# Supplementary material for: Analysis of ripening-related gene expression in papaya using an Arabidopsis-based microarray
Source: BMC Plant Biol. 2012 Dec 21;12:242. doi: 10.1186/1471-2229-12-242 (PMC3562526; doi:10.1186/1471-2229-12-242)
Supplement: Additional file 2 — Differentially expressed probe-sets identified in papaya fruit. This table is a full version (edited in Excel program) of Table 1 with crude data (19,286 probe-sets) and treated data (414 probe-sets). It describes the principal characteristics of probe-sets retained after threshold cut-off and comparison between ripe X unripe fruit, that includes systematic and common names of probe sets, normalized and raw values, fold time changes and p values, as well as GO identities for biological process, molecular function and cellular component. [file 1471-2229-12-242-S2.xls]

## Sheet: Crude data
Systematic Name	Ripe__ATH1.txt normalized	Ripe__ATH1.txt t-test p-value	Unripe__ATH1.txt normalized	Unripe__ATH1.txt t-test p-value
244901_at	0,995 (0,746 to 1,325)	0.991	0,608 (0,607 to 0,609)	0.503
244902_at	0,747 (0,734 to 0,761)	0.632	0,751 (0,642 to 0,878)	0.645
244903_at	1,049 (0,773 to 1,423)	0.89	0,863 (0,606 to 1,227)	0.736
244904_at	0,768 (0,732 to 0,806)	0.656	0,694 (0,642 to 0,75)	0.582
244905_at	0,786 (0,759 to 0,814)	0.588	1,685 (1,186 to 2,393)	0.27
244906_at	0,925 (0,62 to 1,38)	0.88	0,979 (0,602 to 1,593)	0.969
244907_at	0,939 (0,644 to 1,371)	0.905	0,629 (0,559 to 0,708)	0.522
244909_at	0,728 (0,513 to 1,031)	0.626	0,703 (0,489 to 1,012)	0.605
244910_s_at	0,487 (0,486 to 0,489)	0.263	1,811 (1,511 to 2,17)	0.0465
244912_at	0,857 (0,831 to 0,883)	0.698	1,184 (1,117 to 1,256)	0.59
244913_at	1 (0,982 to 1,018)	1	1,14 (0,755 to 1,719)	0.776
244914_at	0,385 (0,381 to 0,389)	0.36	0,434 (0,327 to 0,576)	0.395
244915_s_at	1,015 (0,751 to 1,371)	0.968	0,985 (0,83 to 1,17)	0.968
244916_at	1,031 (0,909 to 1,169)	0.909	1 (0,993 to 1,007)	1
244918_at	0,707 (0,686 to 0,729)	0.589	1,256 (0,577 to 2,734)	0.797
244919_at	0,962 (0,92 to 1,006)	0.936	0,964 (0,871 to 1,067)	0.941
244920_s_at	1 (0,992 to 1,008)	1	0,936 (0,744 to 1,178)	0.793
244921_s_at	0,364 (0,363 to 0,364)	0.35	0,489 (0,484 to 0,494)	0.42
244922_s_at	0,486 (0,484 to 0,488)	0.414	0,69 (0,57 to 0,835)	0.58
244923_s_at	0,82 (0,809 to 0,831)	0.685	1,171 (1,169 to 1,173)	0.669
244924_at	0,49 (0,488 to 0,491)	0.416	0,54 (0,452 to 0,644)	0.455
244925_at	0,582 (0,541 to 0,626)	0.479	0,954 (0,938 to 0,97)	0.924
244926_s_at	0,994 (0,626 to 1,579)	0.991	0,813 (0,544 to 1,215)	0.736
244927_at	1 (0,993 to 1,007)	1	0,946 (0,808 to 1,107)	0.889
244928_s_at	0,993 (0,625 to 1,578)	0.989	0,998 (0,929 to 1,071)	0.992
244929_at	1,119 (0,862 to 1,453)	0.709	0,939 (0,776 to 1,138)	0.78
244930_at	0,707 (0,392 to 1,273)	0.621	1,245 (0,727 to 2,132)	0.743
244931_at	0,988 (0,845 to 1,155)	0.965	1,064 (0,791 to 1,431)	0.849
244932_at	0,793 (0,696 to 0,902)	0.552	1,172 (1,098 to 1,25)	0.575
244933_at	0,496 (0,479 to 0,514)	0.42	0,458 (0,434 to 0,484)	0.403
244934_at	0,721 (0,677 to 0,767)	0.574	1,337 (1,233 to 1,45)	0.428
244935_at	0,895 (0,866 to 0,925)	0.567	1,16 (1,075 to 1,252)	0.426
244936_at	0,773 (0,694 to 0,862)	0.513	1,207 (1,138 to 1,28)	0.498
244937_at	0,691 (0,655 to 0,73)	0.573	1,168 (0,992 to 1,376)	0.717
244938_at	0,774 (0,591 to 1,016)	0.674	1,338 (0,965 to 1,855)	0.494
244939_at	0,397 (0,393 to 0,401)	0.365	0,396 (0,388 to 0,405)	0.369
244940_at	0,842 (0,525 to 1,35)	0.758	0,975 (0,65 to 1,464)	0.957
244941_at	0,97 (0,758 to 1,242)	0.943	1,486 (0,683 to 3,23)	0.674
244943_at	0,898 (0,652 to 1,238)	0.795	0,989 (0,853 to 1,147)	0.976
244944_s_at	1,037 (0,321 to 3,348)	0.98	0,651 (0,252 to 1,679)	0.703
244945_at	1,089 (1,081 to 1,098)	0.735	0,859 (0,802 to 0,919)	0.657
244946_at	0,635 (0,547 to 0,736)	0.524	0,597 (0,477 to 0,746)	0.499
244947_at	0,686 (0,525 to 0,896)	0.577	0,428 (0,426 to 0,429)	0.385
244948_at	0,559 (0,543 to 0,577)	0.461	0,522 (0,48 to 0,567)	0.442
244949_at	0,886 (0,473 to 1,658)	0.859	0,892 (0,599 to 1,329)	0.838
244950_at	1,066 (0,863 to 1,317)	0.786	0,999 (0,952 to 1,048)	0.996
244951_s_at	1,016 (0,925 to 1,117)	0.952	0,923 (0,792 to 1,075)	0.804
244952_at	0,578 (0,56 to 0,597)	0.475	0,614 (0,555 to 0,679)	0.51
244953_s_at	0,583 (0,546 to 0,623)	0.479	0,512 (0,47 to 0,557)	0.435
244954_s_at	0,33 (0,325 to 0,336)	0.335	0,371 (0,335 to 0,412)	0.357
244955_at	0,451 (0,388 to 0,525)	0.395	0,425 (0,371 to 0,486)	0.385
244957_at	1,04 (0,907 to 1,192)	0.931	0,625 (0,575 to 0,68)	0.519
244958_at	1,345 (1,311 to 1,38)	0.193	0,495 (0,355 to 0,689)	0.265
244959_s_at	0,382 (0,307 to 0,475)	0.361	0,471 (0,427 to 0,521)	0.41
244960_at	0,492 (0,46 to 0,527)	0.418	0,446 (0,336 to 0,59)	0.4
244961_at	0,603 (0,573 to 0,635)	0.495	0,622 (0,51 to 0,758)	0.519
244962_at	0,709 (0,538 to 0,934)	0.306	1,485 (1,066 to 2,069)	0.391
244963_at	0,645 (0,3 to 1,385)	0.638	0,983 (0,615 to 1,573)	0.976
244964_at	0,567 (0,251 to 1,278)	0.567	1,229 (0,722 to 2,092)	0.752
244965_at	0,848 (0,71 to 1,012)	0.461	1,09 (0,988 to 1,203)	0.637
244966_at	0,903 (0,65 to 1,256)	0.786	1,106 (0,744 to 1,645)	0.827
244967_at	0,835 (0,59 to 1,182)	0.654	1,072 (0,818 to 1,404)	0.818
244968_at	0,879 (0,786 to 0,983)	0.526	1,165 (1,017 to 1,334)	0.423
244969_at	0,888 (0,871 to 0,906)	0.562	1,224 (1,094 to 1,368)	0.3
244970_at	0,82 (0,744 to 0,903)	0.495	1,225 (1,097 to 1,368)	0.388
244971_at	0,965 (0,959 to 0,971)	0.834	1,039 (1,029 to 1,048)	0.841
244972_at	0,931 (0,636 to 1,364)	0.869	0,858 (0,439 to 1,678)	0.836
244973_at	0,958 (0,588 to 1,56)	0.935	0,778 (0,429 to 1,412)	0.704
244974_at	0,935 (0,906 to 0,966)	0.887	1,277 (1,034 to 1,578)	0.541
244975_at	1,026 (0,791 to 1,33)	0.93	0,975 (0,787 to 1,209)	0.917
244976_at	0,628 (0,309 to 1,277)	0.592	1,057 (0,723 to 1,545)	0.899
244977_at	0,964 (0,945 to 0,982)	0.938	0,972 (0,965 to 0,98)	0.954
244978_at	1,041 (0,996 to 1,088)	0.798	0,811 (0,656 to 1,004)	0.455
244979_at	0,711 (0,373 to 1,353)	0.661	1,268 (0,647 to 2,484)	0.775
244980_at	0,803 (0,648 to 0,995)	0.498	1,326 (1,005 to 1,75)	0.397
244981_at	0,506 (0,453 to 0,566)	0.427	0,559 (0,524 to 0,596)	0.466
244982_at	0,778 (0,772 to 0,784)	0.308	1,334 (1,216 to 1,464)	0.164
244983_at	0,742 (0,726 to 0,759)	0.291	1,269 (1,241 to 1,298)	0.239
244984_at	0,8 (0,727 to 0,88)	0.541	1,13 (1,12 to 1,141)	0.654
244985_at	0,894 (0,887 to 0,901)	0.827	1,219 (0,926 to 1,606)	0.648
244986_at	0,874 (0,772 to 0,988)	0.54	1,483 (1,012 to 2,172)	0.451
244987_s_at	0,813 (0,636 to 1,039)	0.462	1,194 (0,961 to 1,485)	0.48
244988_s_at	0,799 (0,591 to 1,082)	0.521	1,595 (0,918 to 2,769)	0.536
244989_s_at	0,767 (0,764 to 0,771)	0.655	0,806 (0,709 to 0,917)	0.709
244990_s_at	0,501 (0,485 to 0,518)	0.423	0,532 (0,494 to 0,573)	0.448
244991_s_at	1,761 (1,1 to 2,818)	0.379	0,734 (0,599 to 0,9)	0.551
244992_s_at	0,866 (0,611 to 1,227)	0.72	0,986 (0,773 to 1,259)	0.958
244993_s_at	0,809 (0,73 to 0,897)	0.348	1,203 (1,103 to 1,311)	0.338
244994_at	0,284 (0,257 to 0,313)	0.315	0,274 (0,27 to 0,277)	0.313
244995_at	0,541 (0,433 to 0,677)	0.433	1,342 (1,323 to 1,362)	0.43
244996_at	0,891 (0,709 to 1,12)	0.649	1,124 (0,88 to 1,436)	0.669
244997_at	0,737 (0,605 to 0,896)	0.286	1,229 (1,104 to 1,367)	0.294
244998_at	0,794 (0,698 to 0,903)	0.69	1,069 (0,82 to 1,393)	0.887
244999_at	0,833 (0,687 to 1,009)	0.515	1,321 (0,991 to 1,763)	0.429
245000_at	0,747 (0,612 to 0,91)	0.352	1,248 (1,09 to 1,43)	0.307
245001_at	0,9 (0,789 to 1,027)	0.619	1,394 (0,973 to 1,996)	0.481
245002_at	0,642 (0,302 to 1,365)	0.63	1,486 (0,635 to 3,479)	0.715
245003_at	0,614 (0,318 to 1,186)	0.545	1,183 (0,814 to 1,719)	0.706
245004_at	0,807 (0,487 to 1,338)	0.721	0,992 (0,875 to 1,125)	0.969
245005_at	0,685 (0,637 to 0,737)	0.567	0,593 (0,588 to 0,597)	0.491
245006_at	0,608 (0,257 to 1,434)	0.634	1,037 (0,566 to 1,902)	0.959
245007_at	0,971 (0,76 to 1,24)	0.937	1,289 (0,7 to 2,374)	0.721
245008_at	0,697 (0,683 to 0,711)	0.579	0,805 (0,75 to 0,863)	0.706
245009_at	0,986 (0,85 to 1,143)	0.976	0,957 (0,946 to 0,969)	0.929
245010_at	0,765 (0,629 to 0,932)	0.39	1,119 (1,068 to 1,172)	0.6
245011_at	0,542 (0,362 to 0,812)	0.247	1,248 (1,188 to 1,311)	0.321
245012_at	0,753 (0,5 to 1,133)	0.557	1,271 (0,867 to 1,864)	0.613
245013_at	0,65 (0,597 to 0,708)	0.196	1,31 (1,292 to 1,328)	0.178
245014_at	0,716 (0,682 to 0,752)	0.243	1,433 (1,248 to 1,645)	0.0923
245015_at	1,254 (0,955 to 1,646)	0.467	0,999 (0,96 to 1,04)	0.998
245016_at	1,151 (0,823 to 1,609)	0.705	0,855 (0,622 to 1,177)	0.692
245017_at	0,82 (0,562 to 1,197)	0.654	0,989 (0,855 to 1,145)	0.959
245018_at	1,015 (0,914 to 1,128)	0.928	0,956 (0,841 to 1,086)	0.832
245019_at	1,18 (0,66 to 2,111)	0.815	0,98 (0,802 to 1,198)	0.929
245020_at	1,229 (0,833 to 1,815)	0.657	0,996 (0,915 to 1,085)	0.989
245021_at	0,799 (0,527 to 1,212)	0.644	1,243 (0,788 to 1,96)	0.696
245022_at	0,825 (0,7 to 0,972)	0.567	1,259 (1,028 to 1,541)	0.384
245023_at	0,565 (0,311 to 1,029)	0.44	1,103 (0,971 to 1,253)	0.609
245024_at	0,878 (0,757 to 1,019)	0.505	1,07 (0,981 to 1,166)	0.724
245025_at	0,809 (0,71 to 0,922)	0.378	1,288 (1,078 to 1,538)	0.251
245026_at	0,72 (0,388 to 1,338)	0.661	1,024 (0,662 to 1,586)	0.962
245027_at	1,098 (1,071 to 1,127)	0.792	0,816 (0,717 to 0,929)	0.679
245028_at	0,477 (0,435 to 0,523)	0.409	0,479 (0,472 to 0,487)	0.415
245029_at	1,225 (0,993 to 1,511)	0.625	0,597 (0,429 to 0,832)	0.506
245031_at	0,56 (0,469 to 0,669)	0.466	0,603 (0,545 to 0,666)	0.501
245032_at	0,324 (0,283 to 0,372)	0.333	0,28 (0,246 to 0,319)	0.316
245033_at	1,046 (0,95 to 1,152)	0.92	0,558 (0,538 to 0,58)	0.466
245034_at	0,772 (0,713 to 0,836)	0.338	1,229 (1,164 to 1,297)	0.309
245035_at	0,701 (0,535 to 0,918)	0.447	1,102 (1,082 to 1,122)	0.734
245037_at	0,372 (0,358 to 0,387)	0.354	0,432 (0,321 to 0,582)	0.394
245038_at	0,903 (0,867 to 0,941)	0.612	1,131 (1,059 to 1,207)	0.527
245039_at	1,158 (1,057 to 1,269)	0.643	0,901 (0,861 to 0,943)	0.796
245041_at	0,886 (0,827 to 0,95)	0.816	0,876 (0,76 to 1,009)	0.804
245043_at	0,531 (0,479 to 0,589)	0.443	0,483 (0,394 to 0,59)	0.419
245044_at	1 (0,972 to 1,028)	0.999	0,906 (0,659 to 1,245)	0.834
245046_at	0,739 (0,692 to 0,789)	0.623	0,879 (0,57 to 1,355)	0.825
245047_at	0,86 (0,386 to 1,916)	0.876	0,906 (0,578 to 1,422)	0.849
245048_at	1,153 (0,941 to 1,413)	0.552	0,837 (0,662 to 1,059)	0.518
245049_at	1,12 (0,598 to 2,097)	0.869	0,729 (0,531 to 1)	0.631
245050_at	0,728 (0,404 to 1,313)	0.653	1,164 (0,687 to 1,973)	0.811
245051_at	1,084 (0,709 to 1,658)	0.876	0,752 (0,438 to 1,291)	0.662
245053_at	0,876 (0,694 to 1,105)	0.722	0,997 (0,895 to 1,111)	0.993
245054_at	0,515 (0,436 to 0,607)	0.434	0,49 (0,411 to 0,586)	0.423
245055_at	0,363 (0,357 to 0,369)	0.349	0,361 (0,361 to 0,361)	0.352
245056_at	0,701 (0,673 to 0,73)	0.583	0,866 (0,633 to 1,186)	0.798
245057_at	0,825 (0,538 to 1,266)	0.704	0,989 (0,85 to 1,15)	0.961
245059_at	0,961 (0,922 to 1,001)	0.932	1,018 (0,999 to 1,038)	0.968
245060_at	0,772 (0,634 to 0,941)	0.62	1,223 (1,059 to 1,413)	0.575
245061_at	0,506 (0,48 to 0,533)	0.426	0,447 (0,421 to 0,474)	0.396
245063_at	0,73 (0,627 to 0,851)	0.4	1,46 (1,149 to 1,857)	0.227
245065_at	0,784 (0,751 to 0,818)	0.561	1,228 (1,182 to 1,276)	0.49
245066_at	0,337 (0,334 to 0,34)	0.337	0,406 (0,346 to 0,476)	0.375
245067_at	0,344 (0,282 to 0,421)	0.342	0,364 (0,346 to 0,384)	0.354
245068_at	0,861 (0,629 to 1,179)	0.788	0,535 (0,485 to 0,589)	0.45
245069_at	0,926 (0,852 to 1,007)	0.848	1,006 (0,993 to 1,018)	0.988
245070_at	0,546 (0,542 to 0,549)	0.452	0,656 (0,632 to 0,68)	0.544
245071_at	0,896 (0,811 to 0,99)	0.831	0,937 (0,777 to 1,129)	0.898
245072_s_at	0,48 (0,415 to 0,556)	0.412	0,454 (0,299 to 0,69)	0.411
245073_at	0,41 (0,389 to 0,431)	0.372	0,391 (0,374 to 0,409)	0.367
245074_at	0,96 (0,942 to 0,979)	0.849	1,034 (1,021 to 1,046)	0.881
245075_at	0,364 (0,364 to 0,364)	0.35	0,393 (0,356 to 0,434)	0.369
245076_at	1,088 (1,052 to 1,125)	0.644	0,928 (0,909 to 0,948)	0.757
245077_at	1,003 (0,966 to 1,041)	0.988	0,95 (0,873 to 1,034)	0.819
245078_at	0,488 (0,44 to 0,543)	0.416	0,593 (0,586 to 0,599)	0.491
245080_at	1 (0,994 to 1,006)	1	0,982 (0,886 to 1,089)	0.969
245081_at	0,526 (0,51 to 0,541)	0.438	0,495 (0,479 to 0,511)	0.424
245082_at	0,983 (0,925 to 1,043)	0.964	1,068 (0,957 to 1,192)	0.863
245083_at	0,331 (0,273 to 0,402)	0.337	0,447 (0,434 to 0,461)	0.396
245084_at	0,465 (0,367 to 0,588)	0.406	0,624 (0,462 to 0,841)	0.528
245085_at	0,646 (0,571 to 0,731)	0.533	0,555 (0,528 to 0,583)	0.464
245087_at	0,937 (0,651 to 1,349)	0.891	0,915 (0,443 to 1,892)	0.912
245088_at	1,044 (0,817 to 1,334)	0.926	0,974 (0,888 to 1,069)	0.957
245089_at	0,325 (0,266 to 0,397)	0.334	0,355 (0,334 to 0,379)	0.35
245090_at	0,866 (0,738 to 1,016)	0.788	0,769 (0,538 to 1,099)	0.679
245091_at	0,87 (0,744 to 1,018)	0.794	1,048 (0,963 to 1,139)	0.919
245092_at	0,985 (0,749 to 1,297)	0.963	0,917 (0,673 to 1,251)	0.805
245093_at	0,734 (0,566 to 0,951)	0.627	0,657 (0,628 to 0,687)	0.545
245094_at	1,2 (1,106 to 1,303)	0.555	0,697 (0,543 to 0,894)	0.503
245096_at	0,416 (0,36 to 0,48)	0.376	0,452 (0,443 to 0,462)	0.399
245097_at	1,049 (0,953 to 1,156)	0.91	0,967 (0,892 to 1,047)	0.942
245098_at	0,698 (0,681 to 0,715)	0.579	0,479 (0,447 to 0,514)	0.414
245099_at	0,626 (0,54 to 0,726)	0.405	1,425 (1,274 to 1,593)	0.252
245100_at	0,76 (0,453 to 1,277)	0.68	0,554 (0,406 to 0,755)	0.474
245101_at	0,41 (0,377 to 0,447)	0.373	0,428 (0,352 to 0,52)	0.388
245102_at	0,409 (0,351 to 0,477)	0.373	0,437 (0,381 to 0,501)	0.392
245103_at	0,446 (0,422 to 0,47)	0.391	0,538 (0,537 to 0,538)	0.451
245104_at	0,946 (0,675 to 1,325)	0.882	0,987 (0,639 to 1,526)	0.979
245106_at	0,409 (0,358 to 0,467)	0.373	0,489 (0,447 to 0,535)	0.421
245107_at	0,705 (0,604 to 0,823)	0.59	0,8 (0,606 to 1,057)	0.711
245108_at	0,82 (0,543 to 1,238)	0.74	0,636 (0,394 to 1,026)	0.554
245109_at	0,589 (0,55 to 0,63)	0.484	0,566 (0,5 to 0,642)	0.473
245110_at	0,799 (0,731 to 0,874)	0.594	1,511 (1,126 to 2,029)	0.261
245111_at	0,281 (0,246 to 0,322)	0.314	0,31 (0,266 to 0,361)	0.33
245113_at	0,929 (0,813 to 1,062)	0.78	1,066 (0,938 to 1,211)	0.793
245114_at	0,496 (0,484 to 0,509)	0.42	0,505 (0,465 to 0,547)	0.431
245115_at	0,605 (0,55 to 0,667)	0.497	0,648 (0,55 to 0,763)	0.54
245116_at	0,389 (0,385 to 0,394)	0.362	0,484 (0,449 to 0,521)	0.417
245117_at	1,053 (0,874 to 1,269)	0.821	0,738 (0,484 to 1,126)	0.524
245119_at	0,749 (0,738 to 0,76)	0.634	0,809 (0,616 to 1,063)	0.721
245120_at	0,491 (0,489 to 0,494)	0.417	0,62 (0,516 to 0,746)	0.517
245121_at	1,053 (1,022 to 1,084)	0.748	0,779 (0,621 to 0,978)	0.374
245122_at	0,901 (0,679 to 1,196)	0.743	0,991 (0,867 to 1,133)	0.968
245123_at	0,997 (0,932 to 1,067)	0.994	1,07 (0,933 to 1,227)	0.867
245124_at	0,701 (0,585 to 0,841)	0.266	1,48 (1,159 to 1,891)	0.27
245125_at	1,005 (0,927 to 1,089)	0.985	0,943 (0,829 to 1,073)	0.841
245126_at	0,505 (0,433 to 0,59)	0.428	0,56 (0,524 to 0,598)	0.467
245127_at	0,842 (0,699 to 1,014)	0.446	1,008 (0,986 to 1,031)	0.967
245128_at	0,764 (0,452 to 1,29)	0.643	0,959 (0,71 to 1,295)	0.908
245129_at	1,114 (0,945 to 1,312)	0.594	0,92 (0,802 to 1,055)	0.749
245130_at	0,396 (0,298 to 0,528)	0.37	0,381 (0,279 to 0,521)	0.366
245132_at	0,997 (0,923 to 1,077)	0.99	1,113 (0,817 to 1,517)	0.754
245133_at	0,965 (0,855 to 1,089)	0.862	1,09 (0,911 to 1,304)	0.684
245134_s_at	0,946 (0,896 to 1)	0.777	1,077 (1 to 1,16)	0.717
245135_at	0,827 (0,686 to 0,997)	0.734	0,724 (0,598 to 0,877)	0.617
245136_at	0,58 (0,52 to 0,646)	0.477	0,6 (0,555 to 0,648)	0.498
245137_at	0,692 (0,647 to 0,741)	0.574	0,665 (0,648 to 0,682)	0.552
245138_at	0,719 (0,616 to 0,84)	0.605	0,529 (0,479 to 0,583)	0.446
245139_at	0,781 (0,599 to 1,019)	0.674	1,134 (0,981 to 1,31)	0.765
245140_at	1,093 (0,883 to 1,352)	0.819	1 (0,989 to 1,011)	1
245141_at	0,409 (0,372 to 0,449)	0.372	0,437 (0,417 to 0,458)	0.391
245142_at	0,911 (0,702 to 1,183)	0.831	1,102 (0,817 to 1,486)	0.801
245143_at	0,564 (0,47 to 0,677)	0.469	0,666 (0,454 to 0,978)	0.57
245144_at	0,475 (0,459 to 0,491)	0.288	1,849 (1,509 to 2,265)	0.0567
245145_at	0,662 (0,453 to 0,968)	0.564	0,471 (0,426 to 0,522)	0.411
245146_at	0,535 (0,465 to 0,615)	0.446	0,616 (0,593 to 0,64)	0.51
245147_at	1,02 (0,603 to 1,724)	0.973	0,709 (0,521 to 0,966)	0.61
245148_at	1,077 (1,076 to 1,077)	0.814	0,518 (0,291 to 0,924)	0.396
245150_at	0,502 (0,447 to 0,563)	0.424	0,385 (0,344 to 0,431)	0.364
245151_at	0,903 (0,893 to 0,912)	0.84	0,679 (0,621 to 0,743)	0.568
245153_at	1,127 (0,944 to 1,344)	0.705	0,749 (0,531 to 1,056)	0.571
245154_at	0,405 (0,405 to 0,405)	0.369	0,428 (0,409 to 0,448)	0.386
245155_at	1,766 (0,848 to 3,677)	0.576	0,998 (0,93 to 1,07)	0.99
245156_at	0,995 (0,904 to 1,096)	0.983	1,141 (0,796 to 1,638)	0.75
245157_at	0,49 (0,488 to 0,492)	0.416	0,586 (0,573 to 0,598)	0.486
245158_at	0,897 (0,84 to 0,958)	0.832	0,956 (0,809 to 1,129)	0.928
245159_at	0,518 (0,514 to 0,522)	0.433	0,66 (0,634 to 0,687)	0.548
245160_at	0,984 (0,821 to 1,179)	0.969	0,709 (0,384 to 1,31)	0.621
245161_at	0,883 (0,754 to 1,033)	0.812	0,93 (0,761 to 1,137)	0.888
245163_at	0,746 (0,679 to 0,82)	0.631	0,608 (0,514 to 0,719)	0.506
245164_at	1,035 (0,838 to 1,277)	0.941	0,932 (0,899 to 0,967)	0.889
245166_at	0,459 (0,45 to 0,468)	0.398	0,448 (0,437 to 0,461)	0.397
245167_s_at	0,56 (0,54 to 0,582)	0.4	1,96 (1,418 to 2,708)	0.162
245168_at	1,098 (0,963 to 1,253)	0.7	0,966 (0,899 to 1,037)	0.903
245169_at	1 (0,994 to 1,006)	1	0,991 (0,945 to 1,039)	0.979
245170_at	0,705 (0,411 to 1,21)	0.575	1,301 (0,79 to 2,142)	0.666
245172_at	0,801 (0,737 to 0,871)	0.697	1,117 (0,975 to 1,279)	0.8
245173_at	0,957 (0,846 to 1,084)	0.896	1,007 (0,916 to 1,107)	0.983
245174_at	0,559 (0,55 to 0,568)	0.461	0,539 (0,478 to 0,608)	0.454
245175_at	0,374 (0,325 to 0,43)	0.355	0,584 (0,434 to 0,785)	0.493
245176_at	1,021 (0,802 to 1,299)	0.941	0,88 (0,646 to 1,198)	0.717
245177_at	1,189 (0,772 to 1,831)	0.747	0,918 (0,686 to 1,228)	0.79
245178_at	0,893 (0,517 to 1,542)	0.858	0,989 (0,853 to 1,147)	0.965
245179_at	0,339 (0,339 to 0,34)	0.339	0,474 (0,439 to 0,511)	0.411
245181_at	0,281 (0,278 to 0,284)	0.313	0,312 (0,299 to 0,326)	0.33
245182_at	0,786 (0,598 to 1,033)	0.688	0,984 (0,884 to 1,096)	0.974
245183_at	0,665 (0,617 to 0,716)	0.548	0,836 (0,715 to 0,978)	0.751
245184_at	0,442 (0,357 to 0,548)	0.393	0,48 (0,446 to 0,518)	0.415
245185_at	0,743 (0,701 to 0,788)	0.628	0,488 (0,459 to 0,518)	0.42
245186_at	0,39 (0,362 to 0,42)	0.362	0,416 (0,361 to 0,479)	0.381
245187_s_at	0,569 (0,497 to 0,652)	0.471	0,402 (0,374 to 0,432)	0.372
245188_at	0,304 (0,279 to 0,332)	0.324	0,317 (0,261 to 0,386)	0.334
245189_at	1,124 (1,06 to 1,193)	0.506	0,74 (0,582 to 0,94)	0.359
245190_at	0,796 (0,646 to 0,982)	0.61	1,054 (1,018 to 1,091)	0.877
245191_at	0,996 (0,911 to 1,089)	0.993	0,98 (0,745 to 1,29)	0.969
245192_at	0,306 (0,266 to 0,352)	0.325	0,468 (0,384 to 0,57)	0.41
245193_at	0,665 (0,548 to 0,807)	0.552	0,573 (0,537 to 0,611)	0.477
245194_at	0,931 (0,803 to 1,08)	0.885	1,102 (0,92 to 1,319)	0.825
245195_at	0,619 (0,591 to 0,649)	0.508	0,531 (0,511 to 0,551)	0.447
245196_at	0,87 (0,748 to 1,012)	0.655	1,241 (0,988 to 1,56)	0.43
245197_at	0,99 (0,86 to 1,14)	0.967	1,1 (0,514 to 2,354)	0.917
245198_at	0,708 (0,692 to 0,725)	0.59	0,937 (0,907 to 0,969)	0.897
245199_at	0,998 (0,933 to 1,067)	0.992	0,971 (0,796 to 1,185)	0.916
245200_at	0,674 (0,627 to 0,724)	0.557	0,566 (0,511 to 0,627)	0.473
245201_at	0,402 (0,363 to 0,446)	0.369	0,704 (0,689 to 0,718)	0.59
245202_at	0,405 (0,374 to 0,437)	0.37	0,473 (0,449 to 0,498)	0.411
245204_at	0,999 (0,967 to 1,033)	0.997	0,858 (0,682 to 1,08)	0.555
245205_at	1,003 (0,864 to 1,165)	0.985	0,968 (0,826 to 1,136)	0.884
245207_at	0,778 (0,734 to 0,826)	0.669	0,709 (0,705 to 0,713)	0.596
245208_at	0,967 (0,804 to 1,163)	0.945	0,78 (0,702 to 0,867)	0.677
245210_at	0,592 (0,543 to 0,645)	0.486	0,556 (0,524 to 0,59)	0.464
245211_at	1,706 (1,034 to 2,815)	0.419	0,731 (0,553 to 0,966)	0.567
245212_at	0,409 (0,409 to 0,41)	0.372	0,473 (0,434 to 0,516)	0.411
245213_at	0,813 (0,797 to 0,829)	0.496	1,703 (1,171 to 2,478)	0.341
245214_at	0,76 (0,635 to 0,91)	0.652	0,909 (0,743 to 1,112)	0.857
245215_at	1,005 (0,979 to 1,032)	0.989	0,919 (0,828 to 1,021)	0.832
245216_at	0,823 (0,657 to 1,032)	0.467	1,03 (0,968 to 1,095)	0.894
245217_at	0,358 (0,335 to 0,382)	0.347	0,315 (0,279 to 0,356)	0.332
245218_s_at	1,088 (0,922 to 1,283)	0.742	0,927 (0,798 to 1,078)	0.814
245219_at	0,907 (0,71 to 1,158)	0.83	0,999 (0,954 to 1,046)	0.998
245220_at	0,697 (0,615 to 0,791)	0.57	1,215 (1,209 to 1,22)	0.626
245221_s_at	0,375 (0,315 to 0,447)	0.357	0,353 (0,306 to 0,406)	0.349
245222_at	0,681 (0,538 to 0,863)	0.571	0,657 (0,408 to 1,058)	0.573
245223_at	0,926 (0,878 to 0,975)	0.845	1,116 (1,025 to 1,215)	0.755
245224_at	0,686 (0,608 to 0,774)	0.569	1,355 (1,183 to 1,553)	0.446
245225_at	1,234 (0,814 to 1,872)	0.677	0,845 (0,602 to 1,186)	0.654
245226_at	0,951 (0,691 to 1,309)	0.904	0,822 (0,516 to 1,312)	0.715
245227_s_at	0,605 (0,565 to 0,648)	0.496	0,627 (0,565 to 0,696)	0.521
245229_at	1,282 (0,875 to 1,879)	0.603	0,766 (0,522 to 1,125)	0.539
245230_at	0,451 (0,431 to 0,472)	0.394	0,44 (0,439 to 0,442)	0.392
245231_at	0,365 (0,322 to 0,412)	0.351	0,457 (0,401 to 0,521)	0.403
245232_at	0,587 (0,571 to 0,603)	0.481	0,494 (0,476 to 0,512)	0.423
245233_at	0,48 (0,468 to 0,493)	0.41	0,656 (0,605 to 0,712)	0.545
245234_at	0,325 (0,3 to 0,352)	0.333	0,426 (0,354 to 0,513)	0.386
245235_at	0,963 (0,946 to 0,98)	0.937	0,775 (0,707 to 0,849)	0.67
245236_at	0,402 (0,288 to 0,561)	0.375	0,622 (0,336 to 1,152)	0.557
245237_at	0,47 (0,454 to 0,486)	0.404	0,455 (0,453 to 0,457)	0.4
245239_at	0,583 (0,563 to 0,603)	0.479	1,24 (0,607 to 2,53)	0.789
245241_at	0,382 (0,345 to 0,424)	0.359	0,41 (0,341 to 0,493)	0.379
245243_at	1,237 (1,056 to 1,449)	0.464	0,852 (0,769 to 0,944)	0.692
245244_at	1,182 (0,899 to 1,554)	0.589	0,892 (0,723 to 1,101)	0.724
245245_at	1,037 (1,025 to 1,049)	0.828	0,857 (0,753 to 0,975)	0.548
245246_at	1,082 (0,887 to 1,318)	0.757	0,991 (0,883 to 1,113)	0.976
245247_at	0,79 (0,73 to 0,854)	0.683	0,971 (0,969 to 0,974)	0.952
245248_at	0,311 (0,22 to 0,439)	0.198	1,815 (1,561 to 2,11)	0.0302
245249_at	1,163 (1,16 to 1,166)	0.38	0,771 (0,708 to 0,84)	0.379
245250_at	0,403 (0,382 to 0,426)	0.369	0,434 (0,339 to 0,555)	0.392
245251_at	0,74 (0,733 to 0,748)	0.624	0,625 (0,592 to 0,66)	0.517
245252_at	0,95 (0,91 to 0,992)	0.822	1,07 (1,008 to 1,135)	0.768
245253_at	0,462 (0,412 to 0,517)	0.4	0,511 (0,479 to 0,545)	0.434
245254_at	0,694 (0,689 to 0,699)	0.576	0,784 (0,721 to 0,853)	0.681
245255_at	0,935 (0,796 to 1,099)	0.836	1,036 (0,901 to 1,191)	0.908
245256_at	1,094 (1,047 to 1,144)	0.835	0,569 (0,467 to 0,693)	0.477
245258_at	0,539 (0,372 to 0,78)	0.46	0,759 (0,522 to 1,103)	0.666
245259_at	0,402 (0,397 to 0,407)	0.368	0,529 (0,433 to 0,646)	0.45
245260_at	0,979 (0,798 to 1,202)	0.934	0,974 (0,678 to 1,399)	0.946
245261_at	0,45 (0,436 to 0,464)	0.393	0,518 (0,393 to 0,682)	0.446
245262_at	0,693 (0,617 to 0,778)	0.576	0,789 (0,719 to 0,866)	0.687
245263_at	1,329 (1,06 to 1,666)	0.436	0,818 (0,713 to 0,94)	0.699
245265_at	0,997 (0,853 to 1,166)	0.989	0,934 (0,761 to 1,147)	0.769
245267_at	0,408 (0,369 to 0,451)	0.372	0,493 (0,449 to 0,541)	0.423
245268_at	0,866 (0,71 to 1,056)	0.532	1,06 (0,944 to 1,192)	0.756
245269_at	0,81 (0,641 to 1,024)	0.682	1,018 (0,976 to 1,06)	0.966
245270_at	0,461 (0,403 to 0,526)	0.4	0,665 (0,46 to 0,961)	0.568
245271_at	1,395 (1,043 to 1,865)	0.335	0,938 (0,919 to 0,957)	0.865
245273_at	0,562 (0,382 to 0,827)	0.479	0,58 (0,429 to 0,785)	0.491
245274_at	0,999 (0,949 to 1,051)	0.994	1,019 (0,591 to 1,758)	0.976
245275_at	0,561 (0,56 to 0,562)	0.463	0,412 (0,375 to 0,454)	0.378
245276_at	1,151 (0,96 to 1,381)	0.672	0,967 (0,899 to 1,04)	0.93
245277_at	0,58 (0,448 to 0,75)	0.485	0,532 (0,431 to 0,657)	0.453
245278_at	0,829 (0,551 to 1,248)	0.752	0,846 (0,63 to 1,137)	0.769
245279_at	0,748 (0,679 to 0,824)	0.634	0,531 (0,476 to 0,592)	0.448
245281_at	0,888 (0,619 to 1,274)	0.829	0,613 (0,557 to 0,675)	0.508
245282_at	0,357 (0,354 to 0,359)	0.347	0,396 (0,389 to 0,404)	0.369
245283_at	0,957 (0,794 to 1,154)	0.841	0,994 (0,892 to 1,108)	0.98
245284_at	0,747 (0,709 to 0,787)	0.632	0,563 (0,496 to 0,64)	0.472
245285_s_at	0,262 (0,246 to 0,279)	0.306	0,338 (0,314 to 0,364)	0.342
245286_at	0,971 (0,836 to 1,129)	0.885	1,032 (0,871 to 1,223)	0.885
245287_at	0,637 (0,525 to 0,773)	0.527	0,702 (0,653 to 0,755)	0.59
245288_at	0,51 (0,455 to 0,571)	0.43	0,598 (0,521 to 0,685)	0.497
245290_at	0,928 (0,772 to 1,115)	0.851	1,26 (0,885 to 1,794)	0.559
245291_at	0,574 (0,559 to 0,589)	0.472	0,625 (0,426 to 0,918)	0.533
245292_at	1,117 (1,107 to 1,128)	0.489	0,849 (0,807 to 0,893)	0.51
245293_at	0,347 (0,342 to 0,352)	0.342	0,346 (0,334 to 0,359)	0.345
245294_at	0,395 (0,394 to 0,397)	0.365	0,457 (0,401 to 0,521)	0.403
245295_at	0,919 (0,82 to 1,03)	0.713	1,005 (0,97 to 1,041)	0.984
245296_at	0,732 (0,447 to 1,196)	0.643	0,805 (0,71 to 0,913)	0.709
245297_at	1,048 (0,803 to 1,369)	0.874	0,998 (0,936 to 1,064)	0.993
245298_at	0,797 (0,687 to 0,925)	0.695	0,749 (0,707 to 0,794)	0.64
245299_at	0,342 (0,332 to 0,352)	0.34	0,362 (0,326 to 0,401)	0.353
245300_at	1,238 (1,073 to 1,429)	0.477	0,755 (0,615 to 0,927)	0.555
245301_at	0,345 (0,288 to 0,412)	0.342	0,33 (0,326 to 0,334)	0.338
245302_at	0,677 (0,605 to 0,757)	0.561	0,44 (0,369 to 0,524)	0.395
245303_at	0,506 (0,414 to 0,619)	0.43	0,345 (0,339 to 0,352)	0.345
245304_at	0,642 (0,423 to 0,975)	0.379	1,2 (1,025 to 1,403)	0.345
245305_at	0,655 (0,636 to 0,674)	0.538	0,904 (0,77 to 1,06)	0.846
245306_at	0,77 (0,721 to 0,822)	0.659	0,739 (0,624 to 0,875)	0.632
245307_at	0,743 (0,503 to 1,099)	0.509	1,07 (0,901 to 1,272)	0.751
245308_at	0,317 (0,3 to 0,334)	0.329	0,303 (0,263 to 0,349)	0.327
245311_at	0,997 (0,925 to 1,075)	0.987	0,756 (0,395 to 1,446)	0.719
245312_at	0,373 (0,372 to 0,374)	0.354	0,389 (0,368 to 0,41)	0.366
245313_at	0,645 (0,453 to 0,92)	0.546	1,093 (1,043 to 1,144)	0.841
245314_at	1,453 (1,438 to 1,468)	0.206	0,468 (0,389 to 0,562)	0.318
245315_at	0,431 (0,364 to 0,51)	0.385	0,461 (0,458 to 0,463)	0.404
245316_at	1,387 (1,314 to 1,464)	0.343	0,612 (0,546 to 0,686)	0.465
245317_at	1,208 (0,791 to 1,847)	0.691	0,987 (0,84 to 1,16)	0.971
245318_at	0,891 (0,83 to 0,958)	0.824	0,829 (0,827 to 0,831)	0.737
245319_at	0,465 (0,455 to 0,475)	0.401	0,44 (0,418 to 0,462)	0.392
245320_at	0,415 (0,38 to 0,453)	0.375	0,451 (0,427 to 0,475)	0.398
245321_at	0,387 (0,338 to 0,443)	0.361	0,312 (0,309 to 0,314)	0.33
245323_at	1,036 (0,999 to 1,074)	0.861	0,824 (0,678 to 1,001)	0.534
245324_at	0,807 (0,602 to 1,081)	0.532	1,31 (0,919 to 1,866)	0.526
245326_at	1,252 (1,112 to 1,409)	0.215	0,808 (0,735 to 0,888)	0.424
245327_at	0,931 (0,756 to 1,146)	0.812	1,051 (0,854 to 1,293)	0.862
245328_at	1,039 (0,867 to 1,244)	0.922	1 (0,971 to 1,029)	0.999
245329_at	0,833 (0,748 to 0,927)	0.665	1,205 (1,073 to 1,354)	0.563
245330_at	0,335 (0,334 to 0,335)	0.336	0,322 (0,316 to 0,329)	0.335
245331_at	0,794 (0,617 to 1,023)	0.696	0,809 (0,751 to 0,871)	0.711
245333_at	0,418 (0,331 to 0,528)	0.38	0,546 (0,365 to 0,818)	0.475
245334_at	0,423 (0,363 to 0,493)	0.38	0,453 (0,39 to 0,528)	0.401
245335_at	0,72 (0,687 to 0,756)	0.603	0,954 (0,816 to 1,117)	0.925
245336_at	0,745 (0,614 to 0,903)	0.634	0,694 (0,617 to 0,78)	0.581
245338_at	0,383 (0,372 to 0,393)	0.359	0,377 (0,366 to 0,389)	0.36
245339_at	0,996 (0,906 to 1,094)	0.989	1,048 (0,894 to 1,227)	0.888
245340_at	0,485 (0,483 to 0,488)	0.413	0,407 (0,371 to 0,446)	0.375
245341_at	0,517 (0,354 to 0,756)	0.446	0,437 (0,423 to 0,452)	0.391
245342_at	1,301 (1,115 to 1,518)	0.187	0,843 (0,802 to 0,885)	0.522
245343_at	1,366 (1,232 to 1,515)	0.238	0,751 (0,734 to 0,768)	0.491
245344_at	0,606 (0,496 to 0,741)	0.501	0,572 (0,494 to 0,662)	0.477
245345_at	0,971 (0,79 to 1,195)	0.952	0,795 (0,785 to 0,805)	0.694
245346_at	0,664 (0,509 to 0,866)	0.556	0,807 (0,737 to 0,883)	0.71
245347_at	0,313 (0,282 to 0,347)	0.327	0,284 (0,264 to 0,306)	0.318
245348_at	0,946 (0,677 to 1,323)	0.888	0,885 (0,45 to 1,74)	0.871
245349_at	0,733 (0,719 to 0,748)	0.617	0,601 (0,447 to 0,809)	0.507
245350_at	0,894 (0,798 to 1,003)	0.759	1,017 (0,997 to 1,038)	0.958
245351_at	0,51 (0,508 to 0,512)	0.429	0,504 (0,433 to 0,588)	0.431
245352_at	0,811 (0,804 to 0,819)	0.71	0,75 (0,716 to 0,786)	0.641
245353_at	1,416 (1,293 to 1,551)	0.113	0,527 (0,393 to 0,707)	0.223
245354_at	1,259 (0,997 to 1,59)	0.553	0,83 (0,686 to 1,003)	0.728
245355_at	1,037 (0,704 to 1,528)	0.941	0,878 (0,862 to 0,894)	0.806
245356_at	0,979 (0,796 to 1,204)	0.925	0,99 (0,739 to 1,327)	0.976
245358_at	0,503 (0,488 to 0,518)	0.424	0,506 (0,453 to 0,564)	0.431
245359_at	0,577 (0,471 to 0,706)	0.478	0,671 (0,671 to 0,671)	0.558
245360_at	1,051 (0,86 to 1,285)	0.871	0,997 (0,928 to 1,072)	0.994
245362_at	0,479 (0,377 to 0,608)	0.414	0,45 (0,427 to 0,476)	0.398
245363_at	0,368 (0,367 to 0,369)	0.352	0,996 (0,94 to 1,055)	0.993
245365_at	0,336 (0,321 to 0,352)	0.337	0,381 (0,326 to 0,445)	0.363
245366_at	0,641 (0,531 to 0,775)	0.53	0,709 (0,528 to 0,951)	0.605
245367_at	0,317 (0,283 to 0,354)	0.329	0,354 (0,331 to 0,379)	0.349
245368_at	0,605 (0,603 to 0,607)	0.496	0,545 (0,544 to 0,546)	0.456
245369_at	1,148 (0,942 to 1,399)	0.71	0,98 (0,909 to 1,058)	0.962
245370_at	1,426 (1,157 to 1,757)	0.244	0,531 (0,334 to 0,843)	0.374
245374_at	0,87 (0,7 to 1,081)	0.796	0,934 (0,743 to 1,175)	0.895
245376_at	1,261 (0,792 to 2,007)	0.667	0,977 (0,791 to 1,208)	0.949
245377_at	0,916 (0,726 to 1,154)	0.864	0,773 (0,723 to 0,827)	0.668
245378_at	1 (0,984 to 1,016)	1	1,079 (0,857 to 1,359)	0.814
245379_at	1,305 (1,173 to 1,452)	0.267	0,69 (0,575 to 0,827)	0.387
245380_at	0,406 (0,372 to 0,443)	0.37	0,412 (0,354 to 0,479)	0.378
245381_at	0,594 (0,497 to 0,711)	0.491	0,556 (0,481 to 0,642)	0.465
245382_at	1 (0,995 to 1,005)	1	1,02 (0,889 to 1,171)	0.963
245383_at	0,617 (0,476 to 0,799)	0.262	1,292 (1,201 to 1,391)	0.265
245385_at	0,662 (0,349 to 1,257)	0.6	1,375 (0,743 to 2,542)	0.685
245386_at	0,528 (0,461 to 0,606)	0.442	0,52 (0,411 to 0,657)	0.446
245387_at	0,783 (0,639 to 0,959)	0.607	1,057 (1,041 to 1,074)	0.875
245388_at	1,187 (1,025 to 1,375)	0.341	0,797 (0,651 to 0,975)	0.435
245391_at	1,004 (0,895 to 1,125)	0.984	0,911 (0,752 to 1,105)	0.697
245392_at	0,966 (0,741 to 1,259)	0.928	0,949 (0,495 to 1,819)	0.942
245393_at	0,497 (0,47 to 0,525)	0.421	0,583 (0,538 to 0,632)	0.485
245394_at	0,999 (0,956 to 1,044)	0.997	1,218 (0,769 to 1,932)	0.71
245395_at	0,898 (0,683 to 1,182)	0.84	0,966 (0,82 to 1,138)	0.945
245396_at	0,393 (0,393 to 0,393)	0.364	0,561 (0,462 to 0,681)	0.471
245397_at	1,23 (1,169 to 1,295)	0.251	0,752 (0,681 to 0,831)	0.365
245398_at	0,702 (0,673 to 0,732)	0.584	0,626 (0,433 to 0,903)	0.535
245399_at	0,963 (0,729 to 1,271)	0.9	0,785 (0,446 to 1,385)	0.703
245400_at	0,558 (0,426 to 0,731)	0.469	0,77 (0,755 to 0,785)	0.663
245402_at	0,43 (0,397 to 0,465)	0.383	0,355 (0,315 to 0,4)	0.35
245403_at	1,459 (1,039 to 2,047)	0.347	0,658 (0,451 to 0,961)	0.534
245404_at	0,998 (0,969 to 1,029)	0.993	1 (0,998 to 1,002)	1
245405_at	0,539 (0,497 to 0,584)	0.448	0,626 (0,515 to 0,763)	0.522
245406_at	0,783 (0,701 to 0,875)	0.677	0,682 (0,638 to 0,729)	0.57
245407_at	1,006 (0,909 to 1,113)	0.974	0,918 (0,773 to 1,091)	0.697
245408_at	0,991 (0,868 to 1,132)	0.981	0,709 (0,383 to 1,312)	0.617
245410_at	0,443 (0,424 to 0,463)	0.389	0,445 (0,374 to 0,531)	0.398
245411_at	0,975 (0,968 to 0,981)	0.942	1,037 (1,019 to 1,057)	0.916
245412_at	0,795 (0,651 to 0,972)	0.695	0,976 (0,876 to 1,088)	0.96
245413_at	0,999 (0,949 to 1,051)	0.997	1,144 (0,913 to 1,434)	0.673
245414_at	0,883 (0,769 to 1,014)	0.809	1,116 (0,986 to 1,264)	0.799
245415_at	1 (0,969 to 1,031)	0.998	1,144 (0,92 to 1,423)	0.581
245416_at	0,708 (0,581 to 0,862)	0.596	0,704 (0,686 to 0,723)	0.591
245417_at	0,475 (0,47 to 0,48)	0.407	0,457 (0,381 to 0,548)	0.404
245418_at	0,947 (0,68 to 1,32)	0.881	0,813 (0,499 to 1,325)	0.702
245419_at	0,633 (0,593 to 0,675)	0.519	0,597 (0,498 to 0,715)	0.498
245420_at	1,014 (0,741 to 1,389)	0.968	0,864 (0,593 to 1,259)	0.728
245421_at	0,353 (0,345 to 0,362)	0.345	0,46 (0,447 to 0,473)	0.403
245422_at	0,662 (0,393 to 1,115)	0.506	0,999 (0,947 to 1,053)	0.997
245423_at	0,997 (0,926 to 1,074)	0.993	0,919 (0,764 to 1,105)	0.813
245424_at	0,836 (0,669 to 1,044)	0.676	1,001 (0,956 to 1,048)	0.997
245425_at	0,39 (0,377 to 0,404)	0.362	0,577 (0,444 to 0,75)	0.486
245426_at	0,504 (0,344 to 0,738)	0.438	0,486 (0,383 to 0,616)	0.424
245427_at	0,898 (0,87 to 0,928)	0.794	1,37 (1,072 to 1,751)	0.353
245428_at	1 (0,989 to 1,011)	1	0,866 (0,573 to 1,308)	0.751
245430_at	1,029 (0,94 to 1,127)	0.924	0,932 (0,82 to 1,06)	0.842
245431_at	0,481 (0,45 to 0,514)	0.411	0,433 (0,408 to 0,458)	0.388
245433_at	0,952 (0,802 to 1,129)	0.863	1 (0,994 to 1,006)	1
245434_at	1,078 (0,876 to 1,327)	0.744	0,999 (0,965 to 1,035)	0.998
245435_at	1,015 (0,761 to 1,353)	0.966	0,987 (0,837 to 1,163)	0.968
245438_at	0,324 (0,304 to 0,345)	0.332	0,349 (0,306 to 0,398)	0.347
245439_at	0,744 (0,727 to 0,761)	0.628	0,887 (0,837 to 0,94)	0.819
245440_at	0,761 (0,684 to 0,847)	0.649	1,181 (0,907 to 1,538)	0.705
245442_at	1,033 (0,922 to 1,157)	0.84	0,953 (0,843 to 1,078)	0.816
245443_at	0,468 (0,432 to 0,508)	0.404	0,516 (0,428 to 0,621)	0.439
245444_at	0,449 (0,443 to 0,455)	0.393	0,559 (0,394 to 0,793)	0.477
245446_at	0,427 (0,406 to 0,449)	0.381	0,395 (0,326 to 0,478)	0.371
245447_at	0,576 (0,45 to 0,738)	0.48	0,811 (0,72 to 0,913)	0.716
245448_at	0,768 (0,595 to 0,992)	0.666	0,563 (0,557 to 0,568)	0.469
245452_at	0,401 (0,339 to 0,475)	0.369	0,406 (0,286 to 0,575)	0.382
245453_at	0,496 (0,469 to 0,523)	0.42	0,685 (0,588 to 0,799)	0.576
245455_at	0,334 (0,31 to 0,36)	0.337	0,328 (0,306 to 0,352)	0.337
245457_s_at	1,243 (0,939 to 1,645)	0.507	0,909 (0,778 to 1,061)	0.752
245458_at	1,059 (1,018 to 1,102)	0.867	0,942 (0,903 to 0,982)	0.879
245459_at	0,611 (0,571 to 0,654)	0.501	0,501 (0,44 to 0,57)	0.429
245460_at	0,354 (0,354 to 0,354)	0.345	0,358 (0,33 to 0,388)	0.351
245461_at	0,974 (0,925 to 1,026)	0.94	1 (1 to 1)	1
245462_at	0,887 (0,817 to 0,962)	0.764	1,061 (1,038 to 1,085)	0.865
245463_at	0,47 (0,421 to 0,525)	0.406	0,566 (0,555 to 0,577)	0.471
245464_at	0,471 (0,427 to 0,519)	0.406	0,476 (0,412 to 0,55)	0.415
245467_at	1,082 (0,864 to 1,355)	0.751	0,804 (0,569 to 1,136)	0.574
245470_at	0,481 (0,452 to 0,512)	0.411	0,379 (0,354 to 0,406)	0.361
245471_at	0,494 (0,477 to 0,51)	0.418	0,387 (0,379 to 0,397)	0.365
245472_at	0,528 (0,527 to 0,528)	0.44	0,739 (0,675 to 0,809)	0.628
245473_at	0,582 (0,442 to 0,767)	0.487	0,783 (0,636 to 0,964)	0.685
245474_at	0,513 (0,428 to 0,613)	0.433	0,486 (0,484 to 0,488)	0.419
245475_at	1,21 (1,06 to 1,38)	0.37	0,862 (0,79 to 0,94)	0.621
245476_at	1,152 (1,031 to 1,289)	0.73	0,914 (0,862 to 0,969)	0.857
245477_at	0,487 (0,462 to 0,513)	0.414	0,533 (0,53 to 0,537)	0.448
245478_at	0,562 (0,532 to 0,593)	0.463	0,558 (0,535 to 0,582)	0.466
245479_at	1,192 (0,975 to 1,458)	0.451	0,836 (0,681 to 1,025)	0.523
245480_at	0,457 (0,456 to 0,458)	0.397	0,572 (0,449 to 0,73)	0.481
245481_at	0,932 (0,778 to 1,117)	0.842	0,997 (0,922 to 1,078)	0.993
245482_at	0,932 (0,81 to 1,071)	0.887	0,54 (0,513 to 0,569)	0.453
245483_at	1,261 (1,17 to 1,358)	0.191	0,797 (0,765 to 0,83)	0.416
245484_at	0,547 (0,516 to 0,581)	0.453	0,69 (0,634 to 0,75)	0.577
245485_at	0,678 (0,657 to 0,699)	0.56	0,757 (0,743 to 0,771)	0.648
245486_x_at	1 (0,994 to 1,006)	1	0,956 (0,839 to 1,09)	0.869
245487_at	0,893 (0,822 to 0,97)	0.682	1,273 (1,03 to 1,574)	0.343
245488_at	0,391 (0,385 to 0,397)	0.363	0,656 (0,481 to 0,896)	0.558
245489_at	0,808 (0,64 to 1,02)	0.639	1,075 (0,98 to 1,178)	0.833
245490_at	0,47 (0,427 to 0,517)	0.405	0,579 (0,444 to 0,755)	0.49
245491_at	1,081 (0,907 to 1,289)	0.85	0,81 (0,6 to 1,093)	0.708
245493_at	0,695 (0,475 to 1,018)	0.596	0,467 (0,379 to 0,575)	0.41
245494_at	0,778 (0,757 to 0,799)	0.593	1,659 (1,201 to 2,294)	0.232
245495_at	0,98 (0,958 to 1,003)	0.95	1,028 (0,997 to 1,059)	0.932
245496_at	0,999 (0,954 to 1,046)	0.995	0,921 (0,701 to 1,209)	0.782
245497_at	0,599 (0,504 to 0,712)	0.495	0,595 (0,547 to 0,647)	0.494
245498_at	0,976 (0,922 to 1,032)	0.937	1,03 (0,968 to 1,097)	0.923
245499_at	0,679 (0,663 to 0,696)	0.561	0,655 (0,611 to 0,702)	0.544
245500_at	0,975 (0,77 to 1,236)	0.949	0,978 (0,79 to 1,21)	0.955
245501_at	0,97 (0,967 to 0,973)	0.862	1,044 (1,027 to 1,06)	0.826
245502_at	1,021 (0,796 to 1,309)	0.962	0,876 (0,637 to 1,204)	0.799
245503_at	0,333 (0,31 to 0,358)	0.336	0,346 (0,342 to 0,349)	0.345
245504_at	0,489 (0,435 to 0,549)	0.416	0,938 (0,755 to 1,166)	0.9
245507_at	0,617 (0,592 to 0,642)	0.505	0,811 (0,713 to 0,923)	0.715
245508_at	0,987 (0,881 to 1,106)	0.978	0,988 (0,792 to 1,233)	0.98
245509_at	0,648 (0,5 to 0,839)	0.54	0,47 (0,446 to 0,495)	0.409
245510_at	0,57 (0,529 to 0,614)	0.47	0,463 (0,426 to 0,502)	0.405
245511_at	0,444 (0,436 to 0,452)	0.39	0,453 (0,416 to 0,494)	0.4
245512_at	1,038 (0,98 to 1,099)	0.887	0,985 (0,95 to 1,02)	0.958
245514_at	0,504 (0,473 to 0,538)	0.425	0,492 (0,364 to 0,665)	0.429
245515_at	1,003 (0,954 to 1,055)	0.99	0,934 (0,834 to 1,046)	0.828
245516_at	1,404 (1,264 to 1,559)	0.152	0,448 (0,273 to 0,736)	0.272
245517_at	1 (0,976 to 1,024)	0.999	0,848 (0,593 to 1,212)	0.682
245518_at	0,336 (0,332 to 0,339)	0.337	0,346 (0,339 to 0,354)	0.345
245520_at	0,895 (0,724 to 1,106)	0.832	0,758 (0,635 to 0,905)	0.654
245521_at	0,81 (0,671 to 0,977)	0.64	1,092 (1,023 to 1,167)	0.795
245522_at	0,604 (0,536 to 0,681)	0.497	0,536 (0,481 to 0,596)	0.451
245523_at	0,663 (0,638 to 0,689)	0.546	0,873 (0,65 to 1,172)	0.806
245524_at	0,323 (0,263 to 0,397)	0.333	0,337 (0,269 to 0,423)	0.343
245525_at	0,943 (0,622 to 1,428)	0.903	0,993 (0,885 to 1,115)	0.974
245526_at	0,838 (0,789 to 0,89)	0.619	1,217 (1,11 to 1,334)	0.478
245527_at	1,01 (0,769 to 1,326)	0.981	1 (0,997 to 1,003)	1
245528_at	0,374 (0,354 to 0,394)	0.354	0,469 (0,464 to 0,473)	0.408
245529_at	0,278 (0,251 to 0,308)	0.312	0,359 (0,289 to 0,446)	0.353
245530_at	1,063 (0,865 to 1,306)	0.853	0,931 (0,763 to 1,135)	0.851
245531_at	0,437 (0,372 to 0,514)	0.388	0,356 (0,354 to 0,359)	0.35
245532_at	0,996 (0,907 to 1,093)	0.991	1,348 (0,889 to 2,044)	0.532
245533_at	1 (0,987 to 1,013)	1	1,118 (0,982 to 1,272)	0.738
245534_at	0,544 (0,503 to 0,589)	0.452	0,578 (0,574 to 0,582)	0.48
245535_at	0,374 (0,357 to 0,393)	0.355	0,446 (0,365 to 0,545)	0.398
245536_at	0,407 (0,332 to 0,5)	0.373	0,387 (0,289 to 0,518)	0.369
245537_at	0,304 (0,29 to 0,319)	0.323	0,385 (0,369 to 0,401)	0.364
245539_at	0,633 (0,377 to 1,063)	0.551	0,471 (0,429 to 0,518)	0.41
245540_at	0,563 (0,514 to 0,616)	0.465	0,454 (0,386 to 0,533)	0.401
245541_at	1 (0,986 to 1,014)	1	1,025 (0,886 to 1,186)	0.954
245543_at	0,417 (0,415 to 0,42)	0.376	0,532 (0,526 to 0,539)	0.448
245544_at	0,713 (0,696 to 0,731)	0.595	0,668 (0,579 to 0,771)	0.559
245545_at	0,999 (0,947 to 1,053)	0.997	1,206 (0,913 to 1,593)	0.57
245546_at	1,182 (0,941 to 1,485)	0.536	0,855 (0,69 to 1,059)	0.68
245547_at	1 (0,979 to 1,021)	1	0,893 (0,715 to 1,116)	0.827
245548_at	0,523 (0,417 to 0,655)	0.441	0,534 (0,5 to 0,57)	0.449
245550_at	0,456 (0,423 to 0,49)	0.397	0,503 (0,49 to 0,517)	0.429
245551_at	0,998 (0,533 to 1,868)	0.998	0,999 (0,948 to 1,052)	0.996
245553_at	1,118 (1,007 to 1,242)	0.534	0,918 (0,849 to 0,993)	0.727
245554_at	1,047 (0,918 to 1,195)	0.877	0,955 (0,843 to 1,082)	0.892
245555_at	1,119 (0,877 to 1,427)	0.798	0,802 (0,603 to 1,067)	0.713
245556_at	0,917 (0,77 to 1,092)	0.82	1,053 (0,908 to 1,222)	0.88
245557_at	0,983 (0,819 to 1,181)	0.954	0,857 (0,606 to 1,212)	0.694
245558_at	1,056 (0,943 to 1,182)	0.768	0,734 (0,509 to 1,057)	0.459
245559_at	1,216 (1,211 to 1,222)	0.429	0,75 (0,712 to 0,789)	0.48
245560_at	0,745 (0,695 to 0,799)	0.631	0,721 (0,618 to 0,841)	0.611
245562_at	1,067 (0,979 to 1,162)	0.876	0,974 (0,929 to 1,021)	0.954
245563_at	0,792 (0,731 to 0,858)	0.686	0,959 (0,927 to 0,992)	0.931
245564_at	0,526 (0,475 to 0,583)	0.44	0,5 (0,331 to 0,755)	0.44
245565_at	0,719 (0,638 to 0,81)	0.603	0,586 (0,454 to 0,757)	0.495
245567_at	0,394 (0,385 to 0,402)	0.364	0,342 (0,313 to 0,373)	0.344
245569_at	1 (0,901 to 1,111)	0.999	0,79 (0,568 to 1,099)	0.629
245570_at	0,395 (0,377 to 0,414)	0.365	0,576 (0,424 to 0,781)	0.49
245571_at	1 (0,987 to 1,013)	1	1,033 (0,978 to 1,09)	0.925
245572_at	0,753 (0,579 to 0,98)	0.649	0,747 (0,745 to 0,748)	0.636
245573_at	0,75 (0,685 to 0,82)	0.636	0,78 (0,695 to 0,875)	0.676
245575_at	0,438 (0,424 to 0,453)	0.387	0,514 (0,509 to 0,518)	0.435
245576_at	1,289 (0,968 to 1,716)	0.503	0,971 (0,913 to 1,032)	0.884
245577_at	0,988 (0,897 to 1,088)	0.98	1,05 (0,881 to 1,252)	0.915
245578_at	1 (0,989 to 1,011)	1	1,005 (0,921 to 1,097)	0.982
245579_at	0,598 (0,587 to 0,608)	0.49	0,575 (0,523 to 0,631)	0.479
245580_at	0,982 (0,914 to 1,054)	0.955	1,003 (0,946 to 1,064)	0.993
245582_at	0,371 (0,352 to 0,391)	0.353	0,428 (0,381 to 0,479)	0.387
245583_at	1,206 (1,16 to 1,255)	0.273	0,567 (0,383 to 0,84)	0.245
245584_at	1,071 (0,929 to 1,234)	0.773	0,965 (0,87 to 1,071)	0.901
245586_at	0,615 (0,443 to 0,855)	0.518	0,961 (0,876 to 1,053)	0.934
245587_at	1,339 (1,193 to 1,501)	0.158	0,729 (0,658 to 0,807)	0.369
245588_at	0,617 (0,527 to 0,724)	0.509	0,76 (0,706 to 0,818)	0.652
245589_at	0,743 (0,715 to 0,772)	0.628	0,729 (0,688 to 0,771)	0.617
245591_at	0,353 (0,337 to 0,369)	0.345	0,335 (0,316 to 0,354)	0.34
245592_at	1,048 (0,927 to 1,185)	0.889	0,995 (0,922 to 1,073)	0.989
245593_at	0,999 (0,966 to 1,034)	0.998	1,053 (0,791 to 1,4)	0.869
245594_at	0,959 (0,797 to 1,154)	0.932	0,914 (0,657 to 1,27)	0.867
245595_at	0,516 (0,47 to 0,566)	0.433	0,431 (0,362 to 0,512)	0.389
245596_at	0,456 (0,431 to 0,481)	0.397	0,458 (0,458 to 0,459)	0.402
245597_at	0,885 (0,724 to 1,082)	0.698	1,029 (0,918 to 1,153)	0.919
245598_at	0,462 (0,432 to 0,493)	0.4	0,539 (0,37 to 0,785)	0.465
245599_at	0,451 (0,4 to 0,509)	0.395	0,631 (0,479 to 0,829)	0.53
245600_at	0,554 (0,532 to 0,578)	0.458	0,542 (0,445 to 0,661)	0.458
245602_at	0,699 (0,643 to 0,761)	0.582	0,581 (0,496 to 0,68)	0.484
245603_at	0,524 (0,48 to 0,572)	0.438	0,544 (0,52 to 0,568)	0.456
245604_at	0,73 (0,572 to 0,933)	0.622	0,664 (0,328 to 1,348)	0.613
245605_at	1,053 (0,931 to 1,19)	0.8	0,997 (0,93 to 1,069)	0.989
245606_at	0,986 (0,835 to 1,165)	0.96	1,057 (0,81 to 1,38)	0.85
245607_at	0,63 (0,616 to 0,645)	0.517	1,086 (0,903 to 1,305)	0.854
245608_at	0,456 (0,337 to 0,616)	0.404	0,525 (0,442 to 0,623)	0.446
245609_at	0,871 (0,66 to 1,148)	0.799	0,883 (0,866 to 0,899)	0.813
245610_at	1,038 (0,889 to 1,213)	0.933	0,95 (0,812 to 1,111)	0.917
245611_at	0,91 (0,856 to 0,968)	0.853	0,628 (0,608 to 0,65)	0.521
245612_at	1,023 (0,941 to 1,113)	0.96	0,664 (0,572 to 0,77)	0.555
245613_at	0,426 (0,393 to 0,461)	0.38	0,36 (0,328 to 0,394)	0.352
245615_at	1,012 (0,865 to 1,185)	0.98	0,882 (0,774 to 1,006)	0.815
245616_at	0,414 (0,402 to 0,426)	0.374	0,613 (0,608 to 0,617)	0.507
245617_at	1,064 (0,765 to 1,48)	0.875	0,915 (0,677 to 1,235)	0.842
245618_at	0,341 (0,313 to 0,372)	0.34	0,388 (0,316 to 0,477)	0.368
245619_at	1,1 (0,893 to 1,355)	0.683	0,675 (0,411 to 1,107)	0.485
245620_at	0,335 (0,314 to 0,357)	0.337	0,386 (0,364 to 0,408)	0.364
245621_at	0,665 (0,472 to 0,939)	0.562	0,577 (0,542 to 0,614)	0.479
245622_at	0,341 (0,319 to 0,365)	0.34	0,374 (0,328 to 0,425)	0.359
245624_at	0,784 (0,701 to 0,876)	0.677	0,744 (0,691 to 0,801)	0.635
245627_at	0,923 (0,86 to 0,991)	0.71	1,017 (1,009 to 1,026)	0.938
245628_at	1,286 (0,837 to 1,976)	0.6	0,852 (0,723 to 1,005)	0.772
245629_at	1,351 (0,758 to 2,409)	0.646	0,623 (0,553 to 0,703)	0.517
245630_at	1,073 (1,068 to 1,078)	0.768	0,754 (0,61 to 0,932)	0.48
245631_at	0,365 (0,346 to 0,384)	0.35	0,329 (0,283 to 0,383)	0.338
245632_at	0,887 (0,861 to 0,914)	0.785	1,114 (1,086 to 1,143)	0.77
245633_at	0,913 (0,891 to 0,935)	0.779	1,139 (1,065 to 1,218)	0.651
245634_at	0,906 (0,784 to 1,048)	0.84	1,148 (0,952 to 1,385)	0.738
245635_at	0,498 (0,401 to 0,618)	0.426	0,561 (0,545 to 0,577)	0.468
245636_at	0,395 (0,364 to 0,427)	0.365	0,377 (0,369 to 0,386)	0.36
245637_at	0,384 (0,375 to 0,392)	0.359	0,338 (0,311 to 0,368)	0.342
245639_at	0,996 (0,909 to 1,091)	0.989	1,399 (0,702 to 2,788)	0.69
245641_at	0,494 (0,455 to 0,536)	0.419	0,614 (0,61 to 0,617)	0.508
245642_at	0,544 (0,513 to 0,577)	0.451	0,541 (0,473 to 0,618)	0.455
245643_at	0,546 (0,483 to 0,618)	0.454	0,634 (0,57 to 0,705)	0.527
245644_at	1,47 (0,933 to 2,316)	0.538	0,976 (0,893 to 1,067)	0.909
245645_at	0,394 (0,365 to 0,425)	0.364	0,341 (0,326 to 0,356)	0.343
245647_at	0,884 (0,716 to 1,093)	0.642	0,996 (0,907 to 1,094)	0.987
245648_at	0,468 (0,376 to 0,582)	0.407	0,45 (0,43 to 0,471)	0.398
245649_at	0,999 (0,959 to 1,041)	0.997	0,786 (0,583 to 1,058)	0.558
245650_at	0,706 (0,514 to 0,971)	0.395	1,153 (1,029 to 1,291)	0.56
245651_s_at	0,642 (0,63 to 0,654)	0.527	0,961 (0,795 to 1,16)	0.936
245652_at	0,343 (0,299 to 0,394)	0.341	0,353 (0,319 to 0,391)	0.349
245653_at	0,318 (0,253 to 0,4)	0.331	0,359 (0,316 to 0,407)	0.352
245656_at	1,093 (0,737 to 1,621)	0.851	0,932 (0,895 to 0,971)	0.889
245657_at	0,721 (0,645 to 0,807)	0.606	1,191 (0,717 to 1,977)	0.753
245658_at	0,714 (0,522 to 0,978)	0.61	0,927 (0,78 to 1,101)	0.882
245659_at	0,513 (0,428 to 0,613)	0.433	0,55 (0,498 to 0,607)	0.461
245660_at	1,095 (1,037 to 1,157)	0.719	0,925 (0,888 to 0,963)	0.802
245661_at	0,989 (0,851 to 1,149)	0.956	0,957 (0,651 to 1,408)	0.919
245664_at	0,413 (0,377 to 0,453)	0.374	0,356 (0,354 to 0,359)	0.35
245666_at	1,266 (1,129 to 1,419)	0.45	0,721 (0,596 to 0,871)	0.529
245667_at	0,369 (0,339 to 0,401)	0.352	0,356 (0,354 to 0,359)	0.35
245668_at	1,084 (1,063 to 1,104)	0.71	0,737 (0,579 to 0,937)	0.435
245669_at	0,583 (0,491 to 0,692)	0.482	0,478 (0,375 to 0,61)	0.418
245670_at	0,821 (0,795 to 0,847)	0.611	1,487 (1,153 to 1,918)	0.217
245671_at	1,526 (0,92 to 2,53)	0.533	0,957 (0,848 to 1,08)	0.873
245672_at	1,026 (0,739 to 1,425)	0.955	0,995 (0,905 to 1,095)	0.992
245673_at	0,709 (0,623 to 0,808)	0.593	1,406 (1,182 to 1,672)	0.397
245676_at	0,372 (0,366 to 0,379)	0.354	0,391 (0,38 to 0,403)	0.367
245677_at	0,625 (0,542 to 0,721)	0.515	0,621 (0,582 to 0,663)	0.515
245678_at	0,892 (0,845 to 0,942)	0.607	1,093 (1,058 to 1,129)	0.661
245680_at	0,663 (0,555 to 0,792)	0.55	0,639 (0,632 to 0,647)	0.53
245681_at	0,671 (0,542 to 0,831)	0.559	0,533 (0,392 to 0,723)	0.456
245682_at	0,998 (0,933 to 1,067)	0.996	0,798 (0,574 to 1,11)	0.684
245683_at	0,639 (0,45 to 0,908)	0.539	0,509 (0,397 to 0,653)	0.437
245684_at	0,588 (0,565 to 0,612)	0.483	0,748 (0,729 to 0,768)	0.638
245685_at	0,395 (0,363 to 0,43)	0.365	0,459 (0,378 to 0,559)	0.405
245686_at	0,67 (0,594 to 0,755)	0.255	1,376 (1,245 to 1,521)	0.148
245689_at	0,983 (0,877 to 1,103)	0.972	1,384 (0,755 to 2,535)	0.639
245690_at	0,363 (0,329 to 0,401)	0.35	0,378 (0,356 to 0,401)	0.361
245691_at	0,61 (0,506 to 0,736)	0.505	0,578 (0,574 to 0,582)	0.48
245692_at	1,142 (0,689 to 1,894)	0.816	0,696 (0,369 to 1,311)	0.607
245693_at	0,98 (0,773 to 1,243)	0.939	0,844 (0,581 to 1,227)	0.688
245694_at	0,918 (0,845 to 0,996)	0.847	1,159 (1,004 to 1,337)	0.7
245695_at	1,065 (0,862 to 1,317)	0.79	0,925 (0,752 to 1,138)	0.74
245696_at	0,387 (0,314 to 0,477)	0.363	0,323 (0,296 to 0,351)	0.335
245697_at	0,48 (0,387 to 0,594)	0.414	0,496 (0,42 to 0,587)	0.427
245698_at	0,469 (0,458 to 0,48)	0.404	0,357 (0,325 to 0,392)	0.351
245699_at	1,384 (1,306 to 1,467)	0.272	0,643 (0,595 to 0,694)	0.43
245700_at	0,421 (0,367 to 0,484)	0.379	0,434 (0,41 to 0,46)	0.389
245701_at	1,003 (0,935 to 1,074)	0.99	0,93 (0,813 to 1,065)	0.771
245704_at	0,627 (0,595 to 0,66)	0.514	0,683 (0,666 to 0,701)	0.57
245705_at	0,317 (0,307 to 0,327)	0.329	0,3 (0,299 to 0,301)	0.325
245706_at	0,83 (0,51 to 1,35)	0.76	0,791 (0,645 to 0,971)	0.695
245707_at	0,352 (0,303 to 0,41)	0.346	0,298 (0,279 to 0,319)	0.324
245708_at	0,73 (0,613 to 0,869)	0.617	0,607 (0,571 to 0,645)	0.503
245709_at	0,336 (0,299 to 0,377)	0.337	0,333 (0,321 to 0,346)	0.34
245710_at	1,033 (0,881 to 1,211)	0.867	0,997 (0,923 to 1,077)	0.989
245712_at	0,521 (0,511 to 0,532)	0.436	0,613 (0,478 to 0,787)	0.514
245714_at	0,813 (0,778 to 0,85)	0.713	0,68 (0,542 to 0,853)	0.575
245715_s_at	0,36 (0,3 to 0,431)	0.35	0,36 (0,294 to 0,441)	0.354
245716_at	1,132 (0,795 to 1,613)	0.763	0,983 (0,817 to 1,183)	0.945
245717_at	0,848 (0,757 to 0,951)	0.668	1,077 (1,049 to 1,105)	0.813
245718_at	1,57 (1,409 to 1,75)	0.119	0,495 (0,415 to 0,591)	0.308
245721_s_at	1,395 (0,82 to 2,373)	0.599	0,661 (0,37 to 1,18)	0.538
245725_at	0,531 (0,374 to 0,754)	0.455	0,653 (0,59 to 0,723)	0.544
245726_at	0,377 (0,362 to 0,392)	0.356	0,398 (0,344 to 0,46)	0.372
245727_at	0,536 (0,427 to 0,672)	0.45	0,643 (0,584 to 0,708)	0.534
245729_at	1,059 (1,033 to 1,086)	0.813	0,875 (0,792 to 0,967)	0.675
245730_at	0,707 (0,686 to 0,729)	0.589	0,661 (0,62 to 0,706)	0.549
245731_at	0,581 (0,514 to 0,657)	0.48	0,525 (0,516 to 0,535)	0.443
245732_at	0,325 (0,305 to 0,347)	0.333	0,358 (0,344 to 0,374)	0.351
245733_at	1,479 (1,2 to 1,824)	0.241	0,757 (0,717 to 0,8)	0.585
245738_at	0,401 (0,391 to 0,411)	0.368	0,457 (0,396 to 0,527)	0.403
245739_at	1 (0,972 to 1,028)	0.998	1,109 (0,925 to 1,33)	0.615
245740_at	0,911 (0,757 to 1,096)	0.754	1 (0,997 to 1,003)	1
245741_at	0,45 (0,395 to 0,513)	0.394	0,486 (0,434 to 0,544)	0.419
245743_at	0,436 (0,435 to 0,438)	0.386	0,426 (0,406 to 0,446)	0.384
245744_at	1,376 (0,905 to 2,091)	0.516	0,855 (0,668 to 1,095)	0.731
245745_at	0,283 (0,279 to 0,288)	0.314	0,303 (0,266 to 0,346)	0.327
245747_at	0,475 (0,447 to 0,505)	0.408	0,445 (0,433 to 0,456)	0.395
245748_at	0,724 (0,611 to 0,858)	0.61	1,071 (0,952 to 1,206)	0.878
245749_at	0,604 (0,489 to 0,747)	0.501	0,391 (0,334 to 0,458)	0.368
245750_at	1,113 (1,031 to 1,201)	0.801	0,904 (0,843 to 0,969)	0.844
245751_s_at	0,665 (0,541 to 0,819)	0.553	0,562 (0,515 to 0,613)	0.469
245752_at	0,71 (0,53 to 0,952)	0.603	0,624 (0,525 to 0,74)	0.519
245755_at	0,56 (0,374 to 0,837)	0.479	0,502 (0,426 to 0,592)	0.431
245757_at	0,453 (0,382 to 0,536)	0.397	0,314 (0,286 to 0,344)	0.331
245758_at	0,481 (0,425 to 0,544)	0.412	0,531 (0,351 to 0,802)	0.464
245760_s_at	0,78 (0,726 to 0,837)	0.671	0,459 (0,437 to 0,482)	0.403
245761_at	0,723 (0,553 to 0,946)	0.615	0,543 (0,522 to 0,564)	0.455
245762_at	0,346 (0,329 to 0,364)	0.342	0,365 (0,364 to 0,366)	0.354
245763_at	0,881 (0,871 to 0,89)	0.781	1,172 (1,11 to 1,238)	0.669
245764_s_at	0,615 (0,51 to 0,741)	0.508	0,689 (0,657 to 0,722)	0.576
245765_at	1,17 (1,02 to 1,341)	0.703	0,858 (0,751 to 0,98)	0.776
245766_at	0,531 (0,48 to 0,587)	0.443	0,428 (0,372 to 0,493)	0.388
245767_at	0,776 (0,606 to 0,995)	0.586	1,13 (1,005 to 1,27)	0.704
245768_at	1,139 (1,029 to 1,261)	0.709	0,808 (0,672 to 0,971)	0.669
245769_at	0,83 (0,747 to 0,923)	0.697	1,856 (1,077 to 3,199)	0.402
245770_at	1,31 (0,629 to 2,729)	0.753	0,611 (0,272 to 1,371)	0.585
245772_at	0,348 (0,346 to 0,351)	0.343	0,39 (0,327 to 0,465)	0.368
245773_at	0,625 (0,591 to 0,66)	0.512	0,54 (0,434 to 0,672)	0.459
245774_at	0,584 (0,397 to 0,859)	0.496	0,522 (0,462 to 0,59)	0.442
245775_at	0,88 (0,839 to 0,924)	0.806	0,945 (0,71 to 1,258)	0.913
245776_at	0,505 (0,465 to 0,549)	0.426	0,49 (0,406 to 0,59)	0.423
245777_at	0,532 (0,464 to 0,61)	0.444	0,609 (0,491 to 0,754)	0.508
245778_at	0,535 (0,527 to 0,543)	0.444	0,541 (0,493 to 0,595)	0.454
245779_at	0,333 (0,332 to 0,334)	0.336	0,411 (0,346 to 0,487)	0.379
245780_at	1,056 (1,025 to 1,088)	0.903	0,765 (0,633 to 0,926)	0.663
245781_at	0,937 (0,839 to 1,047)	0.896	0,849 (0,849 to 0,849)	0.765
245782_at	0,814 (0,671 to 0,986)	0.717	0,812 (0,766 to 0,86)	0.715
245783_s_at	0,671 (0,471 to 0,957)	0.354	1,49 (1,043 to 2,129)	0.41
245784_at	0,933 (0,872 to 0,998)	0.838	1,015 (1,002 to 1,028)	0.963
245785_at	0,338 (0,332 to 0,345)	0.338	0,372 (0,341 to 0,406)	0.358
245786_at	0,963 (0,878 to 1,056)	0.924	1 (0,989 to 1,011)	1
245787_at	0,537 (0,526 to 0,549)	0.446	0,582 (0,56 to 0,604)	0.483
245789_at	0,748 (0,709 to 0,789)	0.633	0,871 (0,715 to 1,061)	0.8
245790_at	0,885 (0,807 to 0,97)	0.814	0,574 (0,461 to 0,715)	0.483
245791_at	1,122 (0,741 to 1,699)	0.807	0,574 (0,462 to 0,715)	0.482
245792_at	1,073 (0,797 to 1,445)	0.837	0,7 (0,407 to 1,203)	0.58
245796_at	0,733 (0,706 to 0,761)	0.616	0,765 (0,421 to 1,39)	0.695
245797_at	0,544 (0,473 to 0,626)	0.453	0,745 (0,712 to 0,779)	0.634
245798_at	0,685 (0,674 to 0,696)	0.566	0,566 (0,533 to 0,601)	0.471
245799_at	0,396 (0,367 to 0,427)	0.365	0,455 (0,319 to 0,65)	0.411
245800_at	0,464 (0,431 to 0,5)	0.401	0,434 (0,389 to 0,483)	0.389
245801_at	0,349 (0,345 to 0,354)	0.343	0,365 (0,351 to 0,379)	0.354
245802_at	0,698 (0,645 to 0,757)	0.581	0,369 (0,344 to 0,397)	0.357
245803_at	1,118 (0,933 to 1,34)	0.735	0,993 (0,924 to 1,067)	0.985
245804_at	0,377 (0,373 to 0,382)	0.356	0,432 (0,419 to 0,445)	0.388
245806_at	0,747 (0,671 to 0,832)	0.634	0,738 (0,694 to 0,785)	0.627
245807_at	0,774 (0,755 to 0,794)	0.482	1,291 (1,206 to 1,382)	0.325
245808_at	0,375 (0,359 to 0,392)	0.355	0,455 (0,422 to 0,491)	0.4
245809_at	0,863 (0,696 to 1,07)	0.543	1,012 (0,93 to 1,1)	0.952
245810_at	0,91 (0,676 to 1,225)	0.775	0,978 (0,793 to 1,207)	0.939
245812_at	0,907 (0,875 to 0,939)	0.846	1,657 (1,058 to 2,596)	0.357
245814_at	1,118 (1,024 to 1,22)	0.756	0,87 (0,777 to 0,976)	0.765
245815_at	0,993 (0,975 to 1,01)	0.976	1 (0,99 to 1,01)	1
245816_at	0,43 (0,418 to 0,442)	0.382	0,411 (0,366 to 0,461)	0.377
245817_at	1 (0,968 to 1,032)	0.999	0,969 (0,816 to 1,15)	0.949
245818_at	0,888 (0,801 to 0,985)	0.604	1,076 (1,015 to 1,142)	0.719
245820_at	0,998 (0,939 to 1,061)	0.994	1,045 (0,73 to 1,495)	0.912
245821_at	0,32 (0,29 to 0,352)	0.33	0,354 (0,344 to 0,364)	0.349
245822_at	0,783 (0,581 to 1,054)	0.686	0,95 (0,564 to 1,6)	0.93
245823_at	1,029 (0,882 to 1,2)	0.922	0,998 (0,94 to 1,06)	0.995
245824_at	1,183 (0,81 to 1,728)	0.706	0,763 (0,637 to 0,912)	0.658
245825_at	1 (0,99 to 1,01)	1	0,911 (0,815 to 1,018)	0.855
245826_at	0,696 (0,654 to 0,742)	0.578	0,672 (0,597 to 0,757)	0.562
245828_at	0,587 (0,574 to 0,6)	0.482	0,647 (0,503 to 0,834)	0.546
245829_at	1,527 (1,106 to 2,107)	0.363	0,844 (0,798 to 0,894)	0.534
245831_at	0,588 (0,522 to 0,663)	0.485	0,72 (0,673 to 0,769)	0.608
245832_at	1,134 (0,89 to 1,445)	0.751	0,997 (0,92 to 1,08)	0.994
245833_at	0,997 (0,922 to 1,078)	0.991	1,398 (0,841 to 2,326)	0.593
245834_at	0,381 (0,355 to 0,409)	0.358	0,382 (0,329 to 0,442)	0.364
245835_at	0,509 (0,488 to 0,532)	0.428	0,439 (0,431 to 0,447)	0.391
245836_at	0,301 (0,3 to 0,303)	0.322	0,341 (0,316 to 0,369)	0.343
245837_at	0,557 (0,447 to 0,694)	0.466	0,784 (0,615 to 1)	0.686
245838_at	1,022 (1,007 to 1,037)	0.898	0,754 (0,572 to 0,993)	0.394
245839_at	0,916 (0,722 to 1,161)	0.865	0,612 (0,546 to 0,686)	0.509
245840_at	0,37 (0,354 to 0,386)	0.353	0,336 (0,304 to 0,371)	0.341
245841_s_at	0,946 (0,864 to 1,035)	0.776	1,14 (0,965 to 1,346)	0.525
245842_at	0,897 (0,673 to 1,195)	0.819	1,279 (0,805 to 2,032)	0.635
245843_at	0,98 (0,799 to 1,201)	0.926	0,768 (0,486 to 1,213)	0.625
245844_at	0,349 (0,326 to 0,374)	0.343	0,451 (0,373 to 0,545)	0.4
245845_at	1,064 (0,728 to 1,553)	0.898	0,788 (0,658 to 0,944)	0.69
245848_at	0,568 (0,53 to 0,608)	0.468	0,396 (0,378 to 0,414)	0.369
245849_at	0,581 (0,47 to 0,718)	0.482	0,879 (0,762 to 1,015)	0.81
245850_at	0,667 (0,522 to 0,853)	0.558	1,062 (0,916 to 1,232)	0.894
245851_at	0,655 (0,639 to 0,672)	0.539	0,566 (0,5 to 0,641)	0.474
245852_at	1,35 (1,17 to 1,558)	0.128	0,661 (0,526 to 0,83)	0.259
245853_at	0,707 (0,62 to 0,807)	0.592	1,231 (0,926 to 1,636)	0.627
245855_at	0,352 (0,341 to 0,364)	0.344	0,597 (0,509 to 0,7)	0.499
245856_at	0,998 (0,931 to 1,069)	0.994	1,073 (0,746 to 1,542)	0.86
245857_at	0,336 (0,326 to 0,347)	0.337	0,426 (0,412 to 0,441)	0.385
245858_at	0,544 (0,49 to 0,603)	0.452	0,458 (0,344 to 0,609)	0.409
245859_at	0,399 (0,356 to 0,448)	0.367	0,351 (0,32 to 0,386)	0.348
245860_at	0,511 (0,505 to 0,517)	0.224	1,595 (1,483 to 1,715)	0.0862
245861_at	0,953 (0,751 to 1,21)	0.868	1,175 (0,79 to 1,747)	0.721
245862_at	0,468 (0,465 to 0,47)	0.403	0,532 (0,434 to 0,653)	0.451
245865_at	0,582 (0,473 to 0,717)	0.484	0,737 (0,632 to 0,859)	0.629
245867_at	0,683 (0,616 to 0,758)	0.566	0,762 (0,708 to 0,821)	0.655
245868_at	0,957 (0,74 to 1,239)	0.879	1,005 (0,761 to 1,327)	0.988
245869_at	1,063 (0,837 to 1,35)	0.814	1 (0,998 to 1,002)	1
245870_at	1,258 (1,069 to 1,481)	0.413	0,744 (0,595 to 0,931)	0.53
245871_at	0,426 (0,413 to 0,438)	0.38	0,433 (0,306 to 0,613)	0.396
245872_at	1,613 (1,568 to 1,661)	0.0625	0,331 (0,254 to 0,432)	0.205
245873_at	0,433 (0,366 to 0,512)	0.386	0,437 (0,43 to 0,444)	0.39
245875_at	0,729 (0,428 to 1,242)	0.629	1,294 (0,758 to 2,211)	0.702
245876_at	0,556 (0,523 to 0,592)	0.46	0,376 (0,335 to 0,422)	0.36
245877_at	0,438 (0,392 to 0,489)	0.388	0,393 (0,339 to 0,455)	0.369
245878_at	0,365 (0,349 to 0,382)	0.351	0,405 (0,344 to 0,477)	0.376
245879_at	1,38 (1,058 to 1,801)	0.408	0,8 (0,679 to 0,942)	0.69
245880_at	0,422 (0,399 to 0,447)	0.379	0,341 (0,279 to 0,417)	0.345
245881_at	0,805 (0,698 to 0,927)	0.705	0,863 (0,624 to 1,193)	0.794
245882_at	0,999 (0,967 to 1,033)	0.998	1,233 (0,963 to 1,578)	0.473
245883_at	0,999 (0,954 to 1,046)	0.996	0,84 (0,666 to 1,06)	0.565
245885_at	0,897 (0,785 to 1,025)	0.628	1,103 (0,975 to 1,249)	0.649
245886_at	0,981 (0,635 to 1,517)	0.968	0,695 (0,354 to 1,365)	0.629
245887_at	0,732 (0,593 to 0,903)	0.622	0,913 (0,868 to 0,959)	0.858
245888_at	0,997 (0,923 to 1,077)	0.987	0,975 (0,764 to 1,244)	0.923
245889_at	1,293 (0,935 to 1,788)	0.538	0,745 (0,522 to 1,065)	0.473
245891_at	0,976 (0,915 to 1,041)	0.959	0,795 (0,657 to 0,961)	0.697
245892_at	0,824 (0,672 to 1,011)	0.732	1,751 (0,926 to 3,312)	0.485
245893_at	0,868 (0,713 to 1,056)	0.762	1,095 (0,944 to 1,27)	0.814
245895_at	0,979 (0,796 to 1,204)	0.925	1,303 (0,616 to 2,757)	0.775
245896_at	0,335 (0,328 to 0,343)	0.337	0,327 (0,288 to 0,371)	0.337
245897_at	0,946 (0,94 to 0,952)	0.909	1,096 (0,911 to 1,317)	0.838
245898_at	0,5 (0,468 to 0,535)	0.423	0,622 (0,502 to 0,77)	0.519
245899_at	1,937 (0,988 to 3,794)	0.463	0,747 (0,552 to 1,012)	0.629
245901_at	0,992 (0,873 to 1,127)	0.974	1,082 (0,714 to 1,638)	0.866
245902_at	0,831 (0,699 to 0,989)	0.672	1,016 (1,011 to 1,02)	0.966
245903_at	0,818 (0,569 to 1,176)	0.735	0,807 (0,744 to 0,876)	0.711
245904_at	0,738 (0,492 to 1,106)	0.643	0,77 (0,617 to 0,961)	0.669
245905_at	1,298 (0,834 to 2,021)	0.597	0,552 (0,521 to 0,584)	0.462
245906_at	1,017 (0,864 to 1,198)	0.95	0,957 (0,806 to 1,136)	0.885
245907_at	0,433 (0,405 to 0,463)	0.384	0,465 (0,431 to 0,502)	0.407
245908_at	0,926 (0,668 to 1,282)	0.833	0,984 (0,823 to 1,177)	0.945
245909_at	0,339 (0,334 to 0,345)	0.339	0,372 (0,336 to 0,411)	0.358
245910_at	1,06 (1,055 to 1,066)	0.88	0,924 (0,903 to 0,945)	0.86
245911_at	1,189 (1,045 to 1,352)	0.676	0,863 (0,829 to 0,897)	0.784
245914_at	0,989 (0,988 to 0,99)	0.958	1,068 (1,01 to 1,13)	0.762
245915_s_at	0,334 (0,321 to 0,347)	0.336	0,346 (0,343 to 0,349)	0.345
245916_at	1,029 (0,783 to 1,352)	0.928	0,936 (0,72 to 1,217)	0.858
245917_at	0,999 (0,952 to 1,048)	0.998	1,036 (0,87 to 1,234)	0.936
245918_at	0,469 (0,435 to 0,505)	0.404	0,662 (0,558 to 0,787)	0.555
245920_at	0,492 (0,469 to 0,516)	0.417	0,477 (0,468 to 0,485)	0.413
245921_at	1,062 (1,043 to 1,081)	0.842	0,9 (0,847 to 0,957)	0.777
245923_at	0,549 (0,502 to 0,6)	0.455	0,507 (0,483 to 0,533)	0.432
245924_at	0,998 (0,941 to 1,058)	0.995	1,01 (0,942 to 1,083)	0.978
245925_at	0,383 (0,349 to 0,421)	0.359	0,342 (0,282 to 0,415)	0.345
245926_at	0,424 (0,415 to 0,432)	0.379	0,461 (0,459 to 0,464)	0.404
245927_at	0,932 (0,808 to 1,074)	0.887	0,981 (0,665 to 1,448)	0.97
245928_s_at	0,979 (0,794 to 1,206)	0.954	1,044 (0,734 to 1,485)	0.913
245929_at	0,996 (0,909 to 1,091)	0.982	0,675 (0,332 to 1,37)	0.644
245930_at	0,436 (0,42 to 0,452)	0.385	0,338 (0,332 to 0,344)	0.342
245931_at	0,35 (0,311 to 0,394)	0.344	0,342 (0,304 to 0,384)	0.344
245932_at	0,533 (0,477 to 0,595)	0.444	0,506 (0,502 to 0,51)	0.431
245934_at	0,46 (0,397 to 0,532)	0.4	0,333 (0,281 to 0,395)	0.341
245935_at	0,977 (0,869 to 1,1)	0.924	1,293 (0,9 to 1,857)	0.559
245936_at	0,998 (0,854 to 1,166)	0.995	0,976 (0,832 to 1,146)	0.935
245937_at	0,397 (0,307 to 0,514)	0.369	0,449 (0,448 to 0,449)	0.397
245938_at	0,691 (0,561 to 0,852)	0.578	0,696 (0,615 to 0,788)	0.585
245939_at	0,911 (0,767 to 1,082)	0.663	1,032 (0,918 to 1,16)	0.88
245940_at	0,886 (0,848 to 0,927)	0.586	1,227 (1,073 to 1,403)	0.338
245941_at	0,764 (0,571 to 1,024)	0.662	0,522 (0,448 to 0,607)	0.444
245942_at	0,9 (0,664 to 1,22)	0.843	0,544 (0,524 to 0,565)	0.456
245943_at	0,805 (0,527 to 1,229)	0.645	0,99 (0,857 to 1,143)	0.971
245945_at	0,512 (0,495 to 0,53)	0.43	0,561 (0,527 to 0,597)	0.468
245946_at	1,219 (1,086 to 1,367)	0.387	0,777 (0,66 to 0,914)	0.492
245947_at	1,164 (1,061 to 1,277)	0.71	0,637 (0,432 to 0,939)	0.541
245948_at	0,64 (0,635 to 0,645)	0.525	0,961 (0,92 to 1,004)	0.935
245949_at	1,016 (0,987 to 1,046)	0.942	0,966 (0,921 to 1,013)	0.891
245950_at	0,745 (0,711 to 0,781)	0.618	1,234 (1,219 to 1,248)	0.595
245951_at	0,649 (0,645 to 0,653)	0.533	0,565 (0,565 to 0,565)	0.471
245952_at	0,934 (0,836 to 1,043)	0.89	0,691 (0,629 to 0,758)	0.578
245953_at	0,977 (0,787 to 1,213)	0.927	0,9 (0,6 to 1,35)	0.813
245954_at	0,672 (0,63 to 0,716)	0.555	0,489 (0,475 to 0,504)	0.42
245955_at	0,432 (0,419 to 0,445)	0.383	0,406 (0,399 to 0,413)	0.374
245956_s_at	0,412 (0,377 to 0,451)	0.374	0,414 (0,392 to 0,438)	0.379
245957_at	1,131 (0,987 to 1,297)	0.72	0,751 (0,557 to 1,013)	0.599
245958_at	0,695 (0,649 to 0,744)	0.472	1,333 (1,256 to 1,415)	0.35
245959_at	0,658 (0,632 to 0,684)	0.541	0,519 (0,518 to 0,521)	0.439
245960_at	0,978 (0,917 to 1,042)	0.962	0,814 (0,783 to 0,845)	0.717
245961_at	0,685 (0,598 to 0,785)	0.569	0,719 (0,632 to 0,817)	0.607
245962_at	1,132 (0,888 to 1,442)	0.671	0,999 (0,95 to 1,05)	0.997
245963_at	0,442 (0,391 to 0,5)	0.39	0,516 (0,323 to 0,827)	0.459
245964_at	1,001 (0,999 to 1,003)	0.996	0,798 (0,636 to 1,001)	0.434
245965_at	0,807 (0,66 to 0,988)	0.711	0,868 (0,795 to 0,947)	0.793
245966_at	0,943 (0,915 to 0,973)	0.897	1,113 (1,027 to 1,206)	0.791
245968_at	0,773 (0,471 to 1,267)	0.649	0,992 (0,874 to 1,126)	0.984
245969_at	0,54 (0,46 to 0,633)	0.45	0,476 (0,414 to 0,548)	0.414
245970_at	0,484 (0,453 to 0,517)	0.413	0,701 (0,685 to 0,717)	0.587
245971_at	0,867 (0,705 to 1,066)	0.696	1,242 (0,934 to 1,651)	0.504
245972_at	0,4 (0,359 to 0,446)	0.368	0,471 (0,412 to 0,538)	0.411
245974_at	1,014 (0,974 to 1,056)	0.949	0,962 (0,902 to 1,026)	0.882
245975_at	0,576 (0,436 to 0,762)	0.483	0,477 (0,334 to 0,682)	0.422
245976_at	0,383 (0,377 to 0,389)	0.359	0,401 (0,384 to 0,418)	0.372
245977_at	1,186 (1,047 to 1,344)	0.676	0,853 (0,764 to 0,953)	0.77
245978_at	1 (1 to 1)	1	0,987 (0,881 to 1,105)	0.97
245979_at	0,895 (0,709 to 1,131)	0.834	0,89 (0,753 to 1,051)	0.825
245981_at	0,626 (0,428 to 0,915)	0.531	0,984 (0,703 to 1,377)	0.974
245982_at	0,589 (0,543 to 0,639)	0.484	0,54 (0,479 to 0,608)	0.454
245984_at	0,591 (0,428 to 0,817)	0.498	0,511 (0,409 to 0,638)	0.437
245985_at	1,047 (0,959 to 1,142)	0.782	1 (0,985 to 1,015)	1
245986_at	0,677 (0,5 to 0,917)	0.571	0,94 (0,888 to 0,994)	0.901
245987_at	0,42 (0,34 to 0,52)	0.381	0,536 (0,514 to 0,559)	0.451
245988_at	0,768 (0,734 to 0,804)	0.598	1,276 (1,196 to 1,361)	0.474
245989_s_at	0,929 (0,848 to 1,017)	0.676	1,024 (0,983 to 1,067)	0.898
245990_at	1,039 (0,819 to 1,317)	0.935	0,972 (0,916 to 1,031)	0.953
245991_at	0,645 (0,581 to 0,716)	0.53	0,915 (0,806 to 1,039)	0.863
245992_at	0,505 (0,423 to 0,603)	0.429	0,476 (0,436 to 0,52)	0.414
245993_at	0,909 (0,838 to 0,986)	0.75	1,064 (1,014 to 1,115)	0.823
245994_at	0,999 (0,954 to 1,046)	0.997	1,075 (0,941 to 1,228)	0.818
245995_at	0,597 (0,564 to 0,633)	0.49	0,736 (0,717 to 0,755)	0.625
245996_at	0,959 (0,902 to 1,02)	0.912	1 (0,98 to 1,021)	0.999
245997_at	1,287 (1,014 to 1,634)	0.437	0,546 (0,302 to 0,986)	0.425
245999_at	0,912 (0,724 to 1,148)	0.725	1,031 (0,852 to 1,246)	0.907
246000_at	0,616 (0,501 to 0,757)	0.51	0,52 (0,418 to 0,646)	0.445
246001_at	0,467 (0,402 to 0,541)	0.404	0,564 (0,483 to 0,657)	0.473
246002_at	0,971 (0,718 to 1,314)	0.953	0,64 (0,48 to 0,853)	0.541
246003_at	0,624 (0,617 to 0,632)	0.279	1,852 (1,368 to 2,507)	0.223
246005_at	0,998 (0,943 to 1,057)	0.993	0,772 (0,427 to 1,395)	0.715
246006_at	0,995 (0,902 to 1,098)	0.978	1,031 (0,85 to 1,252)	0.886
246009_at	0,475 (0,399 to 0,564)	0.41	0,451 (0,34 to 0,598)	0.405
246010_at	0,861 (0,823 to 0,9)	0.778	0,898 (0,716 to 1,127)	0.841
246011_at	0,764 (0,571 to 1,022)	0.641	1,356 (0,978 to 1,88)	0.441
246012_at	0,658 (0,53 to 0,817)	0.547	0,564 (0,398 to 0,798)	0.484
246013_at	0,398 (0,38 to 0,417)	0.366	0,391 (0,362 to 0,422)	0.367
246014_at	0,476 (0,462 to 0,491)	0.408	0,62 (0,545 to 0,705)	0.516
246015_at	0,412 (0,354 to 0,479)	0.375	0,501 (0,411 to 0,612)	0.431
246016_at	1,189 (1,033 to 1,368)	0.309	0,881 (0,802 to 0,967)	0.594
246017_at	0,319 (0,251 to 0,404)	0.331	0,355 (0,314 to 0,401)	0.35
246018_at	0,525 (0,491 to 0,56)	0.438	0,524 (0,508 to 0,54)	0.442
246019_at	0,606 (0,438 to 0,837)	0.509	1,76 (0,857 to 3,616)	0.529
246020_at	0,92 (0,787 to 1,076)	0.763	1,019 (0,924 to 1,123)	0.945
246021_at	1,16 (0,948 to 1,418)	0.631	0,837 (0,666 to 1,052)	0.683
246022_at	0,521 (0,514 to 0,528)	0.435	0,432 (0,379 to 0,492)	0.389
246023_at	0,407 (0,359 to 0,46)	0.371	0,441 (0,437 to 0,446)	0.393
246025_at	0,459 (0,421 to 0,5)	0.399	0,435 (0,428 to 0,442)	0.389
246026_at	0,362 (0,33 to 0,397)	0.349	0,287 (0,271 to 0,304)	0.319
246027_at	0,996 (0,913 to 1,087)	0.992	1,008 (0,818 to 1,241)	0.985
246028_at	1,239 (1,103 to 1,391)	0.533	0,855 (0,816 to 0,897)	0.738
246029_at	0,922 (0,576 to 1,475)	0.878	0,872 (0,534 to 1,424)	0.803
246030_at	0,903 (0,717 to 1,137)	0.767	1,274 (0,863 to 1,88)	0.591
246031_at	0,884 (0,747 to 1,045)	0.814	0,669 (0,573 to 0,78)	0.56
246032_s_at	0,474 (0,473 to 0,475)	0.407	0,438 (0,387 to 0,495)	0.392
246033_at	0,412 (0,389 to 0,437)	0.374	0,455 (0,401 to 0,516)	0.401
246035_at	1,235 (1,225 to 1,246)	0.218	0,76 (0,745 to 0,775)	0.35
246036_at	0,478 (0,476 to 0,48)	0.409	0,46 (0,428 to 0,495)	0.404
246037_at	0,934 (0,706 to 1,234)	0.894	0,556 (0,476 to 0,65)	0.467
246038_s_at	1,123 (1,082 to 1,166)	0.491	0,625 (0,425 to 0,918)	0.311
246039_at	0,989 (0,851 to 1,149)	0.981	0,966 (0,801 to 1,166)	0.943
246040_at	0,756 (0,426 to 1,342)	0.66	0,961 (0,658 to 1,403)	0.924
246041_at	0,846 (0,835 to 0,858)	0.758	0,919 (0,721 to 1,172)	0.873
246043_at	0,813 (0,644 to 1,027)	0.499	1,036 (0,973 to 1,102)	0.888
246044_at	0,999 (0,964 to 1,036)	0.999	0,963 (0,813 to 1,141)	0.939
246045_at	0,485 (0,402 to 0,585)	0.416	0,449 (0,372 to 0,542)	0.399
246046_at	0,65 (0,601 to 0,704)	0.535	0,501 (0,399 to 0,63)	0.432
246047_at	0,375 (0,276 to 0,51)	0.36	0,448 (0,423 to 0,474)	0.397
246048_at	0,907 (0,77 to 1,068)	0.849	0,794 (0,642 to 0,982)	0.697
246049_at	1,174 (0,949 to 1,453)	0.592	1 (0,971 to 1,029)	0.999
246051_at	1,328 (1,046 to 1,687)	0.441	0,858 (0,771 to 0,954)	0.756
246053_at	0,957 (0,918 to 0,997)	0.915	1,147 (1,003 to 1,311)	0.715
246054_at	0,668 (0,568 to 0,785)	0.553	0,465 (0,314 to 0,688)	0.419
246055_at	0,792 (0,721 to 0,87)	0.687	1,089 (0,919 to 1,291)	0.848
246056_at	1,099 (1,057 to 1,143)	0.555	0,831 (0,732 to 0,943)	0.466
246057_at	0,959 (0,874 to 1,053)	0.906	1,035 (0,947 to 1,132)	0.919
246059_at	0,397 (0,367 to 0,43)	0.366	0,335 (0,328 to 0,342)	0.34
246060_at	0,582 (0,488 to 0,694)	0.481	0,901 (0,793 to 1,025)	0.842
246061_at	1,008 (0,997 to 1,02)	0.985	0,69 (0,474 to 1,003)	0.588
246062_at	0,354 (0,278 to 0,45)	0.348	0,384 (0,321 to 0,458)	0.364
246063_at	0,65 (0,614 to 0,688)	0.534	1,079 (0,892 to 1,306)	0.867
246064_at	0,789 (0,702 to 0,886)	0.683	0,752 (0,75 to 0,755)	0.643
246065_at	0,556 (0,465 to 0,665)	0.463	0,876 (0,809 to 0,949)	0.804
246066_at	1,051 (1,018 to 1,084)	0.828	0,733 (0,547 to 0,982)	0.449
246067_at	0,772 (0,578 to 1,029)	0.579	1,093 (0,971 to 1,231)	0.783
246068_at	0,96 (0,72 to 1,28)	0.898	1,047 (0,629 to 1,743)	0.938
246069_at	0,818 (0,729 to 0,917)	0.72	0,84 (0,791 to 0,892)	0.753
246070_at	1 (0,978 to 1,022)	0.999	0,972 (0,686 to 1,376)	0.939
246073_at	0,814 (0,691 to 0,958)	0.503	1,354 (1,042 to 1,76)	0.343
246074_at	0,714 (0,64 to 0,797)	0.598	0,981 (0,783 to 1,229)	0.969
246075_at	0,806 (0,517 to 1,258)	0.691	1,453 (0,742 to 2,845)	0.666
246076_at	1,533 (1,147 to 2,049)	0.239	0,625 (0,458 to 0,853)	0.479
246077_at	0,852 (0,805 to 0,902)	0.761	1,314 (1,098 to 1,572)	0.492
246080_at	0,323 (0,292 to 0,356)	0.332	0,401 (0,399 to 0,403)	0.372
246081_s_at	0,433 (0,364 to 0,515)	0.386	1,223 (0,449 to 3,33)	0.861
246082_at	0,808 (0,713 to 0,916)	0.707	0,791 (0,637 to 0,982)	0.693
246083_at	1,678 (1,121 to 2,512)	0.367	0,644 (0,471 to 0,879)	0.397
246084_at	0,686 (0,523 to 0,899)	0.269	1,11 (1,101 to 1,12)	0.585
246085_at	1 (0,971 to 1,029)	0.998	0,992 (0,711 to 1,384)	0.983
246086_at	0,447 (0,444 to 0,45)	0.391	0,777 (0,634 to 0,952)	0.677
246087_at	0,554 (0,543 to 0,566)	0.458	0,69 (0,434 to 1,096)	0.6
246088_at	0,521 (0,493 to 0,55)	0.435	0,529 (0,49 to 0,571)	0.447
246089_at	0,491 (0,464 to 0,519)	0.417	0,702 (0,586 to 0,841)	0.594
246090_at	0,827 (0,684 to 1,001)	0.483	1,051 (0,999 to 1,105)	0.819
246091_at	0,996 (0,916 to 1,084)	0.993	1,177 (0,834 to 1,662)	0.675
246093_at	0,523 (0,334 to 0,82)	0.455	0,673 (0,605 to 0,75)	0.561
246094_at	0,834 (0,771 to 0,902)	0.741	0,877 (0,764 to 1,007)	0.807
246095_at	0,804 (0,724 to 0,893)	0.702	0,938 (0,577 to 1,524)	0.908
246096_at	0,361 (0,331 to 0,395)	0.349	0,454 (0,335 to 0,617)	0.408
246097_at	0,887 (0,635 to 1,24)	0.746	1,296 (0,76 to 2,209)	0.693
246098_at	0,977 (0,787 to 1,213)	0.95	0,941 (0,566 to 1,567)	0.913
246099_at	0,362 (0,352 to 0,373)	0.349	0,396 (0,353 to 0,444)	0.37
246100_at	0,456 (0,414 to 0,502)	0.397	0,651 (0,647 to 0,656)	0.54
246101_at	0,725 (0,657 to 0,8)	0.609	0,83 (0,768 to 0,898)	0.741
246102_at	0,468 (0,423 to 0,517)	0.404	0,627 (0,609 to 0,645)	0.519
246103_at	0,769 (0,676 to 0,875)	0.66	0,536 (0,5 to 0,574)	0.45
246104_at	0,865 (0,708 to 1,057)	0.631	1,021 (0,943 to 1,106)	0.936
246106_at	0,493 (0,482 to 0,504)	0.418	0,507 (0,461 to 0,557)	0.432
246107_at	1,013 (0,658 to 1,56)	0.979	0,806 (0,484 to 1,342)	0.716
246108_at	0,581 (0,443 to 0,762)	0.485	0,462 (0,393 to 0,544)	0.406
246109_at	0,852 (0,77 to 0,943)	0.683	1,103 (1,057 to 1,151)	0.758
246110_at	0,859 (0,8 to 0,923)	0.693	1,236 (1,077 to 1,418)	0.49
246111_at	1,079 (1,073 to 1,084)	0.789	0,85 (0,78 to 0,927)	0.671
246112_at	1,035 (0,867 to 1,236)	0.893	0,995 (0,902 to 1,098)	0.986
246113_at	0,555 (0,478 to 0,645)	0.461	0,429 (0,354 to 0,521)	0.388
246114_at	0,808 (0,464 to 1,407)	0.727	0,986 (0,593 to 1,64)	0.98
246115_at	0,635 (0,414 to 0,976)	0.544	0,539 (0,488 to 0,596)	0.454
246117_at	0,998 (0,94 to 1,06)	0.994	0,966 (0,781 to 1,196)	0.906
246118_at	0,949 (0,684 to 1,316)	0.888	1,234 (0,545 to 2,794)	0.835
246119_at	0,692 (0,586 to 0,818)	0.577	0,62 (0,617 to 0,622)	0.513
246120_at	0,589 (0,538 to 0,645)	0.484	0,408 (0,394 to 0,423)	0.375
246121_at	0,287 (0,261 to 0,315)	0.316	0,306 (0,266 to 0,351)	0.328
246122_at	1,27 (1,138 to 1,417)	0.433	0,648 (0,488 to 0,862)	0.462
246123_at	0,436 (0,4 to 0,475)	0.386	0,433 (0,374 to 0,502)	0.39
246124_at	0,511 (0,438 to 0,596)	0.431	0,573 (0,499 to 0,658)	0.478
246125_at	0,497 (0,457 to 0,54)	0.421	0,545 (0,48 to 0,618)	0.457
246126_at	0,869 (0,748 to 1,01)	0.782	1,231 (0,99 to 1,532)	0.606
246127_s_at	1,194 (1,11 to 1,285)	0.466	0,87 (0,849 to 0,89)	0.672
246128_at	1,107 (0,929 to 1,319)	0.813	0,843 (0,664 to 1,071)	0.761
246129_at	0,333 (0,333 to 0,334)	0.336	0,413 (0,403 to 0,423)	0.378
246130_at	0,696 (0,578 to 0,837)	0.581	0,563 (0,548 to 0,577)	0.469
246131_at	1,039 (0,863 to 1,251)	0.853	0,945 (0,786 to 1,137)	0.808
246132_at	0,959 (0,817 to 1,126)	0.932	0,838 (0,662 to 1,059)	0.756
246133_at	0,546 (0,47 to 0,633)	0.455	0,932 (0,923 to 0,942)	0.889
246134_at	0,788 (0,487 to 1,275)	0.655	0,975 (0,778 to 1,222)	0.943
246136_at	0,847 (0,569 to 1,26)	0.704	0,968 (0,74 to 1,267)	0.919
246137_at	0,832 (0,748 to 0,924)	0.739	0,615 (0,573 to 0,659)	0.51
246138_at	0,477 (0,369 to 0,616)	0.414	0,48 (0,354 to 0,653)	0.424
246139_at	0,758 (0,706 to 0,815)	0.646	0,777 (0,717 to 0,843)	0.672
246140_at	0,559 (0,539 to 0,581)	0.462	0,87 (0,8 to 0,946)	0.795
246141_at	0,374 (0,359 to 0,389)	0.355	0,332 (0,33 to 0,335)	0.339
246142_at	0,571 (0,519 to 0,628)	0.471	0,784 (0,564 to 1,088)	0.691
246143_at	1,346 (0,752 to 2,41)	0.683	0,992 (0,874 to 1,126)	0.977
246144_at	0,755 (0,754 to 0,757)	0.641	1,098 (0,946 to 1,274)	0.834
246145_at	0,463 (0,398 to 0,539)	0.402	0,51 (0,509 to 0,51)	0.433
246146_at	1,077 (1,067 to 1,087)	0.718	0,896 (0,862 to 0,933)	0.69
246147_s_at	0,813 (0,523 to 1,264)	0.672	0,993 (0,883 to 1,117)	0.983
246148_at	0,498 (0,469 to 0,53)	0.422	0,556 (0,554 to 0,558)	0.464
246149_at	0,52 (0,463 to 0,586)	0.436	0,382 (0,369 to 0,397)	0.363
246151_at	0,521 (0,441 to 0,616)	0.438	0,488 (0,413 to 0,575)	0.422
246152_at	1,189 (1,146 to 1,233)	0.332	0,753 (0,665 to 0,854)	0.376
246153_s_at	0,778 (0,626 to 0,968)	0.35	1,375 (1,032 to 1,832)	0.399
246154_at	0,365 (0,317 to 0,421)	0.351	0,43 (0,423 to 0,437)	0.387
246156_at	0,784 (0,606 to 1,014)	0.415	1,138 (0,986 to 1,314)	0.523
246157_at	0,954 (0,932 to 0,977)	0.883	1,282 (1,023 to 1,607)	0.395
246158_at	0,372 (0,364 to 0,379)	0.353	0,366 (0,359 to 0,374)	0.355
246159_at	0,61 (0,547 to 0,68)	0.501	0,616 (0,476 to 0,797)	0.517
246160_at	1,239 (1,035 to 1,484)	0.484	0,759 (0,596 to 0,965)	0.576
246161_at	0,736 (0,616 to 0,879)	0.623	0,427 (0,409 to 0,446)	0.385
246163_at	0,571 (0,533 to 0,611)	0.47	0,73 (0,66 to 0,806)	0.618
246164_at	0,357 (0,349 to 0,364)	0.347	0,367 (0,284 to 0,476)	0.358
246165_at	0,881 (0,83 to 0,935)	0.746	1,076 (1,065 to 1,087)	0.827
246166_at	0,893 (0,798 to 1)	0.812	1,112 (1 to 1,237)	0.791
246167_at	1,342 (1,046 to 1,722)	0.324	0,884 (0,82 to 0,954)	0.72
246169_at	1,069 (0,918 to 1,244)	0.759	0,901 (0,75 to 1,082)	0.716
246170_at	1,028 (0,901 to 1,173)	0.947	0,813 (0,601 to 1,099)	0.71
246171_at	0,46 (0,414 to 0,511)	0.4	0,406 (0,382 to 0,431)	0.374
246172_s_at	1,089 (0,69 to 1,718)	0.864	0,874 (0,583 to 1,31)	0.803
246173_s_at	0,343 (0,32 to 0,367)	0.34	0,375 (0,301 to 0,467)	0.361
246174_s_at	0,764 (0,549 to 1,063)	0.666	0,524 (0,422 to 0,653)	0.446
246175_s_at	0,349 (0,277 to 0,441)	0.345	0,301 (0,276 to 0,329)	0.326
246176_at	0,325 (0,298 to 0,354)	0.333	0,427 (0,351 to 0,519)	0.388
246177_at	1,089 (0,987 to 1,202)	0.804	0,9 (0,799 to 1,013)	0.803
246178_s_at	0,362 (0,35 to 0,375)	0.349	0,416 (0,398 to 0,435)	0.379
246179_at	0,745 (0,68 to 0,817)	0.631	0,388 (0,346 to 0,435)	0.366
246180_at	0,825 (0,762 to 0,893)	0.729	0,985 (0,653 to 1,486)	0.976
246181_at	0,376 (0,357 to 0,396)	0.356	0,35 (0,33 to 0,371)	0.348
246182_at	0,992 (0,875 to 1,125)	0.984	1,022 (0,574 to 1,82)	0.972
246183_at	0,442 (0,421 to 0,465)	0.389	0,407 (0,402 to 0,412)	0.375
246184_at	0,692 (0,675 to 0,709)	0.573	0,902 (0,819 to 0,993)	0.842
246185_at	1,291 (1,051 to 1,587)	0.332	0,678 (0,485 to 0,949)	0.332
246186_at	0,409 (0,394 to 0,425)	0.372	0,55 (0,394 to 0,769)	0.473
246187_at	0,477 (0,47 to 0,484)	0.408	0,436 (0,376 to 0,507)	0.392
246188_at	0,875 (0,666 to 1,149)	0.805	0,599 (0,588 to 0,61)	0.496
246189_at	0,617 (0,513 to 0,743)	0.51	0,546 (0,472 to 0,63)	0.458
246190_at	0,888 (0,879 to 0,897)	0.743	1,256 (1,103 to 1,43)	0.45
246191_at	0,351 (0,347 to 0,354)	0.344	0,478 (0,477 to 0,478)	0.413
246192_at	0,831 (0,779 to 0,887)	0.473	1,305 (1,113 to 1,53)	0.217
246193_at	0,989 (0,8 to 1,222)	0.974	0,982 (0,813 to 1,187)	0.96
246194_at	0,944 (0,653 to 1,366)	0.895	0,992 (0,873 to 1,127)	0.967
246195_at	0,536 (0,478 to 0,601)	0.446	0,529 (0,474 to 0,59)	0.446
246196_at	0,973 (0,85 to 1,113)	0.954	0,695 (0,538 to 0,897)	0.591
246197_at	0,393 (0,357 to 0,432)	0.364	0,406 (0,34 to 0,484)	0.376
246198_at	0,486 (0,474 to 0,499)	0.414	0,757 (0,624 to 0,918)	0.652
246199_at	1,115 (1,051 to 1,183)	0.677	0,9 (0,854 to 0,949)	0.755
246200_at	1,567 (1,245 to 1,971)	0.187	0,554 (0,407 to 0,755)	0.278
246201_at	0,531 (0,457 to 0,617)	0.445	0,524 (0,483 to 0,569)	0.443
246202_at	0,657 (0,578 to 0,746)	0.542	0,779 (0,514 to 1,181)	0.693
246203_at	0,471 (0,421 to 0,528)	0.406	1,054 (0,657 to 1,691)	0.919
246204_at	0,772 (0,696 to 0,856)	0.662	0,476 (0,422 to 0,538)	0.413
246205_at	1,874 (1,352 to 2,597)	0.16	0,56 (0,484 to 0,648)	0.447
246206_at	0,908 (0,891 to 0,925)	0.781	1,574 (1,075 to 2,305)	0.357
246207_at	0,729 (0,684 to 0,776)	0.612	0,631 (0,473 to 0,841)	0.534
246208_at	1,109 (0,832 to 1,479)	0.742	0,991 (0,868 to 1,132)	0.977
246209_at	0,701 (0,523 to 0,94)	0.595	0,683 (0,61 to 0,766)	0.572
246210_at	0,614 (0,588 to 0,642)	0.504	0,505 (0,419 to 0,608)	0.432
246211_at	0,732 (0,662 to 0,809)	0.617	0,699 (0,574 to 0,85)	0.589
246213_at	0,982 (0,971 to 0,994)	0.946	1,132 (1,006 to 1,274)	0.633
246214_at	1 (1 to 1)	1	1,211 (0,99 to 1,481)	0.596
246215_at	0,51 (0,47 to 0,554)	0.429	0,518 (0,505 to 0,531)	0.438
246217_at	0,525 (0,489 to 0,564)	0.438	0,496 (0,484 to 0,508)	0.424
246220_at	0,33 (0,329 to 0,33)	0.334	0,392 (0,346 to 0,443)	0.368
246221_at	0,46 (0,451 to 0,47)	0.399	0,503 (0,481 to 0,525)	0.429
246222_at	0,552 (0,489 to 0,624)	0.458	0,644 (0,538 to 0,77)	0.538
246223_at	1,04 (0,996 to 1,086)	0.886	0,854 (0,726 to 1,004)	0.667
246224_at	1,105 (1,025 to 1,191)	0.699	0,846 (0,734 to 0,975)	0.646
246225_at	1,209 (0,954 to 1,531)	0.484	0,956 (0,874 to 1,046)	0.883
246226_at	0,758 (0,527 to 1,092)	0.663	0,432 (0,415 to 0,449)	0.388
246227_at	0,587 (0,514 to 0,67)	0.484	0,567 (0,548 to 0,586)	0.472
246228_at	0,362 (0,322 to 0,406)	0.349	0,524 (0,522 to 0,525)	0.442
246229_at	0,452 (0,411 to 0,497)	0.395	0,428 (0,395 to 0,463)	0.386
246230_at	0,661 (0,632 to 0,693)	0.545	0,592 (0,57 to 0,614)	0.491
246232_at	0,948 (0,945 to 0,95)	0.912	0,469 (0,429 to 0,513)	0.409
246233_at	0,323 (0,277 to 0,377)	0.332	0,496 (0,417 to 0,59)	0.426
246234_at	0,339 (0,292 to 0,394)	0.339	0,342 (0,334 to 0,351)	0.344
246235_at	0,995 (0,898 to 1,102)	0.985	0,954 (0,817 to 1,115)	0.878
246237_at	0,565 (0,54 to 0,591)	0.466	0,643 (0,636 to 0,651)	0.533
246238_at	1,042 (0,929 to 1,169)	0.918	1 (0,999 to 1,001)	1
246239_at	0,326 (0,295 to 0,359)	0.333	0,38 (0,369 to 0,391)	0.361
246240_at	0,474 (0,334 to 0,672)	0.416	0,596 (0,509 to 0,697)	0.496
246241_at	0,839 (0,659 to 1,068)	0.662	1,327 (0,932 to 1,891)	0.49
246242_at	0,921 (0,739 to 1,146)	0.872	0,771 (0,68 to 0,873)	0.666
246244_at	0,354 (0,276 to 0,455)	0.348	0,431 (0,412 to 0,451)	0.387
246245_at	1,227 (1,137 to 1,324)	0.566	0,8 (0,742 to 0,863)	0.667
246246_at	0,912 (0,744 to 1,118)	0.846	1,09 (0,882 to 1,347)	0.837
246247_at	0,404 (0,387 to 0,421)	0.369	0,403 (0,359 to 0,453)	0.373
246248_at	0,395 (0,357 to 0,437)	0.365	0,519 (0,513 to 0,524)	0.439
246249_at	0,67 (0,633 to 0,709)	0.553	1,326 (1,009 to 1,744)	0.5
246250_at	1,18 (1,048 to 1,329)	0.606	0,784 (0,646 to 0,952)	0.616
246251_at	0,999 (0,964 to 1,036)	0.997	1,046 (0,913 to 1,198)	0.838
246253_at	1,122 (1,083 to 1,163)	0.659	0,861 (0,808 to 0,917)	0.674
246254_at	0,708 (0,675 to 0,742)	0.59	0,727 (0,661 to 0,799)	0.616
246255_at	0,754 (0,704 to 0,807)	0.64	0,518 (0,479 to 0,56)	0.439
246256_at	1,128 (0,958 to 1,329)	0.766	0,953 (0,872 to 1,042)	0.918
246257_at	0,966 (0,755 to 1,235)	0.896	1,024 (0,765 to 1,371)	0.94
246258_at	0,598 (0,483 to 0,74)	0.495	0,574 (0,558 to 0,591)	0.477
246259_at	0,587 (0,578 to 0,596)	0.482	0,592 (0,564 to 0,622)	0.492
246260_at	0,733 (0,695 to 0,772)	0.616	0,722 (0,616 to 0,846)	0.612
246262_at	0,374 (0,347 to 0,403)	0.355	0,392 (0,347 to 0,443)	0.368
246264_at	1,341 (1,122 to 1,604)	0.218	0,842 (0,807 to 0,878)	0.497
246265_at	0,362 (0,317 to 0,413)	0.35	0,441 (0,381 to 0,509)	0.394
246266_at	0,684 (0,545 to 0,86)	0.502	1,601 (1,14 to 2,247)	0.273
246267_at	1,087 (0,97 to 1,218)	0.842	0,962 (0,899 to 1,03)	0.934
246268_at	0,513 (0,435 to 0,603)	0.433	0,628 (0,419 to 0,941)	0.541
246271_at	0,847 (0,83 to 0,865)	0.759	1,205 (0,746 to 1,948)	0.723
246272_at	0,466 (0,412 to 0,527)	0.403	0,431 (0,359 to 0,517)	0.39
246273_at	0,459 (0,37 to 0,57)	0.402	0,534 (0,481 to 0,593)	0.45
246274_at	1,18 (1,012 to 1,375)	0.627	0,826 (0,691 to 0,988)	0.688
246275_at	0,972 (0,601 to 1,573)	0.958	0,678 (0,615 to 0,747)	0.565
246276_at	1,032 (0,968 to 1,1)	0.923	0,948 (0,871 to 1,032)	0.885
246277_at	0,63 (0,581 to 0,684)	0.518	0,688 (0,407 to 1,166)	0.605
246280_at	1,056 (0,923 to 1,208)	0.903	0,772 (0,754 to 0,791)	0.666
246282_at	0,519 (0,438 to 0,616)	0.438	0,418 (0,379 to 0,462)	0.381
246283_at	0,32 (0,289 to 0,354)	0.33	0,354 (0,294 to 0,426)	0.35
246284_at	0,323 (0,311 to 0,336)	0.331	0,374 (0,337 to 0,414)	0.359
246285_at	0,5 (0,427 to 0,585)	0.424	0,438 (0,374 to 0,515)	0.393
246286_at	0,505 (0,43 to 0,593)	0.428	0,869 (0,831 to 0,909)	0.793
246287_at	1,043 (0,961 to 1,131)	0.911	0,902 (0,783 to 1,039)	0.815
246288_at	0,997 (0,66 to 1,508)	0.995	0,996 (0,909 to 1,091)	0.991
246289_at	0,591 (0,535 to 0,652)	0.486	0,487 (0,484 to 0,49)	0.419
246290_at	1,481 (1,247 to 1,76)	0.156	0,75 (0,748 to 0,753)	0.333
246291_at	0,903 (0,851 to 0,957)	0.841	0,911 (0,84 to 0,988)	0.856
246292_at	0,972 (0,868 to 1,089)	0.9	0,999 (0,968 to 1,032)	0.998
246293_at	0,633 (0,587 to 0,684)	0.52	0,79 (0,689 to 0,907)	0.69
246294_at	0,908 (0,835 to 0,989)	0.792	1,199 (1,011 to 1,422)	0.558
246296_at	0,853 (0,664 to 1,096)	0.773	0,851 (0,827 to 0,875)	0.767
246297_at	0,355 (0,289 to 0,436)	0.347	0,398 (0,331 to 0,478)	0.372
246298_at	0,378 (0,343 to 0,416)	0.357	0,579 (0,384 to 0,874)	0.497
246299_at	0,991 (0,865 to 1,135)	0.983	1,152 (0,788 to 1,685)	0.747
246300_at	0,768 (0,686 to 0,859)	0.657	0,574 (0,504 to 0,653)	0.478
246301_at	1,216 (0,991 to 1,493)	0.629	0,836 (0,693 to 1,009)	0.744
246302_at	0,547 (0,543 to 0,551)	0.453	0,71 (0,699 to 0,72)	0.596
246303_at	0,591 (0,465 to 0,752)	0.492	1,376 (1,061 to 1,783)	0.435
246304_at	0,993 (0,884 to 1,116)	0.977	1,098 (0,725 to 1,662)	0.842
246305_at	0,662 (0,618 to 0,709)	0.545	0,665 (0,665 to 0,666)	0.553
246306_at	1,097 (0,934 to 1,289)	0.816	0,851 (0,68 to 1,066)	0.756
246307_at	0,538 (0,502 to 0,577)	0.447	0,479 (0,474 to 0,484)	0.414
246308_at	0,808 (0,666 to 0,98)	0.36	1,031 (1,02 to 1,043)	0.872
246309_at	0,406 (0,35 to 0,471)	0.371	0,398 (0,373 to 0,424)	0.37
246310_at	0,767 (0,692 to 0,85)	0.656	0,932 (0,806 to 1,079)	0.891
246311_at	0,944 (0,669 to 1,331)	0.903	1,094 (0,62 to 1,931)	0.885
246312_at	0,453 (0,414 to 0,495)	0.395	0,395 (0,349 to 0,447)	0.37
246313_at	0,479 (0,447 to 0,512)	0.41	0,452 (0,449 to 0,456)	0.399
246314_at	0,996 (0,911 to 1,089)	0.981	1,052 (0,688 to 1,61)	0.918
246315_at	0,612 (0,5 to 0,749)	0.507	0,577 (0,461 to 0,723)	0.486
246317_at	0,547 (0,46 to 0,651)	0.456	0,63 (0,554 to 0,716)	0.524
246318_at	1,169 (1,112 to 1,23)	0.555	0,774 (0,675 to 0,888)	0.534
246319_at	0,557 (0,466 to 0,667)	0.463	0,451 (0,442 to 0,46)	0.398
246321_at	0,36 (0,355 to 0,364)	0.348	0,425 (0,397 to 0,456)	0.384
246322_at	0,891 (0,772 to 1,028)	0.793	1,036 (0,972 to 1,104)	0.928
246323_at	0,822 (0,738 to 0,916)	0.54	1,185 (1,084 to 1,294)	0.494
246324_at	0,966 (0,684 to 1,364)	0.931	1 (0,981 to 1,019)	0.999
246325_at	0,419 (0,4 to 0,439)	0.377	0,531 (0,387 to 0,728)	0.455
246326_at	0,527 (0,505 to 0,551)	0.44	0,458 (0,397 to 0,528)	0.403
246327_at	0,533 (0,458 to 0,62)	0.446	0,669 (0,592 to 0,756)	0.558
246328_at	0,328 (0,317 to 0,34)	0.334	0,394 (0,371 to 0,418)	0.368
246329_at	0,428 (0,357 to 0,514)	0.384	0,382 (0,371 to 0,394)	0.362
246330_at	0,695 (0,641 to 0,754)	0.577	0,619 (0,597 to 0,642)	0.513
246331_at	1,074 (0,951 to 1,213)	0.855	0,778 (0,577 to 1,049)	0.654
246332_at	0,77 (0,721 to 0,823)	0.66	0,645 (0,482 to 0,864)	0.547
246333_at	0,356 (0,295 to 0,43)	0.348	0,341 (0,339 to 0,344)	0.343
246337_at	0,701 (0,537 to 0,915)	0.592	1,006 (0,894 to 1,132)	0.99
246338_s_at	0,726 (0,665 to 0,793)	0.61	0,639 (0,531 to 0,768)	0.532
246339_at	0,523 (0,493 to 0,556)	0.437	0,512 (0,37 to 0,707)	0.443
246341_x_at	0,497 (0,495 to 0,5)	0.421	0,417 (0,412 to 0,422)	0.38
246342_at	1,113 (1,083 to 1,144)	0.706	0,879 (0,842 to 0,917)	0.727
246343_at	0,276 (0,251 to 0,303)	0.311	0,402 (0,394 to 0,412)	0.373
246344_at	0,657 (0,625 to 0,692)	0.541	0,866 (0,81 to 0,926)	0.789
246346_at	0,445 (0,433 to 0,459)	0.391	0,415 (0,343 to 0,502)	0.382
246347_at	1 (0,988 to 1,012)	1	1,095 (0,853 to 1,408)	0.833
246348_at	0,811 (0,784 to 0,838)	0.62	1,228 (1,162 to 1,298)	0.509
246349_at	0,355 (0,353 to 0,357)	0.346	0,332 (0,28 to 0,395)	0.34
246351_at	1,362 (1,031 to 1,799)	0.395	0,559 (0,322 to 0,969)	0.368
246352_at	1,389 (0,74 to 2,604)	0.649	0,844 (0,679 to 1,049)	0.764
246354_at	0,575 (0,493 to 0,672)	0.475	0,639 (0,524 to 0,78)	0.534
246355_at	1 (0,986 to 1,014)	1	1,01 (0,906 to 1,127)	0.98
246356_x_at	0,421 (0,417 to 0,425)	0.377	0,387 (0,366 to 0,41)	0.365
246357_x_at	0,734 (0,595 to 0,906)	0.586	1,112 (1,094 to 1,131)	0.781
246358_x_at	0,761 (0,723 to 0,8)	0.625	1,22 (1,2 to 1,241)	0.603
246359_x_at	0,768 (0,571 to 1,034)	0.667	0,519 (0,478 to 0,564)	0.44
246360_at	0,463 (0,445 to 0,482)	0.4	0,359 (0,359 to 0,36)	0.351
246362_at	0,333 (0,313 to 0,354)	0.336	0,308 (0,289 to 0,329)	0.328
246366_at	0,416 (0,378 to 0,459)	0.376	0,353 (0,317 to 0,392)	0.349
246367_at	1,208 (1,196 to 1,22)	0.643	0,665 (0,635 to 0,697)	0.553
246368_at	0,378 (0,317 to 0,45)	0.358	0,447 (0,443 to 0,452)	0.396
246369_at	0,415 (0,393 to 0,438)	0.375	0,504 (0,404 to 0,629)	0.433
246370_at	1,397 (0,993 to 1,964)	0.478	0,764 (0,58 to 1,007)	0.403
246371_at	0,385 (0,347 to 0,428)	0.36	0,476 (0,437 to 0,518)	0.413
246372_at	0,393 (0,384 to 0,402)	0.364	0,431 (0,426 to 0,437)	0.387
246373_at	1,224 (1,198 to 1,251)	0.531	0,609 (0,463 to 0,802)	0.448
246375_at	0,521 (0,493 to 0,551)	0.436	0,642 (0,449 to 0,918)	0.546
246376_at	1,063 (1,033 to 1,094)	0.839	0,888 (0,815 to 0,967)	0.751
246377_at	1,104 (1,012 to 1,205)	0.532	0,798 (0,644 to 0,988)	0.437
246378_at	1,506 (1,149 to 1,973)	0.309	0,689 (0,573 to 0,828)	0.581
246379_s_at	0,473 (0,468 to 0,479)	0.406	0,475 (0,458 to 0,493)	0.412
246380_at	0,431 (0,354 to 0,525)	0.386	0,36 (0,334 to 0,389)	0.352
246381_at	1,054 (0,859 to 1,294)	0.814	0,614 (0,331 to 1,141)	0.5
246382_at	0,738 (0,661 to 0,823)	0.623	0,816 (0,709 to 0,939)	0.722
246383_at	0,898 (0,861 to 0,936)	0.833	0,863 (0,786 to 0,947)	0.785
246384_at	0,84 (0,792 to 0,891)	0.749	0,627 (0,451 to 0,872)	0.533
246385_at	1,643 (1,521 to 1,775)	0.147	0,474 (0,469 to 0,479)	0.36
246387_at	0,782 (0,426 to 1,437)	0.719	0,981 (0,804 to 1,196)	0.949
246388_at	0,775 (0,657 to 0,915)	0.668	0,981 (0,915 to 1,051)	0.968
246389_at	0,848 (0,741 to 0,97)	0.762	1,171 (0,969 to 1,415)	0.713
246390_at	0,793 (0,583 to 1,079)	0.592	1,258 (0,921 to 1,719)	0.515
246391_at	1,15 (1,126 to 1,173)	0.403	0,802 (0,737 to 0,874)	0.429
246392_at	0,486 (0,449 to 0,525)	0.414	0,492 (0,402 to 0,603)	0.425
246393_at	0,405 (0,397 to 0,413)	0.37	0,452 (0,394 to 0,518)	0.4
246395_at	1 (0,989 to 1,011)	1	0,942 (0,797 to 1,114)	0.832
246396_at	0,419 (0,404 to 0,435)	0.377	0,354 (0,286 to 0,437)	0.351
246397_at	0,967 (0,745 to 1,255)	0.92	1,09 (0,614 to 1,935)	0.894
246398_at	0,905 (0,826 to 0,991)	0.651	1,179 (1,009 to 1,377)	0.449
246399_at	0,604 (0,56 to 0,65)	0.19	1,506 (1,35 to 1,681)	0.0863
246400_at	1,262 (1,21 to 1,317)	0.191	0,764 (0,738 to 0,79)	0.365
246402_at	0,997 (0,926 to 1,074)	0.987	0,914 (0,591 to 1,416)	0.858
246404_at	1,237 (1,099 to 1,392)	0.4	0,899 (0,897 to 0,901)	0.746
246405_at	0,966 (0,69 to 1,351)	0.945	0,872 (0,754 to 1,009)	0.8
246406_at	0,997 (0,923 to 1,077)	0.992	0,742 (0,452 to 1,217)	0.589
246407_at	0,924 (0,777 to 1,1)	0.821	1,117 (0,9 to 1,386)	0.726
246409_at	0,274 (0,273 to 0,274)	0.31	0,328 (0,306 to 0,351)	0.337
246410_at	0,693 (0,571 to 0,841)	0.579	0,448 (0,399 to 0,502)	0.398
246411_at	0,457 (0,402 to 0,521)	0.399	0,514 (0,434 to 0,609)	0.438
246412_at	0,772 (0,724 to 0,823)	0.662	0,662 (0,655 to 0,67)	0.55
246413_at	0,617 (0,549 to 0,693)	0.507	0,478 (0,477 to 0,479)	0.414
246415_at	1,252 (1,173 to 1,335)	0.278	0,822 (0,817 to 0,827)	0.52
246416_at	0,338 (0,322 to 0,354)	0.338	0,368 (0,341 to 0,397)	0.356
246417_at	0,753 (0,672 to 0,844)	0.376	1,202 (1,156 to 1,251)	0.398
246418_at	0,549 (0,457 to 0,661)	0.458	0,461 (0,368 to 0,579)	0.409
246419_at	0,491 (0,463 to 0,521)	0.417	0,47 (0,467 to 0,472)	0.409
246420_at	0,525 (0,491 to 0,561)	0.439	0,473 (0,466 to 0,479)	0.41
246421_at	0,999 (0,948 to 1,052)	0.994	0,945 (0,81 to 1,102)	0.785
246422_at	0,612 (0,581 to 0,645)	0.502	0,437 (0,426 to 0,448)	0.39
246423_at	0,647 (0,591 to 0,709)	0.533	0,749 (0,718 to 0,782)	0.639
246424_at	0,644 (0,463 to 0,896)	0.541	0,459 (0,344 to 0,613)	0.408
246425_at	0,698 (0,611 to 0,798)	0.582	0,699 (0,657 to 0,743)	0.586
246426_at	0,809 (0,806 to 0,813)	0.708	0,743 (0,703 to 0,784)	0.632
246427_at	0,489 (0,391 to 0,611)	0.42	0,408 (0,379 to 0,439)	0.376
246428_at	0,738 (0,633 to 0,859)	0.624	0,501 (0,409 to 0,613)	0.43
246429_at	1,066 (0,953 to 1,192)	0.865	0,956 (0,873 to 1,047)	0.915
246430_at	0,999 (0,967 to 1,033)	0.998	0,987 (0,926 to 1,051)	0.953
246431_at	0,326 (0,315 to 0,337)	0.333	0,342 (0,331 to 0,354)	0.344
246432_at	0,369 (0,315 to 0,432)	0.353	0,433 (0,405 to 0,463)	0.388
246433_at	0,485 (0,422 to 0,557)	0.415	0,419 (0,414 to 0,425)	0.381
246435_at	0,465 (0,42 to 0,514)	0.402	0,405 (0,379 to 0,433)	0.374
246436_at	0,404 (0,399 to 0,408)	0.369	0,427 (0,42 to 0,434)	0.385
246438_at	0,324 (0,317 to 0,332)	0.332	0,333 (0,326 to 0,34)	0.34
246439_at	1,016 (0,945 to 1,092)	0.973	0,805 (0,659 to 0,983)	0.71
246440_at	0,467 (0,436 to 0,5)	0.403	0,821 (0,816 to 0,826)	0.727
246441_at	0,933 (0,87 to 1)	0.697	1,03 (1 to 1,062)	0.875
246442_at	0,569 (0,561 to 0,577)	0.468	0,636 (0,54 to 0,75)	0.53
246443_at	0,737 (0,727 to 0,747)	0.621	1,212 (0,762 to 1,928)	0.707
246444_at	0,969 (0,945 to 0,993)	0.911	1,625 (1,007 to 2,623)	0.455
246445_at	1,088 (0,981 to 1,207)	0.772	0,894 (0,784 to 1,019)	0.757
246446_at	1,288 (1,035 to 1,602)	0.459	0,954 (0,944 to 0,965)	0.909
246447_at	0,406 (0,397 to 0,416)	0.37	0,447 (0,428 to 0,467)	0.396
246448_at	0,878 (0,81 to 0,953)	0.804	0,807 (0,626 to 1,041)	0.715
246449_at	1,228 (0,882 to 1,71)	0.611	0,925 (0,764 to 1,118)	0.755
246450_at	0,89 (0,746 to 1,063)	0.825	1,123 (0,79 to 1,596)	0.801
246451_at	1,139 (1,095 to 1,185)	0.475	0,848 (0,795 to 0,905)	0.537
246452_at	0,502 (0,475 to 0,53)	0.424	0,56 (0,491 to 0,639)	0.468
246453_at	0,34 (0,329 to 0,352)	0.339	0,296 (0,266 to 0,329)	0.323
246454_at	0,884 (0,861 to 0,907)	0.812	0,937 (0,82 to 1,07)	0.897
246455_at	0,645 (0,593 to 0,701)	0.53	0,602 (0,592 to 0,613)	0.499
246456_at	1,036 (0,998 to 1,075)	0.914	0,983 (0,964 to 1,002)	0.961
246457_at	0,28 (0,261 to 0,3)	0.313	0,291 (0,281 to 0,301)	0.321
246458_at	0,405 (0,346 to 0,473)	0.371	0,664 (0,522 to 0,845)	0.558
246460_at	0,976 (0,81 to 1,176)	0.906	0,998 (0,93 to 1,07)	0.991
246461_at	0,31 (0,289 to 0,332)	0.326	0,317 (0,306 to 0,329)	0.332
246462_at	0,476 (0,458 to 0,494)	0.408	1,129 (1,065 to 1,198)	0.778
246464_at	0,518 (0,494 to 0,544)	0.434	0,505 (0,446 to 0,573)	0.432
246465_at	1,017 (0,954 to 1,085)	0.97	0,908 (0,789 to 1,044)	0.852
246466_at	0,683 (0,637 to 0,733)	0.566	0,601 (0,539 to 0,671)	0.5
246467_at	0,835 (0,748 to 0,933)	0.744	0,923 (0,893 to 0,954)	0.874
246468_at	1,3 (1,115 to 1,517)	0.432	0,73 (0,602 to 0,885)	0.563
246469_at	0,37 (0,353 to 0,388)	0.353	0,345 (0,299 to 0,399)	0.346
246470_at	0,725 (0,447 to 1,176)	0.636	0,677 (0,429 to 1,067)	0.587
246471_s_at	0,625 (0,524 to 0,746)	0.516	0,521 (0,505 to 0,537)	0.44
246472_at	1,042 (0,93 to 1,168)	0.927	0,908 (0,802 to 1,028)	0.852
246473_at	0,716 (0,542 to 0,946)	0.571	1,125 (1,054 to 1,201)	0.756
246476_at	0,324 (0,312 to 0,335)	0.332	0,306 (0,305 to 0,307)	0.327
246477_at	0,996 (0,911 to 1,089)	0.982	0,692 (0,4 to 1,195)	0.576
246479_at	1,946 (1,533 to 2,471)	0.169	0,403 (0,348 to 0,467)	0.171
246481_s_at	0,64 (0,525 to 0,779)	0.529	0,523 (0,449 to 0,609)	0.444
246482_at	1,103 (0,925 to 1,314)	0.823	0,769 (0,755 to 0,782)	0.661
246483_at	0,677 (0,603 to 0,761)	0.561	0,677 (0,612 to 0,748)	0.565
246484_at	1,162 (1,151 to 1,173)	0.68	0,804 (0,762 to 0,849)	0.672
246485_at	0,879 (0,797 to 0,969)	0.806	0,588 (0,53 to 0,653)	0.49
246486_at	0,821 (0,78 to 0,864)	0.723	0,832 (0,743 to 0,932)	0.743
246488_at	0,977 (0,481 to 1,984)	0.976	1 (0,987 to 1,013)	1
246489_at	1,559 (1,393 to 1,744)	0.215	0,567 (0,53 to 0,607)	0.441
246490_at	1,545 (0,989 to 2,415)	0.481	1 (0,991 to 1,009)	1
246492_at	0,773 (0,659 to 0,908)	0.666	0,802 (0,502 to 1,28)	0.724
246493_at	0,346 (0,322 to 0,372)	0.342	0,355 (0,329 to 0,384)	0.35
246494_at	0,925 (0,882 to 0,972)	0.876	0,933 (0,819 to 1,062)	0.891
246495_at	0,786 (0,739 to 0,835)	0.67	1,232 (1,165 to 1,303)	0.601
246496_at	0,655 (0,634 to 0,676)	0.538	1,064 (0,849 to 1,333)	0.894
246498_at	0,482 (0,448 to 0,52)	0.412	0,445 (0,379 to 0,522)	0.397
246500_at	1,051 (1,022 to 1,081)	0.911	0,682 (0,516 to 0,902)	0.58
246501_at	0,45 (0,43 to 0,472)	0.393	0,582 (0,554 to 0,611)	0.483
246502_at	1,212 (0,881 to 1,666)	0.596	0,879 (0,691 to 1,119)	0.72
246503_at	1,147 (1,136 to 1,158)	0.394	0,815 (0,769 to 0,864)	0.44
246504_at	0,593 (0,581 to 0,605)	0.487	0,586 (0,544 to 0,632)	0.487
246505_at	0,728 (0,613 to 0,865)	0.615	0,645 (0,434 to 0,959)	0.552
246507_at	0,378 (0,35 to 0,408)	0.357	0,374 (0,369 to 0,379)	0.358
246510_at	0,383 (0,379 to 0,387)	0.359	0,415 (0,331 to 0,521)	0.382
246511_at	1,016 (0,968 to 1,067)	0.971	0,946 (0,868 to 1,032)	0.91
246512_at	1,215 (1,167 to 1,265)	0.249	0,746 (0,667 to 0,833)	0.339
246513_at	0,744 (0,571 to 0,97)	0.497	1,189 (1,03 to 1,371)	0.535
246514_at	1,006 (0,706 to 1,435)	0.987	0,914 (0,646 to 1,294)	0.815
246515_at	0,603 (0,454 to 0,8)	0.492	1,343 (1,2 to 1,503)	0.443
246517_at	1,176 (0,826 to 1,676)	0.7	0,541 (0,249 to 1,174)	0.506
246518_at	0,852 (0,803 to 0,904)	0.766	0,653 (0,607 to 0,702)	0.542
246520_at	1,098 (0,458 to 2,633)	0.929	0,769 (0,384 to 1,542)	0.741
246521_at	0,555 (0,514 to 0,598)	0.459	0,55 (0,537 to 0,562)	0.46
246522_at	0,444 (0,4 to 0,493)	0.391	0,375 (0,351 to 0,4)	0.359
246523_at	0,975 (0,932 to 1,021)	0.891	1,032 (0,979 to 1,088)	0.874
246524_at	0,735 (0,566 to 0,955)	0.629	0,847 (0,79 to 0,907)	0.762
246525_at	0,904 (0,86 to 0,95)	0.836	1,312 (1,05 to 1,638)	0.492
246527_at	0,375 (0,334 to 0,421)	0.356	0,314 (0,258 to 0,381)	0.332
246528_at	1,211 (1,016 to 1,443)	0.355	0,588 (0,351 to 0,984)	0.379
246529_at	0,899 (0,883 to 0,916)	0.835	0,773 (0,64 to 0,934)	0.672
246530_at	0,63 (0,524 to 0,757)	0.521	0,464 (0,401 to 0,535)	0.407
246531_at	0,618 (0,521 to 0,732)	0.51	0,872 (0,843 to 0,902)	0.797
246532_at	1,07 (0,864 to 1,324)	0.811	0,995 (0,904 to 1,096)	0.988
246533_at	1,129 (0,967 to 1,318)	0.728	0,81 (0,636 to 1,033)	0.669
246534_at	0,504 (0,453 to 0,561)	0.426	0,782 (0,443 to 1,378)	0.713
246536_at	0,404 (0,372 to 0,438)	0.369	0,307 (0,296 to 0,319)	0.328
246537_at	0,877 (0,552 to 1,393)	0.8	0,967 (0,745 to 1,255)	0.911
246538_at	1,041 (0,99 to 1,094)	0.811	0,917 (0,833 to 1,01)	0.709
246539_at	0,593 (0,573 to 0,613)	0.486	0,602 (0,573 to 0,632)	0.499
246540_at	0,457 (0,449 to 0,465)	0.397	0,477 (0,455 to 0,5)	0.413
246541_at	0,345 (0,322 to 0,369)	0.341	0,421 (0,384 to 0,461)	0.382
246543_at	0,986 (0,76 to 1,279)	0.959	0,868 (0,608 to 1,24)	0.719
246545_at	1,932 (1,502 to 2,485)	0.104	0,417 (0,35 to 0,498)	0.297
246546_at	1,126 (0,967 to 1,311)	0.725	0,886 (0,76 to 1,033)	0.778
246547_at	0,731 (0,674 to 0,792)	0.615	0,547 (0,521 to 0,575)	0.458
246548_at	0,432 (0,427 to 0,437)	0.383	0,342 (0,323 to 0,363)	0.344
246549_at	0,999 (0,954 to 1,046)	0.997	0,865 (0,596 to 1,256)	0.727
246550_at	0,993 (0,878 to 1,122)	0.983	0,877 (0,657 to 1,171)	0.762
246552_at	0,812 (0,739 to 0,893)	0.712	0,651 (0,462 to 0,918)	0.556
246553_at	0,871 (0,593 to 1,279)	0.747	0,969 (0,721 to 1,303)	0.932
246554_at	0,381 (0,344 to 0,421)	0.358	0,406 (0,361 to 0,457)	0.375
246555_at	0,87 (0,701 to 1,08)	0.796	0,586 (0,373 to 0,92)	0.506
246556_at	0,845 (0,765 to 0,932)	0.501	1,303 (1,068 to 1,589)	0.279
246557_at	0,395 (0,359 to 0,435)	0.365	0,477 (0,369 to 0,615)	0.417
246558_at	0,474 (0,428 to 0,525)	0.407	0,545 (0,487 to 0,611)	0.458
246560_at	0,987 (0,778 to 1,252)	0.978	0,992 (0,876 to 1,124)	0.987
246561_at	1,378 (1,08 to 1,757)	0.305	0,688 (0,514 to 0,92)	0.371
246562_at	0,712 (0,667 to 0,76)	0.594	0,641 (0,515 to 0,798)	0.536
246563_at	0,794 (0,581 to 1,085)	0.699	1,027 (0,577 to 1,828)	0.966
246564_at	1 (0,986 to 1,014)	1	1,119 (0,757 to 1,655)	0.797
246565_at	0,878 (0,804 to 0,959)	0.733	1,064 (1,041 to 1,087)	0.851
246566_at	0,935 (0,713 to 1,227)	0.823	1,114 (0,773 to 1,605)	0.791
246567_at	0,441 (0,347 to 0,561)	0.393	0,529 (0,346 to 0,809)	0.461
246568_at	0,452 (0,435 to 0,468)	0.394	0,489 (0,389 to 0,615)	0.424
246572_at	0,331 (0,309 to 0,354)	0.335	0,436 (0,331 to 0,575)	0.396
246573_at	0,527 (0,507 to 0,548)	0.44	0,569 (0,428 to 0,755)	0.483
246574_at	0,811 (0,785 to 0,837)	0.709	0,467 (0,426 to 0,512)	0.408
246575_at	0,696 (0,577 to 0,841)	0.479	1,229 (1,159 to 1,303)	0.503
246579_at	0,51 (0,352 to 0,738)	0.441	0,783 (0,657 to 0,934)	0.684
246581_at	0,427 (0,39 to 0,467)	0.381	0,422 (0,401 to 0,445)	0.383
246582_at	1,139 (0,924 to 1,402)	0.621	0,774 (0,557 to 1,076)	0.547
246583_at	0,372 (0,345 to 0,401)	0.354	0,402 (0,291 to 0,555)	0.378
246584_at	1,083 (0,962 to 1,22)	0.63	0,593 (0,338 to 1,038)	0.434
246585_at	0,327 (0,324 to 0,33)	0.333	0,335 (0,322 to 0,349)	0.341
246586_at	0,575 (0,486 to 0,68)	0.476	0,899 (0,56 to 1,442)	0.854
246587_at	1,215 (1,033 to 1,429)	0.589	0,783 (0,634 to 0,967)	0.65
246588_at	0,834 (0,792 to 0,877)	0.741	0,749 (0,528 to 1,061)	0.655
246589_at	0,565 (0,53 to 0,603)	0.466	0,579 (0,542 to 0,62)	0.482
246591_at	1,034 (0,969 to 1,103)	0.941	0,911 (0,89 to 0,931)	0.855
246592_at	0,543 (0,531 to 0,555)	0.45	0,549 (0,471 to 0,639)	0.462
246593_at	1,125 (0,744 to 1,701)	0.795	0,863 (0,593 to 1,256)	0.744
246594_at	0,912 (0,815 to 1,02)	0.856	1,161 (0,939 to 1,436)	0.73
246595_at	0,699 (0,363 to 1,348)	0.653	1,022 (0,652 to 1,603)	0.967
246596_at	0,842 (0,649 to 1,093)	0.563	1,467 (0,907 to 2,374)	0.548
246597_at	0,35 (0,348 to 0,353)	0.344	0,389 (0,385 to 0,393)	0.366
246598_at	1,18 (0,797 to 1,748)	0.701	0,91 (0,689 to 1,203)	0.837
246599_at	0,674 (0,48 to 0,948)	0.571	0,484 (0,441 to 0,532)	0.418
246600_at	0,321 (0,302 to 0,341)	0.331	0,324 (0,317 to 0,331)	0.335
246601_at	0,656 (0,623 to 0,691)	0.54	0,693 (0,552 to 0,869)	0.585
246602_at	0,805 (0,569 to 1,139)	0.663	1,164 (0,861 to 1,573)	0.68
246603_at	0,344 (0,324 to 0,365)	0.341	0,413 (0,344 to 0,496)	0.379
246604_at	0,96 (0,949 to 0,972)	0.924	1,03 (1,028 to 1,031)	0.943
246605_at	0,512 (0,504 to 0,52)	0.43	0,457 (0,384 to 0,543)	0.403
246607_at	0,462 (0,397 to 0,536)	0.401	0,551 (0,384 to 0,792)	0.473
246609_at	0,799 (0,632 to 1,009)	0.638	1,558 (0,991 to 2,45)	0.433
246610_at	0,393 (0,352 to 0,439)	0.364	0,373 (0,319 to 0,437)	0.36
246612_at	1,091 (0,733 to 1,625)	0.849	1 (0,995 to 1,005)	1
246613_at	0,891 (0,612 to 1,296)	0.785	0,986 (0,83 to 1,17)	0.949
246614_at	1 (0,976 to 1,024)	0.999	1,211 (0,923 to 1,588)	0.539
246615_at	0,638 (0,635 to 0,642)	0.524	0,55 (0,529 to 0,572)	0.46
246616_at	0,916 (0,849 to 0,988)	0.812	1,028 (1,012 to 1,044)	0.936
246617_at	0,997 (0,929 to 1,071)	0.99	0,643 (0,338 to 1,224)	0.556
246618_at	1 (0,996 to 1,004)	1	1,118 (0,616 to 2,031)	0.87
246619_at	1,012 (0,923 to 1,108)	0.946	1 (0,984 to 1,016)	0.999
246620_at	0,284 (0,266 to 0,303)	0.315	0,459 (0,399 to 0,528)	0.404
246621_at	1,13 (1,008 to 1,268)	0.452	0,85 (0,729 to 0,992)	0.515
246622_at	0,858 (0,837 to 0,879)	0.773	0,736 (0,593 to 0,914)	0.632
246623_at	0,914 (0,874 to 0,957)	0.859	0,976 (0,929 to 1,026)	0.961
246624_at	0,625 (0,56 to 0,698)	0.514	0,755 (0,754 to 0,755)	0.645
246625_at	1,056 (0,992 to 1,125)	0.803	0,97 (0,932 to 1,008)	0.905
246626_at	0,49 (0,34 to 0,706)	0.428	0,502 (0,484 to 0,521)	0.428
246627_s_at	0,376 (0,371 to 0,38)	0.355	0,439 (0,365 to 0,527)	0.393
246628_at	0,462 (0,401 to 0,531)	0.401	0,4 (0,376 to 0,424)	0.371
246629_at	0,949 (0,818 to 1,1)	0.915	0,904 (0,793 to 1,03)	0.846
246630_at	0,53 (0,5 to 0,563)	0.442	0,689 (0,536 to 0,885)	0.582
246631_at	0,569 (0,462 to 0,701)	0.474	0,38 (0,35 to 0,413)	0.362
246632_at	0,427 (0,408 to 0,446)	0.381	0,405 (0,333 to 0,491)	0.375
246633_at	0,791 (0,679 to 0,921)	0.687	0,618 (0,573 to 0,666)	0.512
246634_at	1,527 (1,234 to 1,89)	0.142	0,417 (0,228 to 0,766)	0.295
246635_at	1,137 (0,956 to 1,353)	0.513	0,917 (0,805 to 1,044)	0.721
246636_at	0,656 (0,581 to 0,741)	0.542	0,529 (0,499 to 0,561)	0.446
246638_at	1,078 (0,779 to 1,493)	0.837	0,99 (0,859 to 1,141)	0.969
246639_x_at	0,553 (0,511 to 0,599)	0.458	0,464 (0,437 to 0,492)	0.406
246640_x_at	1,06 (1,016 to 1,107)	0.838	0,888 (0,802 to 0,984)	0.745
246644_at	0,394 (0,378 to 0,411)	0.364	0,44 (0,424 to 0,456)	0.392
246645_at	0,473 (0,437 to 0,512)	0.406	0,4 (0,371 to 0,431)	0.371
246646_at	0,322 (0,297 to 0,349)	0.331	0,368 (0,346 to 0,391)	0.356
246647_at	0,381 (0,361 to 0,401)	0.358	0,327 (0,327 to 0,328)	0.337
246648_at	0,415 (0,354 to 0,485)	0.376	0,435 (0,319 to 0,595)	0.397
246649_at	0,447 (0,389 to 0,513)	0.393	0,371 (0,361 to 0,381)	0.357
246651_at	0,865 (0,769 to 0,973)	0.785	0,576 (0,514 to 0,644)	0.48
246653_at	0,811 (0,664 to 0,989)	0.714	0,657 (0,543 to 0,796)	0.551
246654_s_at	1,209 (1,056 to 1,384)	0.486	0,908 (0,873 to 0,944)	0.782
246655_at	0,554 (0,403 to 0,762)	0.468	0,441 (0,414 to 0,469)	0.393
246656_at	1,242 (1,12 to 1,377)	0.324	0,714 (0,58 to 0,88)	0.401
246658_at	0,289 (0,273 to 0,305)	0.317	0,331 (0,3 to 0,365)	0.339
246659_at	0,604 (0,478 to 0,763)	0.368	1,324 (1,237 to 1,418)	0.324
246660_at	0,484 (0,473 to 0,495)	0.412	0,474 (0,424 to 0,529)	0.412
246661_at	0,352 (0,288 to 0,43)	0.346	0,379 (0,334 to 0,431)	0.362
246662_at	0,76 (0,757 to 0,764)	0.647	0,603 (0,519 to 0,701)	0.503
246663_at	0,523 (0,482 to 0,567)	0.438	0,717 (0,472 to 1,091)	0.624
246664_at	0,352 (0,282 to 0,441)	0.347	0,359 (0,346 to 0,371)	0.351
246665_s_at	0,972 (0,965 to 0,979)	0.887	1,057 (1,021 to 1,095)	0.794
246666_at	0,393 (0,381 to 0,405)	0.364	0,551 (0,421 to 0,721)	0.467
246667_at	0,829 (0,787 to 0,874)	0.734	0,797 (0,641 to 0,992)	0.703
246669_at	0,911 (0,802 to 1,035)	0.836	1,491 (0,965 to 2,302)	0.438
246670_at	0,291 (0,289 to 0,293)	0.318	0,291 (0,281 to 0,301)	0.321
246671_at	0,876 (0,774 to 0,991)	0.802	0,504 (0,396 to 0,642)	0.434
246672_at	0,378 (0,358 to 0,399)	0.356	0,485 (0,413 to 0,57)	0.42
246673_at	0,714 (0,689 to 0,741)	0.596	0,574 (0,473 to 0,695)	0.482
246674_at	0,516 (0,438 to 0,608)	0.435	0,944 (0,75 to 1,19)	0.911
246675_at	0,561 (0,551 to 0,571)	0.463	0,963 (0,912 to 1,016)	0.938
246677_at	0,549 (0,533 to 0,564)	0.454	0,652 (0,399 to 1,063)	0.57
246680_at	0,351 (0,347 to 0,354)	0.344	0,37 (0,369 to 0,371)	0.357
246681_at	2,11 (0,757 to 5,884)	0.575	0,89 (0,867 to 0,913)	0.824
246682_at	0,4 (0,334 to 0,477)	0.369	0,38 (0,369 to 0,391)	0.361
246683_at	0,492 (0,481 to 0,504)	0.417	0,445 (0,437 to 0,453)	0.395
246684_at	0,433 (0,385 to 0,487)	0.385	0,492 (0,469 to 0,515)	0.422
246685_at	0,425 (0,42 to 0,429)	0.38	0,396 (0,388 to 0,404)	0.369
246686_at	0,733 (0,543 to 0,989)	0.628	1,179 (0,755 to 1,84)	0.739
246687_at	1,113 (0,941 to 1,315)	0.685	0,874 (0,721 to 1,059)	0.707
246688_at	0,505 (0,441 to 0,578)	0.427	0,64 (0,458 to 0,895)	0.542
246689_at	0,342 (0,324 to 0,361)	0.34	0,322 (0,295 to 0,353)	0.335
246690_at	0,6 (0,496 to 0,726)	0.222	1,365 (1,274 to 1,464)	0.171
246691_at	0,669 (0,653 to 0,687)	0.552	0,88 (0,795 to 0,974)	0.81
246692_at	0,512 (0,441 to 0,596)	0.432	0,433 (0,406 to 0,462)	0.389
246693_at	1,1 (1,003 to 1,207)	0.769	0,965 (0,933 to 0,997)	0.924
246695_at	0,999 (0,952 to 1,048)	0.998	0,981 (0,854 to 1,126)	0.963
246696_at	1,02 (0,671 to 1,55)	0.968	0,855 (0,55 to 1,329)	0.751
246697_at	0,628 (0,563 to 0,7)	0.516	0,631 (0,53 to 0,752)	0.526
246698_at	0,409 (0,327 to 0,51)	0.375	0,336 (0,334 to 0,339)	0.341
246699_at	0,515 (0,505 to 0,525)	0.432	0,449 (0,447 to 0,452)	0.397
246700_at	0,901 (0,606 to 1,339)	0.849	0,417 (0,408 to 0,427)	0.38
246701_at	0,605 (0,551 to 0,665)	0.497	0,568 (0,508 to 0,635)	0.474
246702_at	0,962 (0,927 to 0,998)	0.935	1,18 (0,97 to 1,436)	0.698
246703_at	0,788 (0,711 to 0,873)	0.495	1,157 (1,127 to 1,186)	0.571
246704_at	0,451 (0,404 to 0,504)	0.394	0,494 (0,414 to 0,589)	0.425
246705_x_at	0,426 (0,421 to 0,43)	0.38	0,425 (0,394 to 0,459)	0.384
246707_at	0,583 (0,524 to 0,649)	0.48	0,528 (0,521 to 0,536)	0.445
246708_at	1 (0,989 to 1,011)	1	0,949 (0,792 to 1,137)	0.824
246711_at	0,745 (0,458 to 1,213)	0.658	0,606 (0,552 to 0,665)	0.502
246712_at	0,951 (0,649 to 1,395)	0.912	0,966 (0,743 to 1,257)	0.906
246713_at	1,248 (0,977 to 1,594)	0.579	0,917 (0,822 to 1,023)	0.859
246714_at	0,336 (0,319 to 0,354)	0.337	0,321 (0,306 to 0,336)	0.334
246715_at	1,56 (1,25 to 1,947)	0.138	0,624 (0,519 to 0,75)	0.397
246717_at	0,825 (0,683 to 0,997)	0.732	0,706 (0,485 to 1,026)	0.612
246718_at	0,512 (0,435 to 0,603)	0.432	0,487 (0,397 to 0,598)	0.422
246719_at	1,425 (0,719 to 2,824)	0.69	1 (0,997 to 1,003)	1
246720_at	0,493 (0,432 to 0,563)	0.419	0,51 (0,403 to 0,646)	0.44
246721_at	0,637 (0,626 to 0,648)	0.522	0,593 (0,511 to 0,689)	0.495
246722_at	0,5 (0,492 to 0,507)	0.422	1,325 (1,226 to 1,432)	0.481
246723_at	0,782 (0,675 to 0,906)	0.494	1,361 (1,094 to 1,692)	0.254
246725_at	0,457 (0,41 to 0,51)	0.398	0,407 (0,361 to 0,458)	0.376
246726_at	0,706 (0,585 to 0,852)	0.592	0,566 (0,534 to 0,601)	0.472
246727_at	0,768 (0,742 to 0,795)	0.656	0,822 (0,815 to 0,829)	0.729
246728_at	0,999 (0,966 to 1,034)	0.999	1,033 (0,768 to 1,39)	0.93
246730_at	0,372 (0,364 to 0,379)	0.353	0,507 (0,482 to 0,533)	0.431
246731_at	0,943 (0,851 to 1,045)	0.903	1,007 (0,955 to 1,062)	0.988
246732_at	0,366 (0,339 to 0,395)	0.351	0,419 (0,373 to 0,47)	0.382
246733_at	1,142 (1,126 to 1,157)	0.732	0,691 (0,546 to 0,874)	0.563
246734_at	0,405 (0,372 to 0,441)	0.37	0,374 (0,329 to 0,426)	0.359
246735_at	1,118 (1,003 to 1,246)	0.599	0,979 (0,961 to 0,997)	0.933
246736_at	1 (0,984 to 1,016)	1	1,143 (0,945 to 1,383)	0.673
246737_at	1,263 (0,715 to 2,23)	0.725	0,706 (0,388 to 1,285)	0.602
246739_at	0,992 (0,875 to 1,125)	0.986	1,064 (0,797 to 1,421)	0.893
246740_at	0,933 (0,689 to 1,265)	0.894	0,988 (0,853 to 1,143)	0.979
246741_at	0,639 (0,5 to 0,817)	0.532	0,73 (0,346 to 1,538)	0.702
246742_at	0,999 (0,959 to 1,041)	0.996	1,071 (0,908 to 1,262)	0.748
246744_at	0,561 (0,532 to 0,593)	0.463	0,43 (0,356 to 0,519)	0.389
246745_at	0,373 (0,344 to 0,403)	0.354	0,399 (0,38 to 0,418)	0.371
246746_at	0,356 (0,323 to 0,393)	0.347	0,554 (0,404 to 0,759)	0.474
246747_at	0,94 (0,773 to 1,144)	0.902	0,641 (0,519 to 0,792)	0.538
246748_at	1,377 (0,962 to 1,973)	0.452	0,9 (0,88 to 0,92)	0.839
246749_at	0,963 (0,915 to 1,013)	0.937	0,826 (0,82 to 0,833)	0.734
246750_at	0,691 (0,488 to 0,979)	0.588	1,139 (0,572 to 2,269)	0.864
246752_at	0,927 (0,661 to 1,301)	0.882	0,986 (0,832 to 1,168)	0.976
246753_at	0,955 (0,871 to 1,047)	0.79	1,132 (0,953 to 1,346)	0.526
246754_at	0,798 (0,679 to 0,938)	0.697	0,731 (0,686 to 0,78)	0.62
246755_at	1,523 (1,245 to 1,862)	0.218	0,622 (0,513 to 0,755)	0.462
246756_at	0,69 (0,532 to 0,894)	0.581	0,89 (0,888 to 0,893)	0.824
246757_at	1,472 (1,056 to 2,051)	0.411	0,925 (0,906 to 0,944)	0.75
246758_at	1,069 (0,97 to 1,177)	0.73	0,962 (0,898 to 1,03)	0.871
246759_at	0,5 (0,463 to 0,541)	0.423	0,39 (0,369 to 0,412)	0.366
246760_at	0,684 (0,552 to 0,847)	0.571	0,927 (0,621 to 1,383)	0.888
246761_at	0,874 (0,87 to 0,879)	0.797	1,152 (1,016 to 1,305)	0.741
246762_at	0,462 (0,413 to 0,517)	0.401	0,54 (0,508 to 0,574)	0.454
246763_at	0,916 (0,864 to 0,971)	0.701	1,403 (1,029 to 1,912)	0.398
246764_s_at	0,463 (0,45 to 0,475)	0.4	0,444 (0,409 to 0,481)	0.394
246765_at	0,829 (0,542 to 1,27)	0.754	0,77 (0,557 to 1,065)	0.678
246766_at	1,045 (0,894 to 1,222)	0.901	0,951 (0,817 to 1,106)	0.898
246767_at	1,034 (0,746 to 1,433)	0.945	0,868 (0,657 to 1,146)	0.798
246768_at	0,789 (0,669 to 0,932)	0.686	0,619 (0,596 to 0,643)	0.513
246769_at	1 (0,972 to 1,028)	0.999	1,292 (0,932 to 1,791)	0.498
246770_at	0,558 (0,403 to 0,771)	0.471	0,404 (0,386 to 0,424)	0.373
246771_at	0,313 (0,283 to 0,347)	0.328	0,433 (0,351 to 0,533)	0.391
246772_at	0,512 (0,385 to 0,682)	0.437	0,766 (0,708 to 0,829)	0.659
246774_at	1,042 (1,039 to 1,044)	0.893	0,957 (0,954 to 0,961)	0.899
246775_at	0,356 (0,355 to 0,357)	0.346	0,369 (0,339 to 0,401)	0.356
246776_at	1,165 (0,93 to 1,46)	0.546	0,939 (0,824 to 1,07)	0.819
246777_at	0,526 (0,482 to 0,575)	0.44	0,483 (0,409 to 0,57)	0.418
246778_at	0,927 (0,737 to 1,165)	0.807	0,986 (0,836 to 1,164)	0.964
246779_at	0,959 (0,716 to 1,284)	0.915	1,182 (0,569 to 2,453)	0.843
246780_at	0,675 (0,659 to 0,692)	0.557	1,081 (0,615 to 1,9)	0.899
246781_at	0,698 (0,681 to 0,715)	0.579	0,973 (0,849 to 1,115)	0.955
246782_at	0,958 (0,87 to 1,054)	0.919	1 (0,992 to 1,008)	1
246783_at	1,351 (0,987 to 1,849)	0.456	0,58 (0,332 to 1,013)	0.401
246785_at	0,998 (0,937 to 1,063)	0.991	0,75 (0,418 to 1,345)	0.674
246786_at	0,525 (0,496 to 0,555)	0.438	0,406 (0,365 to 0,452)	0.375
246788_at	0,998 (0,932 to 1,068)	0.995	0,911 (0,605 to 1,37)	0.85
246789_at	0,873 (0,805 to 0,948)	0.797	0,946 (0,933 to 0,959)	0.911
246790_at	0,629 (0,565 to 0,7)	0.517	0,834 (0,66 to 1,055)	0.75
246791_at	0,347 (0,337 to 0,357)	0.342	0,324 (0,304 to 0,346)	0.336
246792_at	0,999 (0,958 to 1,042)	0.997	0,939 (0,798 to 1,105)	0.841
246795_at	0,54 (0,495 to 0,588)	0.449	0,769 (0,656 to 0,902)	0.665
246796_at	1 (0,996 to 1,004)	1	1,137 (0,781 to 1,655)	0.758
246797_at	0,98 (0,926 to 1,037)	0.966	0,805 (0,794 to 0,816)	0.706
246798_at	0,674 (0,634 to 0,716)	0.557	0,639 (0,567 to 0,72)	0.532
246800_at	0,97 (0,756 to 1,244)	0.91	0,695 (0,383 to 1,259)	0.602
246801_at	0,76 (0,737 to 0,783)	0.646	0,985 (0,873 to 1,111)	0.975
246802_at	0,498 (0,449 to 0,553)	0.422	0,471 (0,397 to 0,56)	0.413
246803_at	0,477 (0,472 to 0,482)	0.408	0,484 (0,41 to 0,573)	0.42
246804_at	0,301 (0,284 to 0,319)	0.322	0,351 (0,344 to 0,357)	0.347
246805_at	0,382 (0,34 to 0,429)	0.359	0,399 (0,39 to 0,408)	0.371
246806_at	0,317 (0,285 to 0,352)	0.329	0,433 (0,387 to 0,483)	0.389
246807_at	0,685 (0,668 to 0,702)	0.406	1,534 (1,298 to 1,813)	0.144
246808_at	0,716 (0,677 to 0,757)	0.598	0,821 (0,657 to 1,026)	0.732
246809_s_at	0,925 (0,886 to 0,966)	0.875	0,892 (0,683 to 1,166)	0.832
246810_at	0,313 (0,298 to 0,329)	0.327	0,436 (0,396 to 0,479)	0.391
246811_at	0,462 (0,397 to 0,536)	0.401	0,49 (0,462 to 0,521)	0.421
246813_at	0,586 (0,453 to 0,758)	0.489	1,209 (0,816 to 1,793)	0.674
246816_at	0,393 (0,357 to 0,433)	0.364	0,424 (0,376 to 0,478)	0.385
246817_at	0,663 (0,536 to 0,82)	0.552	0,887 (0,849 to 0,927)	0.82
246818_at	0,727 (0,606 to 0,872)	0.614	0,738 (0,588 to 0,927)	0.632
246820_at	0,818 (0,779 to 0,859)	0.719	1,445 (1,139 to 1,832)	0.361
246821_at	0,415 (0,41 to 0,421)	0.375	0,461 (0,281 to 0,755)	0.423
246822_at	1,114 (0,947 to 1,312)	0.791	0,857 (0,697 to 1,053)	0.769
246825_at	0,477 (0,447 to 0,509)	0.409	0,442 (0,401 to 0,486)	0.394
246826_at	0,998 (0,878 to 1,135)	0.995	1 (0,973 to 1,027)	0.999
246827_at	0,388 (0,334 to 0,45)	0.362	0,374 (0,314 to 0,447)	0.361
246828_at	0,869 (0,863 to 0,874)	0.733	1,126 (1,126 to 1,126)	0.725
246830_at	1 (0,974 to 1,026)	0.999	1,287 (0,794 to 2,086)	0.674
246831_at	1,164 (0,767 to 1,765)	0.749	0,952 (0,735 to 1,233)	0.884
246832_at	1,173 (1,163 to 1,183)	0.479	0,693 (0,573 to 0,837)	0.384
246833_at	0,349 (0,347 to 0,352)	0.343	0,47 (0,433 to 0,509)	0.41
246834_at	0,994 (0,967 to 1,021)	0.989	1,02 (0,979 to 1,062)	0.964
246835_at	0,743 (0,671 to 0,824)	0.629	0,814 (0,791 to 0,837)	0.718
246836_s_at	0,355 (0,34 to 0,372)	0.346	0,351 (0,351 to 0,351)	0.348
246837_at	1,115 (0,514 to 2,416)	0.9	0,61 (0,446 to 0,836)	0.518
246838_at	0,445 (0,364 to 0,543)	0.393	0,512 (0,398 to 0,657)	0.441
246839_at	0,736 (0,63 to 0,859)	0.622	0,837 (0,724 to 0,967)	0.751
246840_at	1,045 (0,674 to 1,622)	0.927	0,953 (0,698 to 1,302)	0.921
246841_at	0,394 (0,352 to 0,441)	0.365	0,485 (0,353 to 0,667)	0.425
246842_at	0,491 (0,485 to 0,497)	0.417	0,488 (0,466 to 0,512)	0.42
246843_at	1,005 (0,878 to 1,149)	0.988	0,995 (0,904 to 1,096)	0.988
246844_at	0,649 (0,566 to 0,743)	0.535	0,607 (0,487 to 0,757)	0.507
246845_at	0,746 (0,716 to 0,778)	0.631	0,784 (0,752 to 0,817)	0.679
246846_at	0,997 (0,917 to 1,083)	0.984	0,92 (0,757 to 1,118)	0.732
246848_at	0,624 (0,612 to 0,636)	0.511	0,537 (0,501 to 0,577)	0.451
246849_at	0,998 (0,944 to 1,056)	0.994	0,924 (0,609 to 1,403)	0.867
246850_at	0,508 (0,472 to 0,546)	0.427	0,459 (0,431 to 0,489)	0.403
246853_at	0,628 (0,543 to 0,728)	0.518	0,61 (0,574 to 0,648)	0.506
246854_at	0,542 (0,474 to 0,62)	0.451	0,584 (0,538 to 0,635)	0.486
246855_at	0,948 (0,696 to 1,29)	0.916	0,444 (0,412 to 0,478)	0.394
246856_at	0,441 (0,387 to 0,502)	0.389	0,417 (0,406 to 0,429)	0.38
246857_at	1,335 (1,007 to 1,77)	0.483	0,515 (0,351 to 0,755)	0.451
246858_at	0,54 (0,372 to 0,785)	0.209	1,236 (1,215 to 1,257)	0.302
246859_at	0,687 (0,62 to 0,76)	0.57	0,878 (0,79 to 0,976)	0.807
246860_at	0,883 (0,774 to 1,006)	0.812	0,943 (0,831 to 1,071)	0.907
246861_at	0,715 (0,69 to 0,742)	0.597	0,652 (0,5 to 0,85)	0.548
246862_at	0,515 (0,514 to 0,515)	0.431	0,412 (0,371 to 0,457)	0.378
246863_at	0,44 (0,435 to 0,445)	0.388	0,421 (0,41 to 0,433)	0.382
246865_s_at	0,92 (0,757 to 1,117)	0.698	1,227 (0,883 to 1,704)	0.607
246866_at	0,682 (0,549 to 0,847)	0.57	1,146 (1,101 to 1,193)	0.749
246868_at	0,415 (0,408 to 0,422)	0.374	0,426 (0,359 to 0,507)	0.387
246869_at	0,48 (0,475 to 0,485)	0.41	0,541 (0,481 to 0,608)	0.454
246872_at	0,845 (0,606 to 1,177)	0.767	0,625 (0,613 to 0,637)	0.518
246875_at	0,909 (0,813 to 1,015)	0.851	0,876 (0,845 to 0,907)	0.803
246876_at	0,723 (0,59 to 0,887)	0.612	0,971 (0,882 to 1,067)	0.951
246877_at	0,735 (0,455 to 1,189)	0.646	0,725 (0,676 to 0,778)	0.614
246878_at	0,416 (0,394 to 0,44)	0.375	0,421 (0,364 to 0,486)	0.383
246879_at	0,804 (0,727 to 0,888)	0.701	0,838 (0,832 to 0,843)	0.749
246880_s_at	0,736 (0,554 to 0,978)	0.631	1,095 (0,759 to 1,58)	0.847
246881_at	0,999 (0,967 to 1,033)	0.999	0,967 (0,601 to 1,555)	0.949
246882_at	1,118 (0,752 to 1,662)	0.803	0,91 (0,664 to 1,248)	0.788
246883_at	1,047 (0,735 to 1,492)	0.909	0,67 (0,355 to 1,265)	0.578
246884_at	0,914 (0,751 to 1,111)	0.676	1 (0,975 to 1,025)	0.999
246885_at	0,452 (0,397 to 0,514)	0.395	0,658 (0,577 to 0,75)	0.548
246887_at	1,659 (1,1 to 2,502)	0.33	0,821 (0,75 to 0,9)	0.701
246888_at	0,898 (0,661 to 1,22)	0.75	0,989 (0,849 to 1,151)	0.963
246889_at	1,379 (1,336 to 1,424)	0.129	0,533 (0,428 to 0,664)	0.234
246890_at	0,875 (0,854 to 0,896)	0.799	0,898 (0,882 to 0,913)	0.835
246891_at	0,566 (0,564 to 0,568)	0.466	0,568 (0,523 to 0,617)	0.474
246892_at	1 (0,994 to 1,006)	1	0,822 (0,64 to 1,056)	0.524
246893_at	0,441 (0,437 to 0,444)	0.388	0,466 (0,443 to 0,49)	0.406
246895_at	1,133 (1,015 to 1,265)	0.682	0,563 (0,322 to 0,985)	0.421
246896_at	0,574 (0,554 to 0,596)	0.473	0,363 (0,336 to 0,391)	0.354
246897_at	0,473 (0,413 to 0,542)	0.408	0,531 (0,366 to 0,771)	0.461
246898_at	0,493 (0,486 to 0,501)	0.418	0,649 (0,526 to 0,8)	0.545
246899_at	0,732 (0,572 to 0,937)	0.48	1,231 (1,063 to 1,427)	0.462
246900_at	0,811 (0,614 to 1,071)	0.516	1,097 (0,929 to 1,295)	0.629
246901_at	0,583 (0,481 to 0,706)	0.483	0,804 (0,702 to 0,92)	0.708
246902_at	1,166 (0,939 to 1,448)	0.528	0,967 (0,882 to 1,061)	0.9
246903_at	0,805 (0,71 to 0,913)	0.704	0,591 (0,551 to 0,633)	0.49
246904_at	0,999 (0,963 to 1,037)	0.997	1,144 (0,647 to 2,022)	0.844
246905_at	0,341 (0,312 to 0,372)	0.34	0,393 (0,364 to 0,425)	0.368
246907_at	0,39 (0,376 to 0,404)	0.362	0,435 (0,387 to 0,489)	0.391
246908_at	0,609 (0,443 to 0,837)	0.512	0,463 (0,408 to 0,524)	0.406
246910_at	0,857 (0,49 to 1,501)	0.806	0,757 (0,628 to 0,913)	0.654
246911_at	0,708 (0,65 to 0,772)	0.591	0,64 (0,543 to 0,755)	0.535
246912_at	1,121 (1,048 to 1,199)	0.774	0,727 (0,555 to 0,952)	0.603
246913_at	0,427 (0,38 to 0,479)	0.382	0,473 (0,462 to 0,484)	0.41
246914_at	0,375 (0,337 to 0,418)	0.356	0,483 (0,429 to 0,543)	0.417
246915_at	0,346 (0,313 to 0,382)	0.342	0,32 (0,276 to 0,371)	0.335
246916_at	0,355 (0,292 to 0,431)	0.347	0,351 (0,319 to 0,385)	0.348
246918_at	0,764 (0,628 to 0,929)	0.611	1,573 (1,071 to 2,31)	0.338
246920_at	0,541 (0,498 to 0,588)	0.45	0,44 (0,353 to 0,549)	0.396
246922_at	1,461 (1,371 to 1,557)	0.213	0,622 (0,615 to 0,629)	0.417
246923_at	0,616 (0,523 to 0,725)	0.508	0,905 (0,648 to 1,264)	0.854
246924_at	0,466 (0,436 to 0,499)	0.403	0,417 (0,396 to 0,44)	0.38
246925_at	0,998 (0,934 to 1,066)	0.996	0,959 (0,817 to 1,125)	0.931
246926_at	0,624 (0,498 to 0,781)	0.518	0,551 (0,533 to 0,569)	0.461
246928_at	1,316 (0,919 to 1,885)	0.508	0,978 (0,884 to 1,081)	0.96
246929_at	0,568 (0,526 to 0,614)	0.469	0,497 (0,488 to 0,506)	0.425
246930_at	0,977 (0,878 to 1,087)	0.961	0,949 (0,893 to 1,009)	0.916
246931_at	1,022 (0,979 to 1,066)	0.892	0,769 (0,579 to 1,021)	0.423
246932_at	0,43 (0,366 to 0,507)	0.385	0,378 (0,367 to 0,39)	0.361
246935_at	1,087 (0,897 to 1,317)	0.696	0,879 (0,7 to 1,103)	0.639
246936_at	0,398 (0,374 to 0,422)	0.366	0,397 (0,396 to 0,399)	0.37
246937_at	0,895 (0,881 to 0,909)	0.645	1,103 (1,091 to 1,115)	0.653
246938_at	0,38 (0,372 to 0,389)	0.357	0,279 (0,248 to 0,314)	0.316
246939_at	1 (0,993 to 1,007)	1	1,078 (0,898 to 1,295)	0.833
246941_at	0,983 (0,777 to 1,244)	0.972	0,671 (0,465 to 0,968)	0.573
246943_at	0,389 (0,329 to 0,46)	0.363	0,564 (0,351 to 0,907)	0.491
246945_s_at	0,931 (0,621 to 1,396)	0.874	0,785 (0,447 to 1,379)	0.704
246946_at	0,33 (0,33 to 0,33)	0.335	0,328 (0,309 to 0,347)	0.337
246947_at	0,443 (0,412 to 0,477)	0.39	0,51 (0,455 to 0,573)	0.434
246950_at	1,149 (0,967 to 1,365)	0.745	0,75 (0,655 to 0,859)	0.643
246951_at	1,304 (1,032 to 1,649)	0.438	0,853 (0,752 to 0,968)	0.731
246952_at	0,392 (0,372 to 0,413)	0.363	0,368 (0,281 to 0,481)	0.358
246953_at	0,597 (0,506 to 0,703)	0.493	1,269 (0,962 to 1,674)	0.571
246954_at	0,577 (0,448 to 0,743)	0.481	0,481 (0,436 to 0,532)	0.417
246955_at	0,693 (0,668 to 0,72)	0.575	0,853 (0,851 to 0,854)	0.77
246956_at	0,492 (0,47 to 0,515)	0.417	0,541 (0,521 to 0,563)	0.454
246957_at	0,371 (0,315 to 0,437)	0.355	0,342 (0,331 to 0,354)	0.344
246958_at	0,995 (0,903 to 1,097)	0.988	0,929 (0,596 to 1,447)	0.878
246960_at	0,695 (0,582 to 0,83)	0.581	0,613 (0,533 to 0,705)	0.511
246962_s_at	0,474 (0,437 to 0,514)	0.407	0,318 (0,286 to 0,354)	0.333
246963_at	0,537 (0,47 to 0,613)	0.448	0,396 (0,396 to 0,397)	0.369
246964_at	0,969 (0,968 to 0,971)	0.926	1,035 (1,029 to 1,04)	0.918
246965_at	0,698 (0,485 to 1,005)	0.397	1,273 (0,995 to 1,627)	0.409
246966_at	0,467 (0,449 to 0,485)	0.403	0,767 (0,509 to 1,156)	0.678
246967_at	0,419 (0,339 to 0,518)	0.38	0,432 (0,403 to 0,463)	0.388
246969_at	0,332 (0,314 to 0,352)	0.336	0,405 (0,368 to 0,446)	0.375
246970_at	0,599 (0,546 to 0,657)	0.492	0,555 (0,52 to 0,592)	0.463
246971_at	0,44 (0,422 to 0,46)	0.388	0,433 (0,407 to 0,461)	0.388
246972_s_at	1,157 (0,788 to 1,7)	0.729	0,781 (0,503 to 1,212)	0.647
246973_at	0,572 (0,473 to 0,693)	0.475	0,68 (0,595 to 0,777)	0.568
246975_at	0,459 (0,382 to 0,551)	0.4	0,673 (0,653 to 0,695)	0.561
246976_s_at	0,999 (0,951 to 1,049)	0.994	0,971 (0,805 to 1,171)	0.892
246977_at	1,026 (0,989 to 1,064)	0.951	0,863 (0,737 to 1,011)	0.772
246978_at	0,731 (0,709 to 0,754)	0.614	0,701 (0,516 to 0,954)	0.601
246979_s_at	0,571 (0,549 to 0,594)	0.47	0,579 (0,469 to 0,714)	0.485
246980_at	0,743 (0,62 to 0,89)	0.632	0,622 (0,593 to 0,651)	0.515
246981_at	1,033 (0,924 to 1,154)	0.944	0,532 (0,49 to 0,578)	0.449
246985_at	0,995 (0,989 to 1)	0.986	1,397 (1 to 1,951)	0.4
246986_at	0,443 (0,43 to 0,457)	0.389	0,449 (0,429 to 0,469)	0.397
246987_at	1 (0,989 to 1,011)	1	1,005 (0,829 to 1,218)	0.99
246989_at	0,87 (0,657 to 1,152)	0.771	1,011 (0,848 to 1,204)	0.98
246990_at	1,419 (0,978 to 2,059)	0.435	0,957 (0,896 to 1,022)	0.903
246991_at	0,621 (0,492 to 0,783)	0.515	0,639 (0,507 to 0,805)	0.537
246992_at	0,879 (0,551 to 1,401)	0.823	0,828 (0,625 to 1,098)	0.747
246993_at	0,496 (0,437 to 0,563)	0.421	0,368 (0,361 to 0,375)	0.356
246994_at	0,709 (0,584 to 0,862)	0.596	0,572 (0,523 to 0,626)	0.477
246995_at	0,694 (0,536 to 0,898)	0.585	0,444 (0,422 to 0,467)	0.394
246996_at	0,999 (0,967 to 1,033)	0.999	1,3 (0,94 to 1,797)	0.479
246997_at	1 (0,989 to 1,011)	1	1,199 (0,93 to 1,546)	0.527
246998_at	0,393 (0,38 to 0,406)	0.363	0,414 (0,38 to 0,452)	0.379
246999_at	0,455 (0,431 to 0,48)	0.396	0,457 (0,414 to 0,504)	0.402
247000_at	0,562 (0,556 to 0,569)	0.463	0,607 (0,488 to 0,755)	0.509
247002_at	0,449 (0,41 to 0,492)	0.393	0,476 (0,359 to 0,632)	0.42
247003_at	0,41 (0,358 to 0,469)	0.373	0,402 (0,36 to 0,45)	0.373
247005_at	0,516 (0,482 to 0,552)	0.433	0,543 (0,522 to 0,566)	0.456
247006_at	0,33 (0,295 to 0,37)	0.335	0,328 (0,284 to 0,379)	0.338
247007_at	0,436 (0,307 to 0,62)	0.394	0,366 (0,339 to 0,396)	0.355
247008_at	0,686 (0,677 to 0,696)	0.568	0,548 (0,523 to 0,575)	0.459
247009_at	1,013 (0,96 to 1,069)	0.96	0,979 (0,922 to 1,04)	0.941
247010_at	0,664 (0,647 to 0,682)	0.435	1,326 (1,318 to 1,333)	0.354
247012_at	1,039 (0,967 to 1,115)	0.923	0,899 (0,782 to 1,033)	0.816
247013_at	0,917 (0,87 to 0,966)	0.862	0,556 (0,537 to 0,576)	0.464
247014_at	0,45 (0,421 to 0,48)	0.393	0,42 (0,279 to 0,632)	0.393
247015_at	0,973 (0,67 to 1,413)	0.957	0,576 (0,462 to 0,718)	0.483
247016_at	0,456 (0,426 to 0,488)	0.397	0,627 (0,513 to 0,768)	0.524
247017_at	0,491 (0,459 to 0,525)	0.417	0,413 (0,404 to 0,423)	0.378
247018_at	0,501 (0,399 to 0,628)	0.428	0,462 (0,379 to 0,562)	0.408
247019_at	0,381 (0,321 to 0,453)	0.36	0,356 (0,312 to 0,407)	0.351
247020_at	0,823 (0,727 to 0,932)	0.728	0,927 (0,771 to 1,116)	0.884
247021_at	0,417 (0,406 to 0,429)	0.376	0,454 (0,391 to 0,527)	0.401
247022_at	0,997 (0,918 to 1,082)	0.99	1,034 (0,868 to 1,231)	0.906
247023_at	0,474 (0,435 to 0,517)	0.407	0,442 (0,421 to 0,464)	0.394
247024_at	0,434 (0,4 to 0,471)	0.385	0,563 (0,467 to 0,678)	0.472
247026_at	0,995 (0,905 to 1,095)	0.992	0,9 (0,615 to 1,317)	0.847
247027_at	1,137 (0,93 to 1,388)	0.577	0,695 (0,452 to 1,07)	0.461
247028_at	0,62 (0,427 to 0,901)	0.526	0,613 (0,312 to 1,204)	0.555
247029_at	1,086 (0,823 to 1,433)	0.854	0,835 (0,593 to 1,177)	0.757
247030_at	0,51 (0,45 to 0,578)	0.43	0,479 (0,391 to 0,585)	0.417
247031_at	0,388 (0,345 to 0,437)	0.362	0,416 (0,342 to 0,506)	0.381
247033_at	0,5 (0,475 to 0,525)	0.422	0,499 (0,484 to 0,514)	0.426
247036_at	0,588 (0,541 to 0,64)	0.484	0,738 (0,515 to 1,059)	0.642
247038_at	1,055 (1,027 to 1,083)	0.904	0,748 (0,736 to 0,76)	0.638
247039_at	0,523 (0,384 to 0,713)	0.447	0,548 (0,344 to 0,873)	0.481
247040_at	0,646 (0,643 to 0,648)	0.53	0,694 (0,565 to 0,851)	0.587
247041_at	0,326 (0,323 to 0,329)	0.333	0,319 (0,301 to 0,339)	0.333
247042_at	1,078 (1,067 to 1,089)	0.671	0,744 (0,594 to 0,933)	0.387
247043_at	0,76 (0,627 to 0,922)	0.467	1,322 (1,078 to 1,621)	0.293
247044_at	0,907 (0,837 to 0,983)	0.848	0,751 (0,597 to 0,944)	0.649
247046_at	1,091 (0,773 to 1,541)	0.831	0,999 (0,964 to 1,036)	0.998
247047_at	1,017 (0,945 to 1,095)	0.966	0,723 (0,496 to 1,055)	0.6
247048_at	0,622 (0,62 to 0,624)	0.509	0,432 (0,418 to 0,446)	0.388
247049_at	0,465 (0,462 to 0,469)	0.402	0,65 (0,572 to 0,738)	0.54
247050_at	0,784 (0,75 to 0,819)	0.676	0,689 (0,542 to 0,875)	0.584
247051_at	0,865 (0,824 to 0,908)	0.784	0,821 (0,634 to 1,063)	0.733
247052_at	0,584 (0,572 to 0,595)	0.479	0,491 (0,4 to 0,602)	0.426
247054_at	1,231 (1,072 to 1,413)	0.595	0,789 (0,671 to 0,928)	0.68
247055_at	0,433 (0,422 to 0,443)	0.384	0,434 (0,431 to 0,436)	0.389
247056_at	0,316 (0,303 to 0,329)	0.328	0,447 (0,401 to 0,499)	0.397
247058_at	0,631 (0,629 to 0,634)	0.518	0,643 (0,623 to 0,663)	0.533
247059_at	0,676 (0,662 to 0,691)	0.558	0,864 (0,67 to 1,116)	0.792
247060_at	0,576 (0,507 to 0,655)	0.475	0,917 (0,769 to 1,094)	0.866
247061_at	0,774 (0,687 to 0,872)	0.666	0,567 (0,505 to 0,637)	0.474
247062_at	1,011 (0,796 to 1,285)	0.981	0,837 (0,626 to 1,118)	0.756
247063_at	0,559 (0,518 to 0,603)	0.462	0,472 (0,434 to 0,513)	0.41
247064_at	1,146 (0,681 to 1,93)	0.832	0,939 (0,668 to 1,319)	0.868
247065_s_at	0,674 (0,659 to 0,689)	0.556	0,621 (0,55 to 0,701)	0.515
247066_at	1 (0,972 to 1,028)	0.999	1,09 (0,868 to 1,369)	0.736
247067_at	0,878 (0,608 to 1,267)	0.815	0,533 (0,412 to 0,69)	0.454
247068_at	1,041 (0,995 to 1,09)	0.887	0,668 (0,443 to 1,005)	0.456
247069_at	1 (0,99 to 1,01)	1	0,784 (0,489 to 1,254)	0.647
247070_at	1,019 (0,97 to 1,071)	0.967	0,384 (0,369 to 0,399)	0.363
247071_at	0,426 (0,41 to 0,443)	0.38	0,457 (0,396 to 0,527)	0.403
247072_at	0,522 (0,47 to 0,58)	0.437	0,645 (0,589 to 0,706)	0.535
247073_at	0,537 (0,536 to 0,538)	0.446	0,417 (0,389 to 0,448)	0.381
247074_at	0,594 (0,547 to 0,646)	0.488	0,747 (0,517 to 1,079)	0.655
247075_at	0,988 (0,955 to 1,022)	0.976	1,117 (0,978 to 1,277)	0.772
247076_at	0,749 (0,629 to 0,893)	0.638	0,885 (0,682 to 1,147)	0.823
247077_at	0,823 (0,625 to 1,084)	0.531	0,997 (0,918 to 1,082)	0.988
247078_at	1,029 (0,889 to 1,192)	0.938	0,997 (0,918 to 1,082)	0.993
247079_at	0,55 (0,502 to 0,602)	0.455	0,412 (0,403 to 0,42)	0.377
247080_at	0,883 (0,741 to 1,052)	0.814	0,712 (0,707 to 0,717)	0.599
247081_at	1,09 (0,81 to 1,468)	0.79	0,865 (0,629 to 1,19)	0.697
247082_at	0,998 (0,932 to 1,068)	0.993	1,062 (0,483 to 2,333)	0.948
247083_at	0,931 (0,636 to 1,364)	0.875	0,922 (0,606 to 1,401)	0.867
247085_at	0,509 (0,417 to 0,621)	0.432	0,426 (0,411 to 0,441)	0.385
247086_at	0,429 (0,42 to 0,438)	0.382	0,572 (0,467 to 0,7)	0.481
247087_at	1,229 (1,227 to 1,232)	0.575	0,567 (0,416 to 0,773)	0.455
247088_at	1,069 (1,005 to 1,137)	0.848	0,978 (0,961 to 0,995)	0.954
247089_at	1,078 (0,809 to 1,436)	0.838	0,976 (0,8 to 1,191)	0.952
247090_at	0,65 (0,609 to 0,693)	0.535	0,798 (0,793 to 0,803)	0.697
247091_at	0,673 (0,585 to 0,774)	0.557	0,614 (0,504 to 0,747)	0.514
247092_at	0,753 (0,73 to 0,776)	0.6	1,225 (1,224 to 1,227)	0.578
247093_at	1,018 (0,916 to 1,131)	0.959	0,985 (0,894 to 1,084)	0.966
247094_at	0,687 (0,671 to 0,704)	0.569	0,904 (0,867 to 0,942)	0.844
247095_at	0,456 (0,443 to 0,47)	0.397	0,421 (0,419 to 0,424)	0.382
247097_at	0,392 (0,346 to 0,445)	0.364	0,557 (0,522 to 0,594)	0.465
247098_at	0,542 (0,498 to 0,59)	0.45	1,005 (0,859 to 1,177)	0.991
247099_at	0,308 (0,288 to 0,329)	0.325	0,314 (0,309 to 0,319)	0.331
247100_at	0,516 (0,47 to 0,566)	0.433	0,503 (0,502 to 0,505)	0.429
247101_at	1,396 (1,203 to 1,619)	0.397	0,694 (0,681 to 0,707)	0.581
247102_at	1,129 (1,125 to 1,132)	0.758	0,797 (0,725 to 0,875)	0.677
247103_at	1,305 (0,964 to 1,768)	0.466	0,791 (0,604 to 1,036)	0.662
247104_at	0,899 (0,662 to 1,221)	0.753	0,995 (0,902 to 1,098)	0.984
247105_at	0,55 (0,528 to 0,572)	0.455	0,652 (0,651 to 0,654)	0.541
247106_at	1,373 (1,289 to 1,462)	0.265	0,704 (0,698 to 0,711)	0.473
247107_at	0,726 (0,634 to 0,832)	0.611	0,608 (0,535 to 0,691)	0.506
247108_at	0,717 (0,714 to 0,72)	0.599	0,877 (0,757 to 1,016)	0.808
247109_at	0,365 (0,349 to 0,382)	0.351	0,323 (0,304 to 0,344)	0.335
247110_at	0,495 (0,46 to 0,532)	0.419	0,428 (0,411 to 0,447)	0.386
247111_at	0,999 (0,95 to 1,05)	0.996	0,916 (0,751 to 1,117)	0.767
247112_at	0,638 (0,613 to 0,663)	0.523	0,606 (0,513 to 0,715)	0.504
247113_at	1 (0,994 to 1,006)	1	0,851 (0,66 to 1,097)	0.745
247115_at	0,636 (0,43 to 0,94)	0.425	1,344 (1,06 to 1,704)	0.333
247116_at	0,971 (0,761 to 1,239)	0.952	0,801 (0,4 to 1,605)	0.771
247117_at	0,427 (0,402 to 0,453)	0.381	0,701 (0,657 to 0,748)	0.588
247118_at	0,958 (0,94 to 0,976)	0.862	1,113 (1,024 to 1,209)	0.661
247120_at	0,792 (0,625 to 1,003)	0.689	1,033 (0,997 to 1,071)	0.942
247121_at	0,749 (0,741 to 0,757)	0.634	0,685 (0,578 to 0,813)	0.575
247122_at	0,588 (0,487 to 0,709)	0.487	0,631 (0,627 to 0,635)	0.522
247123_at	0,555 (0,534 to 0,576)	0.458	0,585 (0,499 to 0,686)	0.488
247124_at	0,822 (0,651 to 1,038)	0.688	1,081 (0,962 to 1,214)	0.836
247125_at	1,019 (0,83 to 1,251)	0.966	0,911 (0,71 to 1,17)	0.856
247126_at	0,772 (0,712 to 0,837)	0.662	0,69 (0,555 to 0,858)	0.584
247127_at	0,678 (0,606 to 0,758)	0.562	0,842 (0,726 to 0,978)	0.758
247128_at	0,519 (0,516 to 0,521)	0.434	0,461 (0,407 to 0,523)	0.405
247129_at	0,423 (0,401 to 0,446)	0.379	0,432 (0,408 to 0,457)	0.388
247130_at	0,55 (0,488 to 0,62)	0.456	0,553 (0,542 to 0,564)	0.462
247131_at	0,661 (0,543 to 0,805)	0.549	1,002 (0,83 to 1,21)	0.997
247132_at	0,763 (0,605 to 0,962)	0.515	1,38 (1,038 to 1,834)	0.346
247133_at	0,982 (0,811 to 1,189)	0.931	0,836 (0,569 to 1,228)	0.678
247134_at	0,727 (0,714 to 0,741)	0.61	0,761 (0,657 to 0,882)	0.655
247135_at	0,887 (0,776 to 1,014)	0.818	0,717 (0,57 to 0,902)	0.61
247136_at	1,003 (0,992 to 1,014)	0.995	0,603 (0,588 to 0,618)	0.499
247137_at	0,412 (0,399 to 0,425)	0.373	0,462 (0,458 to 0,466)	0.404
247138_at	0,866 (0,808 to 0,927)	0.658	1,306 (1,073 to 1,591)	0.323
247139_at	0,614 (0,515 to 0,732)	0.507	0,572 (0,539 to 0,607)	0.476
247140_at	0,527 (0,354 to 0,783)	0.454	0,561 (0,527 to 0,598)	0.468
247142_at	0,942 (0,722 to 1,231)	0.888	1,05 (0,769 to 1,434)	0.902
247143_at	0,697 (0,532 to 0,915)	0.589	0,533 (0,49 to 0,58)	0.449
247144_at	0,778 (0,754 to 0,803)	0.668	0,937 (0,75 to 1,172)	0.9
247145_at	1,05 (0,968 to 1,138)	0.905	0,981 (0,932 to 1,032)	0.965
247146_at	0,725 (0,672 to 0,781)	0.608	0,497 (0,44 to 0,561)	0.427
247148_at	0,995 (0,943 to 1,05)	0.988	1,159 (0,95 to 1,414)	0.65
247149_at	0,357 (0,352 to 0,362)	0.347	0,399 (0,369 to 0,431)	0.371
247150_at	0,648 (0,635 to 0,662)	0.532	0,441 (0,432 to 0,451)	0.393
247151_at	0,923 (0,824 to 1,034)	0.873	0,827 (0,75 to 0,913)	0.737
247152_at	0,914 (0,795 to 1,05)	0.859	0,96 (0,816 to 1,13)	0.934
247153_at	1,082 (0,925 to 1,265)	0.859	0,607 (0,511 to 0,723)	0.507
247154_at	0,998 (0,939 to 1,061)	0.997	1,466 (0,935 to 2,298)	0.461
247155_at	0,441 (0,43 to 0,453)	0.388	0,326 (0,281 to 0,379)	0.337
247156_at	0,948 (0,681 to 1,319)	0.885	0,895 (0,341 to 2,353)	0.923
247157_at	0,438 (0,419 to 0,457)	0.387	0,443 (0,441 to 0,444)	0.393
247160_at	0,36 (0,339 to 0,381)	0.348	0,358 (0,329 to 0,389)	0.351
247162_at	0,396 (0,363 to 0,433)	0.366	0,369 (0,349 to 0,39)	0.356
247163_at	0,98 (0,8 to 1,2)	0.932	1,007 (0,714 to 1,42)	0.986
247164_at	0,879 (0,841 to 0,918)	0.729	1,478 (1,082 to 2,019)	0.309
247165_at	0,314 (0,29 to 0,34)	0.328	0,374 (0,329 to 0,427)	0.36
247167_at	0,987 (0,841 to 1,159)	0.942	1,001 (0,676 to 1,483)	0.998
247168_at	1,35 (1,22 to 1,495)	0.388	0,547 (0,383 to 0,78)	0.431
247169_at	0,475 (0,47 to 0,481)	0.407	0,554 (0,521 to 0,59)	0.463
247171_at	0,813 (0,75 to 0,881)	0.713	0,543 (0,45 to 0,657)	0.458
247172_at	0,925 (0,903 to 0,948)	0.876	0,783 (0,647 to 0,946)	0.682
247173_at	1,036 (0,911 to 1,179)	0.936	0,999 (0,967 to 1,033)	0.999
247174_at	1,171 (1,056 to 1,298)	0.567	0,628 (0,419 to 0,944)	0.425
247175_at	0,63 (0,583 to 0,681)	0.518	0,819 (0,802 to 0,836)	0.724
247176_at	1,358 (1,313 to 1,404)	0.394	0,664 (0,642 to 0,687)	0.524
247177_at	1,047 (0,845 to 1,298)	0.92	0,56 (0,378 to 0,831)	0.484
247178_at	0,775 (0,448 to 1,339)	0.673	1 (0,994 to 1,006)	1
247179_at	1,46 (0,863 to 2,468)	0.569	0,699 (0,43 to 1,137)	0.518
247180_at	0,337 (0,317 to 0,358)	0.338	0,48 (0,469 to 0,491)	0.415
247181_at	0,392 (0,357 to 0,43)	0.364	0,47 (0,452 to 0,488)	0.409
247182_at	0,6 (0,584 to 0,616)	0.492	0,498 (0,488 to 0,508)	0.426
247183_at	0,407 (0,405 to 0,41)	0.371	0,406 (0,402 to 0,41)	0.374
247184_at	1 (0,971 to 1,029)	0.999	0,894 (0,633 to 1,263)	0.835
247185_at	1,057 (0,874 to 1,278)	0.792	0,844 (0,632 to 1,126)	0.601
247186_at	0,304 (0,281 to 0,329)	0.323	0,28 (0,269 to 0,291)	0.316
247188_at	1,549 (1,396 to 1,718)	0.212	0,57 (0,537 to 0,604)	0.435
247190_at	1,046 (0,893 to 1,226)	0.844	0,911 (0,75 to 1,107)	0.758
247192_at	0,283 (0,266 to 0,302)	0.314	0,33 (0,319 to 0,341)	0.338
247193_at	0,986 (0,834 to 1,166)	0.94	0,943 (0,711 to 1,251)	0.853
247194_at	1 (0,97 to 1,03)	0.999	0,908 (0,721 to 1,143)	0.792
247195_at	1,003 (0,954 to 1,054)	0.993	0,99 (0,937 to 1,046)	0.977
247196_at	0,359 (0,354 to 0,364)	0.348	0,29 (0,286 to 0,294)	0.32
247197_at	0,615 (0,577 to 0,656)	0.504	0,555 (0,454 to 0,678)	0.468
247198_at	0,562 (0,504 to 0,627)	0.465	0,814 (0,737 to 0,899)	0.72
247199_at	0,577 (0,506 to 0,659)	0.477	0,422 (0,397 to 0,45)	0.383
247200_at	1,053 (0,991 to 1,119)	0.83	0,912 (0,825 to 1,009)	0.757
247201_at	0,352 (0,313 to 0,395)	0.345	0,477 (0,456 to 0,498)	0.413
247202_at	0,996 (0,911 to 1,089)	0.991	0,951 (0,776 to 1,165)	0.9
247203_at	0,842 (0,611 to 1,162)	0.736	0,995 (0,905 to 1,095)	0.991
247204_at	1,279 (1,245 to 1,314)	0.263	0,564 (0,421 to 0,755)	0.292
247205_at	0,985 (0,659 to 1,474)	0.977	0,847 (0,615 to 1,166)	0.771
247206_at	0,885 (0,857 to 0,915)	0.744	1,333 (1,085 to 1,636)	0.352
247207_at	1,084 (0,943 to 1,245)	0.621	0,999 (0,954 to 1,046)	0.996
247208_at	1,114 (0,994 to 1,249)	0.747	0,963 (0,922 to 1,006)	0.923
247209_at	0,544 (0,514 to 0,576)	0.451	0,547 (0,514 to 0,582)	0.458
247210_at	0,395 (0,37 to 0,42)	0.365	0,353 (0,294 to 0,423)	0.35
247211_at	0,999 (0,959 to 1,041)	0.997	0,916 (0,518 to 1,622)	0.893
247212_at	0,997 (0,919 to 1,081)	0.984	0,658 (0,393 to 1,1)	0.488
247213_at	0,7 (0,514 to 0,953)	0.595	0,942 (0,65 to 1,365)	0.911
247214_at	0,358 (0,34 to 0,377)	0.347	0,382 (0,316 to 0,462)	0.365
247216_at	1,087 (0,914 to 1,293)	0.844	0,969 (0,865 to 1,086)	0.947
247218_at	0,951 (0,809 to 1,118)	0.819	0,997 (0,924 to 1,076)	0.99
247219_at	0,997 (0,76 to 1,307)	0.991	0,991 (0,863 to 1,137)	0.971
247220_at	0,748 (0,719 to 0,779)	0.634	0,828 (0,707 to 0,968)	0.739
247221_at	0,423 (0,392 to 0,457)	0.379	0,43 (0,428 to 0,432)	0.387
247222_at	0,699 (0,463 to 1,054)	0.472	1 (0,982 to 1,018)	1
247223_at	0,326 (0,325 to 0,327)	0.333	0,3 (0,264 to 0,341)	0.326
247225_at	0,733 (0,559 to 0,959)	0.625	0,767 (0,516 to 1,139)	0.677
247226_at	0,982 (0,788 to 1,225)	0.941	0,992 (0,876 to 1,124)	0.974
247227_at	0,654 (0,648 to 0,66)	0.537	0,39 (0,362 to 0,419)	0.366
247228_at	0,797 (0,603 to 1,054)	0.701	0,71 (0,675 to 0,747)	0.598
247229_at	0,428 (0,365 to 0,502)	0.383	0,422 (0,358 to 0,498)	0.385
247230_at	0,88 (0,576 to 1,344)	0.822	0,892 (0,775 to 1,027)	0.828
247231_at	0,583 (0,515 to 0,661)	0.481	0,504 (0,49 to 0,518)	0.429
247232_at	0,376 (0,363 to 0,39)	0.356	0,495 (0,483 to 0,508)	0.424
247233_at	0,596 (0,565 to 0,629)	0.297	1,409 (1,371 to 1,449)	0.192
247234_at	0,997 (0,927 to 1,073)	0.995	0,865 (0,686 to 1,089)	0.772
247236_at	1,005 (0,967 to 1,044)	0.992	0,968 (0,906 to 1,033)	0.945
247237_at	0,906 (0,779 to 1,053)	0.81	1,781 (0,947 to 3,351)	0.491
247239_at	0,387 (0,343 to 0,438)	0.362	0,489 (0,384 to 0,624)	0.426
247240_at	1,037 (0,758 to 1,42)	0.916	0,536 (0,232 to 1,242)	0.525
247241_at	0,373 (0,347 to 0,401)	0.354	0,394 (0,394 to 0,394)	0.368
247242_at	0,332 (0,313 to 0,352)	0.335	0,411 (0,371 to 0,456)	0.377
247243_at	0,891 (0,87 to 0,911)	0.794	1,137 (1,089 to 1,188)	0.729
247244_at	1,608 (1,142 to 2,266)	0.267	0,691 (0,557 to 0,858)	0.54
247245_at	0,48 (0,438 to 0,525)	0.411	0,506 (0,488 to 0,524)	0.431
247246_at	1,108 (0,854 to 1,438)	0.818	0,996 (0,912 to 1,088)	0.993
[truncated: 17,287 more rows]

## Sheet: Treated data
			Ripe		Unripe
Systematic	Common	Description	Normalized	Raw	Normalized	Raw	Fold Change	P-value	GO biological process	GO molecular function	GO cellular component
246479_at	At5g16060	expressed protein	1.96266	101.248	0.404408	20.4625	4.853	0.0485	---	---	---
248787_at	At5g47420	expressed protein	1.65115	39.3012	0.355409	8.46244	4.646	0.00481	---	---	0005783 // endoplasmic reticulum // inferred from direct assay
250593_at	At5g07750	expressed protein similar to unknown protein (gb|AAD23008.1)	1.77564	86.3135	0.403408	19.499	4.402	0.023	---	---	---
254027_at	At4g25835	mitochondrial protein -related Homo sapiens h-bcs1 (BCS1) mRNA, nuclear gene encoding mitochondrial protein which is involved in the expression of functional mitochondrial ubiquinol-cytochrome c reductase complex probably via the control of expression of Rieske iron-sulphur protein, PI	1.66856	22.5027	0.41238	5.59006	4.046	0.02	---	0000166 // nucleotide binding // inferred from electronic annotation /// 0005524 // ATP binding // inferred from electronic annotation /// 0016887 // ATPase activity // inferred from reviewed computational analysis /// 0017111 // nucleoside-triphosphatase activity // inferred from electronic annotation	0012505 // endomembrane system // inferred from electronic annotation
256078_at	At1g20670	DNA-binding protein family contains bromodomain, INTERPRO:IPR001487	1.75178	28.7987	0.450392	7.40002	3.889	0.0331	---	0003677 // DNA binding // inferred from reviewed computational analysis	---
256579_at	At3g28720	expressed protein	1.6783	29.1881	0.521489	8.98721	3.218	0.0456	---	---	---
267215_at	At2g02630	CHP-rich zinc finger protein, putative	1.50167	52.4136	0.478197	16.7497	3.14	0.0415	---	0005515 // protein binding // inferred from electronic annotation /// 0008270 // zinc ion binding // inferred from electronic annotation	0005622 // intracellular // inferred from electronic annotation
261131_at	At1g19835	expressed protein	1.40711	14.1656	0.479577	4.85693	2.934	0.0389	---	---	---
260288_at	At1g80530	nodulin-related protein similar to nodule-specific protein Nlj70 GB:AAC39500 from (Lotus japonicus)	1.59625	18.2965	0.545015	6.21645	2.929	0.0314	---	---	---
249267_at	At5g41600	expressed protein contains similarity to 24 kDa seed maturation protein	1.52923	226.592	0.52286	77.438	2.925	0.00418	---	---	0005783 // endoplasmic reticulum // inferred from reviewed computational analysis /// 0005783 // endoplasmic reticulum // inferred from electronic annotation
259984_at	At1g76460	RNA recognition motif (RRM) - containing protein low similarity to RRM-containing protein SEB-4 [Xenopus laevis] GI:8895698; contains Pfam profile: PF00076 RNA recognition motif. (a.k.a. RRM, RBD, or RNP domain)	1.39212	13.925	0.481856	4.82504	2.889	0.0123	---	0003676 // nucleic acid binding // inferred from reviewed computational analysis /// 0003723 // RNA binding // inferred from reviewed computational analysis	---
254650_at	At4g18570	proline-rich protein family; common family members: At3g25690, At4g04980, At5g61090 (Arabidopsis thaliana)	1.4322	14.4125	0.496093	4.98733	2.887	0.0205	---	---	---
263938_at	At2g35900	expressed protein	1.49137	16.0296	0.517797	5.58071	2.88	0.024	---	---	---
246489_at	At5g16050	14-3-3 protein GF14 upsilon (grf5) identical to 14-3-3 protein GF14 upsilon GI:2232148 from [Arabidopsis thaliana]	1.57443	18.2632	0.56991	6.57482	2.763	0.0369	---	0005515 // protein binding // non-traceable author statement /// 0019904 // protein domain specific binding // inferred from electronic annotation /// 0045309 // protein phosphorylated amino acid binding // traceable author statement	0005635 // nuclear envelope // inferred from direct assay /// 0005737 // cytoplasm // inferred from direct assay /// 0005886 // plasma membrane // inferred from direct assay /// 0009570 // chloroplast stroma // inferred from direct assay
247188_at	At5g65430	14-3-3 protein GF14 kappa (grf8) identical to 14-3-3 protein GF14 kappa GI:5802794, SP:P48348 from [Arabidopsis thaliana]	1.56424	18.7375	0.572644	6.82509	2.732	0.037	---	0005515 // protein binding // non-traceable author statement /// 0019904 // protein domain specific binding // inferred from electronic annotation /// 0045309 // protein phosphorylated amino acid binding // traceable author statement	0005634 // nucleus // inferred from direct assay /// 0005737 // cytoplasm // inferred from direct assay /// 0005886 // plasma membrane // inferred from direct assay /// 0009505 // cellulose and pectin-containing cell wall // inferred from direct assay
265868_at	At2g01650	expressed protein	1.55944	1319	0.575295	484.327	2.711	0.0322	---	0003676 // nucleic acid binding // RCA /// 0008270 // zinc ion binding // RCA	0019898 // extrinsic to membrane // non-traceable author statement
247070_at	At5g66815	expressed protein	1.02437	10.262	0.383506	3.83752	2.671	0.0106	---	---	0012505 // endomembrane system // inferred from electronic annotation
254942_at	At4g10880	hypothetical protein predicted proteins, Arabidopsis thaliana	1.53091	24.1614	0.574252	9.03749	2.666	0.0442	---	---	---
258882_at	At3g06330	C3HC4-type zinc finger protein family contains InterPro Entry IPR001841 Zn-finger, RING ; contains Pfam profile PF00097: Zinc finger, C3HC4 type (RING finger)	1.49095	88.1999	0.568763	33.8376	2.621	0.0438	---	0004842 // ubiquitin-protein ligase activity // inferred from direct assay /// 0005515 // protein binding // inferred from reviewed computational analysis /// 0005515 // protein binding // inferred from electronic annotation /// 0008270 // zinc ion binding // inferred from reviewed computational analysis /// 0008270 // zinc ion binding // inferred from electronic annotation /// 0046872 // metal i…	---
256606_at	At3g32960	hypothetical protein	1.12002	11.2005	0.469459	4.69998	2.386	0.0319	---	---	---
245316_at	At4g14000	expressed protein	1.39735	16.8374	0.613171	7.42469	2.279	0.0458	---	---	---
266227_at	At2g28870	expressed protein	1.05778	10.5879	0.469957	4.70017	2.251	0.0185	---	---	---
256771_at	At3g13710	expressed protein	1.37583	91.7903	0.626529	41.7998	2.196	4.2e-05	---	0000166 // nucleotide binding // inferred from electronic annotation /// 0003676 // nucleic acid binding // inferred from electronic annotation /// 0003723 // RNA binding // inferred from reviewed computational analysis	---
245699_at	At5g04250	expressed protein	1.37877	22.0935	0.637255	10.2271	2.164	0.0196	---	0008234 // cysteine-type peptidase activity // inferred from reviewed computational analysis	---
259781_at	At1g29650	reverse transcriptase (RNA-dependent DNA polymerase), putative similar to reverse transcriptase [Arabidopsis thaliana] GI:976278; contains Pfam profiles PF03372: Endonuclease/Exonuclease/phosphatase family, PF00078: Reverse transcriptase (RNA-dependent DNA polymerase)	1.40182	64.8989	0.655612	30.3249	2.138	0.0158	---	---	---
248517_at	At5g50550	St12p protein contains 4 WD-40 repeats (PF0400); identical to St12p protein (GP:9758764) [Arabidopsis thaliana]	1.37687	19.892	0.662354	9.56436	2.079	0.0211	---	0000166 // nucleotide binding // inferred from reviewed computational analysis	---
266667_at	At2g29770	hypothetical protein and genefinder	1.35201	18.3601	0.673956	9.15353	2.006	0.00876	---	---	---
248449_at	At5g51110	expressed protein similar to unknown protein (sp|P43335)	1.3208	25.6739	0.662892	12.8995	1.992	0.0334	---	---	0009507 // chloroplast // inferred from electronic annotation
247556_at	At5g61040	expressed protein predicted protein, Arabidopsis thaliana	1.32789	28.1015	0.681692	14.4498	1.948	0.0262	---	---	---
245802_at	At1g46840	F-box protein family contains F-box domain Pfam:PF00646	0.702029	7.03719	0.369155	3.70002	1.902	0.022	---	---	0016020 // membrane // inferred from sequence or structural similarity
260736_at	At1g17630	pentatricopeptide (PPR) repeat-containing protein contains INTERPRO:IPR002885 PPR repeats	1.31315	28.3438	0.69501	15.0015	1.889	0.000899	---	0005488 // binding // inferred from electronic annotation	---
252695_s_at	At3g43640	hypothetical protein predicted proteins, Arabidopsis thaliana	1.10449	11.0541	0.58638	5.88534	1.884	0.0476	---	---	---
249458_at	At5g39560	expressed protein predicted proteins, Arabidopsis thaliana	1.14473	11.45	0.616164	6.16266	1.858	0.00246	---	---	---
249428_at	At5g39870	hypothetical protein predicted protein K5K13.11 - Arabidopsis thaliana, EMBL:AB025615	0.693928	6.9537	0.373614	3.74026	1.857	0.0208	---	---	0012505 // endomembrane system // inferred from electronic annotation
259458_at	At1g44085	glycine-rich protein similar to glycine-rich protein GI:18147 from [Chenopodium rubrum]	0.713625	7.1625	0.395918	3.96825	1.802	0.0366	---	---	---
253915_at	At4g27280	calcium-binding EF-hand family protein similar to EF-hand Ca2+-binding protein CCD1 [Triticum aestivum] GI:9255753; contains INTERPRO:IPR002048 calcium-binding EF-hand domain	0.929453	9.31834	0.519702	5.20506	1.788	0.0271	---	0005509 // calcium ion binding // inferred from reviewed computational analysis /// 0005509 // calcium ion binding // inferred from electronic annotation	---
263631_at	At2g04900	expressed protein	1.28132	37.9196	0.720473	21.3352	1.778	0.0152	---	---	---
265628_at	At2g27290	expressed protein	1.17558	11.7622	0.665265	6.66251	1.767	0.0217	---	---	0009535 // chloroplast thylakoid membrane // inferred from direct assay
253583_at	At4g30680	MA3 domain-containing protein similar to SP|Q03387 Eukaryotic initiation factor (iso)4F subunit P82-34 (eIF-(iso)4F P82-34) {Triticum aestivum}; contains Pfam profile PF02847: MA3 domain	1.28764	20.869	0.732141	11.8831	1.759	0.0421	---	0003743 // translation initiation factor activity // inferred from sequence or structural similarity /// 0003743 // translation initiation factor activity // inferred from electronic annotation	---
261049_at	At1g01430	expressed protein similar to hypothetical protein GB:CAB80917 GI:7267605 from [Arabidopsis thaliana]	1.25484	100.809	0.71855	57.784	1.746	0.0487	---	---	---
248752_at	At5g47600	expressed protein	0.64237	6.42492	0.370013	3.70013	1.736	0.0212	---	---	---
258539_at	At3g06970	RNA recognition motif (RRM) - containing protein contains Pfam profile: PF00076 RNA recognition motif. (a.k.a. RRM, RBD, or RNP domain)	0.65528	6.55997	0.378992	3.79265	1.729	0.0135	---	0000166 // nucleotide binding // inferred from electronic annotation /// 0003676 // nucleic acid binding // inferred from electronic annotation /// 0003723 // RNA binding // inferred from reviewed computational analysis	---
248079_at	At5g55790	hypothetical protein	1.27531	95.2152	0.75768	56.5439	1.683	0.0295	---	---	---
256215_at	At1g50900	expressed protein	0.487579	4.88744	0.290283	2.91254	1.68	0.0423	---	---	0009507 // chloroplast // inferred from electronic annotation
246400_at	At1g57540	expressed protein contains similarity to T-box domain GI:5931592 from (Cynops pyrrhogaster)	1.27487	115.846	0.767452	69.6712	1.661	0.0269	---	---	---
253152_at	At4g35690	hypothetical protein predicted proteins, Arabidopsis thaliana	1.23807	12.3821	0.75608	7.56108	1.637	0.00376	---	---	---
247546_at	At5g61605	expressed protein	1.24326	35.2269	0.768189	21.7922	1.618	0.0452	---	---	0012505 // endomembrane system // inferred from electronic annotation
258264_at	At3g15790	expressed protein	0.854957	8.5526	0.528405	5.28835	1.618	0.0157	---	0003677 // DNA binding // inferred from electronic annotation /// 0008327 // methyl-CpG binding // inferred from sequence or structural similarity	---
248365_at	At5g52500	expressed protein strong similarity to unknown protein (emb|CAB68146.1)	1.25614	72.4905	0.780974	45.0419	1.608	0.0426	---	---	---
256062_at	At1g07090	expressed protein	0.598581	5.9952	0.375315	3.7577	1.595	0.0256	---	---	---
260782_at	At1g14570	expressed protein	1.21897	321.269	0.764432	201.576	1.595	0.0361	---	---	---
248476_at	At5g50890	hypothetical protein	1.22459	22.7666	0.776522	14.4454	1.577	0.0225	---	---	---
260677_at	At1g07910	translation elongation factor EF-1 alpha identical to GB:AAB07881 from [Arabidopsis thaliana] (Mol. Gen. Genet. 219 (1-2), 106-112 (1989))	0.753961	7.55023	0.487902	4.88749	1.545	0.0324	---	0003746 // translation elongation factor activity // inferred from electronic annotation	---
251713_at	At3g56080	dehydration-induced protein-related similar to early-responsive to dehydration stress ERD3 protein [Arabidopsis thaliana] GI:15320410; contains Pfam profile PF03141: Putative methyltransferase	1.21971	31.6198	0.792551	20.5586	1.539	0.0398	---	---	---
263724_at	At2g13510	hypothetical protein low similarity to zinc finger protein [Arabidopsis thaliana] GI:976277	1.23806	13.2	0.806236	8.5874	1.536	0.0482	---	---	---
261075_at	At1g07280	hypothetical protein	0.738332	7.3865	0.485744	4.85847	1.52	0.0106	---	0005488 // binding // inferred from electronic annotation	0009507 // chloroplast // inferred from electronic annotation
262656_at	At1g14200	C3HC4-type zinc finger protein family contains Pfam profile: PF00097 zinc finger, C3HC4 type (RING finger)	1.20326	25.9449	0.810368	17.4713	1.485	0.0084	---	0005515 // protein binding // inferred from reviewed computational analysis /// 0005515 // protein binding // inferred from electronic annotation /// 0008270 // zinc ion binding // inferred from reviewed computational analysis /// 0008270 // zinc ion binding // inferred from electronic annotation /// 0046872 // metal ion binding // inferred from electronic annotation	---
247150_at	At5g65650	expressed protein similar to unknown protein (emb|CAB16809.1)	0.651575	6.51907	0.441186	4.41327	1.477	0.0126	---	---	---
247464_at	At5g62070	expressed protein various predicted proteins, Arabidopsis thaliana	0.563653	5.63721	0.382312	3.82517	1.474	0.0245	---	0005516 // calmodulin binding // inferred from reviewed computational analysis	---
245611_at	At4g14390	hypothetical protein	0.915079	9.16248	0.628464	6.28742	1.456	0.0386	---	---	---
253001_at	At4g38490	expressed protein	1.18271	53.6417	0.815483	36.9942	1.45	0.013	---	---	---
247038_at	At5g67160	hydroxycinnamoyl/benzoyltransferase-related similar to anthranilate N-hydroxycinnamoyl/benzoyltransferase, Dianthus caryophyllus [gi:2239091]; contains Pfam transferase family domain PF002458	1.06032	10.6105	0.747972	7.4803	1.418	0.0467	---	0016740 // transferase activity // inferred from reviewed computational analysis /// 0016740 // transferase activity // inferred from electronic annotation	---
248704_at	At5g48450	pectinesterase (pectin methylesterase) family similar to pectinesterase GB:CAB08077 GI:1944575 from [Lycopersicon esculentum]; contains Pfam profile: PF00394 Multicopper oxidase; also similar to l-ascorbate oxidase and pollen-specific protein	1.18277	16.7331	0.835641	11.8207	1.415	0.0479	---	0005507 // copper ion binding // inferred from reviewed computational analysis	0012505 // endomembrane system // inferred from electronic annotation
252252_at	At3g49180	transducin / WD-40 repeat protein family contains 5 WD-40 repeats (PF00400); GTP-binding protein beta chain homolog, Nicotiana tabacum, PIR:T16970	0.989606	9.90216	0.713199	7.13297	1.388	0.0346	---	0000166 // nucleotide binding // inferred from reviewed computational analysis	0005834 // heterotrimeric G-protein complex // inferred from reviewed computational analysis
256233_at	At3g12360	ankyrin repeat protein family contains ankyrin repeat domains, Pfam:PF00023	1.15636	60.0916	0.835968	43.4512	1.383	0.021	---	0005515 // protein binding // inferred from reviewed computational analysis	0016020 // membrane // inferred from electronic annotation /// 0016021 // integral to membrane // inferred from electronic annotation
257876_at	At3g17130	hypothetical protein contains Pfam profile PF04043: Plant invertase/pectin methylesterase inhibitor	0.563728	5.63841	0.408922	4.08922	1.379	0.0391	---	0004857 // enzyme inhibitor activity // inferred from electronic annotation /// 0030599 // pectinesterase activity // inferred from electronic annotation /// 0046910 // pectinesterase inhibitor activity // inferred from reviewed computational analysis	0012505 // endomembrane system // inferred from electronic annotation
259032_at	At3g09380	hypothetical protein similar to hypothetical proteins GB:AAD34123 [Homo sapiens], GB:CAB07619 [Caenorhabditis elegans]	1.14711	33.4638	0.834309	24.3456	1.375	0.0467	---	---	---
257542_at	At3g26050	expressed protein	0.809037	8.10136	0.590067	5.9075	1.371	0.0475	---	---	---
256608_at	At3g30840	hypothetical protein	0.560633	5.6079	0.41223	4.12504	1.36	0.0286	---	---	---
259572_at	At1g20400	myosin heavy chain-related	1.15427	13.7874	0.871084	10.3998	1.325	0.043	---	---	---
261194_at	At1g12770	pentatricopeptide (PPR) repeat-containing protein contains Pfam profiles: PF00271 helicase conserved C-terminal domain, PF01535 PPR repeat	0.527989	5.28119	0.398559	3.98562	1.325	0.0449	---	0000166 // nucleotide binding // inferred from electronic annotation /// 0003676 // nucleic acid binding // inferred from electronic annotation /// 0003723 // RNA binding // inferred from electronic annotation /// 0004386 // helicase activity // inferred from electronic annotation /// 0005488 // binding // inferred from electronic annotation /// 0005524 // ATP binding // inferred from electronic …	0005739 // mitochondrion // inferred from electronic annotation
265627_at	At2g27285	expressed protein	0.648363	6.48456	0.489425	4.89495	1.325	0.00716	---	---	---
258542_at	At3g07030	hypothetical protein	0.919993	9.20291	0.699797	6.99852	1.315	0.0272	---	---	---
258845_at	At3g03150	expressed protein	0.5348	5.35025	0.406677	4.0672	1.315	0.0317	---	---	0005739 // mitochondrion // inferred from electronic annotation
263020_at	At1g23880	expressed protein	1.09491	10.9501	0.833141	8.33165	1.314	0.00775	---	---	---
260106_at	At1g35420	expressed protein	1.01275	10.1369	0.780884	7.81246	1.297	0.048	---	0016787 // hydrolase activity // inferred from reviewed computational analysis /// 0016787 // hydrolase activity // inferred from electronic annotation	0009507 // chloroplast // inferred from electronic annotation
247882_at	At5g57785	expressed protein	0.731524	7.31588	0.565488	5.65755	1.294	0.0438	---	---	---
265294_at	At2g14030	Mutator-related transposase similar to MURA transposase of maize Mutator transposon	1.13442	12.8968	0.881498	10.0201	1.287	0.0359	---	---	---
256239_at	At3g12470	expressed protein	1.12877	73.6763	0.87951	57.407	1.283	0.0466	---	---	---
250601_at	At5g07810	SNF2 domain/helicase domain-containing protein similar to HepA-related protein HARP [Homo sapiens] GI:6693791; contains Pfam profiles PF00271: Helicase conserved C-terminal domain, PF00176: SNF2 family N-terminal domain, PF01844: HNH endonuclease	0.38469	3.84897	0.300898	3.01158	1.278	0.0481	---	0003676 // nucleic acid binding // inferred from reviewed computational analysis /// 0004386 // helicase activity // inferred from reviewed computational analysis /// 0005524 // ATP binding // inferred from reviewed computational analysis	---
263668_at	At1g04350	2-oxoglutarate-dependent dioxygenase, putative Similar to Arabidopsis 2A6 (gb|X83096) and to tomato ethylene synthesis regulatory protein E8 (SP|P10967); EST gb|T76913 comes from this gene	1.11323	19.4822	0.875783	15.3296	1.271	0.0372	---	0005506 // iron ion binding // inferred from electronic annotation /// 0016491 // oxidoreductase activity // inferred from electronic annotation	---
266025_at	At2g05960	retroelement pol polyprotein -related	0.490026	4.90126	0.385764	3.86001	1.27	0.045	---	---	---
260120_at	At1g33920	lectin-related low similarity to PP2 lectin polypeptide [Cucurbita maxima] GI:410437	0.660807	6.60853	0.520783	5.20918	1.269	0.026	---	---	---
262897_at	At1g59840	expressed protein	0.885582	8.85582	0.705039	7.05039	1.256	0.000857	---	---	---
260671_at	At1g19310	C3HC4-type zinc finger protein family contains Pfam profile: PF00097 zinc finger, C3HC4 type (RING finger)	0.893502	20.401	1.1137	25.4297	0.802	0.0144	---	0005515 // protein binding // inferred from reviewed computational analysis /// 0005515 // protein binding // inferred from electronic annotation /// 0008270 // zinc ion binding // inferred from reviewed computational analysis /// 0008270 // zinc ion binding // inferred from electronic annotation /// 0046872 // metal ion binding // inferred from electronic annotation	---
259573_at	At1g20390	retrotransposon gag protein family similar to GAG-POL precursor [Oryza sativa (japonica cultivar-group)] GI:5902445; contains Pfam profiles PF00078: Reverse transcriptase (RNA-dependent DNA polymerase), PF00075: RNase H, PF00665: Integrase core domain, PF03732: Retrotransposon gag protein	0.419945	4.19949	0.528891	5.28901	0.794	0.00218	---	---	---
245684_at	At5g22000	C3HC4-type zinc finger protein family contains Pfam profile: PF00097 zinc finger, C3HC4 type (RING finger)	0.590912	5.91173	0.748187	7.48517	0.79	0.0303	---	0005515 // protein binding // inferred from electronic annotation /// 0008270 // zinc ion binding // inferred from electronic annotation /// 0046872 // metal ion binding // inferred from electronic annotation	---
250830_at	At5g04910	hypothetical protein similar to unknown protein (dbj|BAA90353.1)	0.698731	6.98759	0.888491	8.88617	0.786	0.016	---	---	---
264331_at	At1g04130	tetratricopeptide repeat (TPR)-containing protein contains non-consensus donor splice site AT at exon 4 and acceptor splice site at exon5; Contains similarity to serine/threonine protein phosphatase gb|X83099 from S. cerevisiae, SP|O95801 Tetratricopeptide repeat protein 4 Homo sapiens; contains Pfam profile PF00515: TPR Domain	0.534844	5.34991	0.680753	6.8126	0.786	0.0496	---	0005488 // binding // inferred from electronic annotation	---
250166_at	At5g15300	pentatricopeptide (PPR) repeat-containing protein contains INTERPRO:IPR002885 PPR repeats	0.609761	6.10086	0.777447	7.77862	0.784	0.0343	---	0005488 // binding // inferred from electronic annotation	---
265166_at	At1g23640	OBP32pep protein -related	0.434226	4.34412	0.55511	5.55543	0.782	0.0445	---	---	---
258819_at	At3g04590	expressed protein similar to putative DNA-binding proteins GB:AAB80677, GB:AAC28539, GB:CAA16562 [Arabidopsis thaliana]	0.703194	7.03421	0.900807	9.01265	0.781	0.0292	---	0003677 // DNA binding // inferred from reviewed computational analysis	---
246828_at	At5g26350	hypothetical protein hypothetical protein, Plasmodium falciparum	0.873983	12.376	1.12704	15.9594	0.775	0.000523	---	---	---
245421_at	At4g17430	hypothetical protein	0.354965	3.55	0.459752	4.59997	0.772	0.0472	---	---	0005794 // Golgi apparatus // inferred from direct assay
265541_at	At2g15800	hypothetical protein and genefinder	0.487094	4.87504	0.633401	6.33757	0.769	0.0415	---	---	---
262020_at	At1g35647	gag-pol polyprotein, putative similar to gag-pol polyprotein [Zea mays] GI:22296822; contains Pfam profiles PF00665: Integrase core domain, PF03732: Retrotransposon gag protein, PF00078: Reverse transcriptase (RNA-dependent DNA polymerase), PF00098: Zinc knuckle	0.429621	4.29977	0.559778	5.59979	0.767	0.0439	---	---	---
249300_at	At5g41380	hypothetical protein similar to unknown protein (gb|AAF07370.1)	0.368642	3.68746	0.482432	4.8249	0.764	0.0173	---	---	---
262266_at	At1g42450	mudrA-related protein similar to mudrA GB:AAA21566 GI:540581 from [Zea mays]	0.517261	5.17344	0.676792	6.76802	0.764	0.0282	---	---	---
263711_at	At2g20630	protein phosphatase 2C (PP2C), putative	0.376849	3.77018	0.493484	4.9389	0.764	0.0396	---	0003824 // catalytic activity // inferred from electronic annotation /// 0015071 // protein phosphatase type 2C activity // inferred from reviewed computational analysis /// 0015071 // protein phosphatase type 2C activity // inferred from electronic annotation	---
245198_at	At1g67700	auxin-regulated protein	0.711746	7.11806	0.937067	9.37469	0.76	0.0364	---	---	---
260864_at	At1g43880	hypothetical protein	0.2775	2.775	0.36618	3.66234	0.758	0.0373	---	---	---
247370_at	At5g63320	hypothetical protein similar to unknown protein (gb|AAC55944.1)	0.376621	3.77005	0.499688	5.00202	0.754	0.0476	---	---	---
253869_at	At4g27510	hypothetical protein	0.664339	6.64355	0.884115	8.8433	0.751	0.0328	---	---	---
252546_at	At3g45830	DNA-binding protein - like DNA-binding protein R kappa B, Homo sapiens, PIR:S52863	0.852166	23.6158	1.15549	32.0172	0.737	0.0365	---	0003677 // DNA binding // inferred from electronic annotation	---
267039_at	At2g34270	hypothetical protein and genscan	0.850928	24.5621	1.15841	33.4382	0.735	0.0212	---	---	---
248966_at	At5g45360	F-box protein family similar to SKP1 interacting partner 2 (SKIP2) TIGR_Ath1:At5g67250	0.857256	8.86276	1.17011	12.1033	0.733	0.0406	---	---	---
258642_at	At3g07910	expressed protein	0.549296	5.49317	0.753617	7.53627	0.729	0.00319	---	---	0012505 // endomembrane system // inferred from electronic annotation
260907_at	At1g02570	hypothetical protein	0.456531	4.56538	0.628021	6.28021	0.727	0.00883	---	---	---
263172_at	At1g54170	expressed protein	0.842094	46.8968	1.15773	64.4722	0.727	0.00405	---	---	---
252714_x_at	At3g43880	hypothetical protein p97 homologous protein, Canis familiaris, EMBL:CFA388531	0.433111	4.33762	0.601866	6.02494	0.72	0.0466	---	---	---
257808_at	At3g18524	DNA mismatch repair protein MSH2 identical to SP|O24617 DNA mismatch repair protein MSH2 (AtMsh2) {Arabidopsis thaliana}	0.830945	14.7532	1.15755	20.5499	0.718	0.0264	---	0008270 // zinc ion binding // inferred from electronic annotation /// 0046872 // metal ion binding // inferred from electronic annotation	---
264713_at	At1g09820	pentatricopeptide (PPR) repeat-containing protein contains Pfam profile PF01535: PPR repeat	0.447062	4.47509	0.62282	6.23735	0.718	0.045	---	0005488 // binding // inferred from electronic annotation	---
250621_at	At5g07250	membrane protein, Rhomboid family contains PFAM domain PF01694, Rhomboid family	0.832703	27.9731	1.16276	39.0572	0.716	0.0104	---	---	0016021 // integral to membrane // inferred from electronic annotation
253289_at	At4g34320	hypothetical protein common family with F10M10_100, Arabidopsis thaliana; similar to At14a, GI:11994571 and GI:11994573 [Arabidopsis thaliana]	0.379774	3.79791	0.533313	5.33317	0.712	0.00664	---	---	---
267073_at	At2g41160	expressed protein	0.572355	5.72491	0.804969	8.05004	0.711	0.0191	---	---	0012505 // endomembrane system // inferred from electronic annotation
251488_at	At3g59440	calcium-binding protein, putative similar to calcium-binding protein [Lotus japonicus] GI:18413495	0.828001	31.1451	1.17106	44.0484	0.707	0.0017	---	0005509 // calcium ion binding // inferred from reviewed computational analysis /// 0005509 // calcium ion binding // inferred from electronic annotation	0012505 // endomembrane system // inferred from electronic annotation
257721_at	At3g18310	expressed protein	0.370013	3.70013	0.523669	5.23852	0.707	0.0464	---	---	---
244923_s_at	AtMg01021		0.820632	9.95317	1.16564	14.1337	0.704	0.0351	---	---	0005739 // mitochondrion // inferred from electronic annotation /// 0012505 // endomembrane system // inferred from electronic annotation /// 0016020 // membrane // inferred from electronic annotation /// 0016021 // integral to membrane // inferred from electronic annotation
247361_at	At5g63480	expressed protein	0.827253	10.0188	1.17595	14.2374	0.703	0.0246	---	---	---
258625_at	At3g04370	hypothetical protein	0.429194	4.29332	0.625802	6.25812	0.686	0.0341	---	---	0012505 // endomembrane system // inferred from electronic annotation
258228_at	At3g27610	expressed protein similar to unknown protein GB:AAD14522 from [Arabidopsis thaliana]	0.348711	3.48731	0.519634	5.20018	0.671	0.0461	---	---	---
252202_at	At3g50300	hydroxycinnamoyl benzoyltransferase-related similar to anthranilate N-hydroxycinnamoyl/benzoyltransferase, Dianthus caryophyllus [gi:2239091]; contains Pfam transferase family domain PF002458	0.809733	16.3268	1.20935	24.3843	0.67	0.0362	---	0016740 // transferase activity // inferred from reviewed computational analysis	---
245948_at	At5g19540	expressed protein	0.643277	6.43381	0.961128	9.62193	0.669	0.0473	---	---	0009507 // chloroplast // inferred from electronic annotation
253537_at	At4g31560	expressed protein	0.809001	11.9347	1.21324	17.8981	0.667	0.0489	---	---	0009507 // chloroplast // inferred from electronic annotation
265518_at	At2g06040	expressed protein and genefinder	0.457987	4.58739	0.687925	6.88753	0.666	0.0344	---	---	---
256325_at	At3g02330	pentatricopeptide (PPR) repeat-containing protein contains INTERPRO:IPR002885 PPR repeats	0.509261	5.10004	0.766872	7.68754	0.664	0.0491	---	0005488 // binding // inferred from electronic annotation	---
249377_at	At5g40690	expressed protein predicted proteins, Arabidopsis thaliana	0.625516	6.25657	0.945847	9.45882	0.661	0.0155	---	---	---
257233_at	At3g15050	expressed protein similar to SF16 protein GB:CAA52782 [Helianthus annuus]	0.505324	5.05438	0.768374	7.68676	0.658	0.00898	---	0005516 // calmodulin binding // inferred from reviewed computational analysis	0009507 // chloroplast // inferred from electronic annotation
257877_at	At3g17140	hypothetical protein	0.778811	8.35815	1.20801	12.9541	0.645	0.0357	---	---	0012505 // endomembrane system // inferred from electronic annotation
257887_at	At3g17090	protein phosphatase-2c -related similar to protein phosphatase-2c GB:AAC35951 [Mesembryanthemum crystallinum]; contains Pfam profile: PF00481 protein phosphatase 2C	0.316045	3.16245	0.490238	4.91232	0.645	0.0455	---	0003824 // catalytic activity // inferred from electronic annotation /// 0004721 // phosphoprotein phosphatase activity // inferred from electronic annotation /// 0015071 // protein phosphatase type 2C activity // inferred from reviewed computational analysis /// 0015071 // protein phosphatase type 2C activity // inferred from electronic annotation /// 0016787 // hydrolase activity // inferred fr…	0012505 // endomembrane system // inferred from electronic annotation
258269_at	At3g15690	acetyl-CoA carboxylase biotin-containing subunit -related similar to acetyl-CoA carboxylase biotin-containing subunit GB:AAC49114 [Arabidopsis thaliana]; contains Pfam profile: PF00364 biotin-requiring enzymes	0.778265	29.8381	1.20642	46.2242	0.645	0.0367	---	---	---
245065_at	At2g39750	dehydration-induced protein family similar to early-responsive to dehydration stress ERD3 protein [Arabidopsis thaliana] GI:15320410; contains Pfam profile PF03141: Putative methyltransferase	0.780767	13.0506	1.21754	20.3345	0.641	0.0294	---	---	---
246495_at	At5g16200	hypothetical protein hypothetical protein T2E12.2 - Arabidopsis thaliana, EMBL:AC015986	0.789744	8.24486	1.23207	12.8639	0.641	0.0257	---	---	---
247619_at	At5g60290	hypothetical protein	0.782341	15.9441	1.2202	24.86	0.641	0.0132	---	---	---
248172_at	At5g54660	expressed protein	0.566013	5.66499	0.883939	8.85528	0.64	0.0338	---	---	---
260262_at	At1g68470	Exostosin family contains Pfam profile: PF03016 Exostosin family	0.771433	9.66255	1.2126	15.1748	0.636	0.0405	---	0003824 // catalytic activity // inferred from reviewed computational analysis	0016020 // membrane // inferred from reviewed computational analysis /// 0016020 // membrane // inferred from electronic annotation
247342_at	At5g63730	ARI-related RING zinc finger protein-like	0.429066	4.29091	0.675883	6.76072	0.635	0.0128	---	0008270 // zinc ion binding // inferred from electronic annotation	0005622 // intracellular // inferred from electronic annotation
250943_at	At5g03360	CHP-rich zinc finger protein, putative	0.374308	3.74984	0.591027	5.9125	0.633	0.0474	---	---	---
252559_at	At3g46020	RNA-binding protein, putative similar to Cold-inducible RNA-binding protein (Glycine-rich RNA-binding protein CIRP) from {Homo sapiens} SP|Q14011, {Rattus norvegicus} SP|Q61413,{Xenopus laevis}; SP|O93235; contains InterPro entry IPR000504: RNA-binding region RNP-1 (RNA recognition motif) (RRM)	0.30951	3.10005	0.49141	4.92482	0.63	0.0353	---	0000166 // nucleotide binding // inferred from electronic annotation /// 0003676 // nucleic acid binding // inferred from electronic annotation /// 0003723 // RNA binding // inferred from reviewed computational analysis	---
246358_x_at	At1g40630		0.764548	8.48609	1.22024	13.5343	0.627	0.0361	---	---	---
250072_at	At5g17210	expressed protein similar to unknown protein (dbj|BAA92731.1)	0.755653	8.24997	1.23905	13.5092	0.61	0.037	---	---	0012505 // endomembrane system // inferred from electronic annotation
263968_s_at	At2g12980	plant transposase (Ptta/En/Spm) family no ATG identified; very low similarity to PttA2 protein [Petunia x hybrida] GI:2827183; contains Pfam profile PF03004: Plant transposase (Ptta/En/Spm family)	0.388292	3.88743	0.637067	6.38745	0.609	0.0402	---	---	---
245988_at	At5g20610	expressed protein predicted protein, Plasmodium falciparum	0.775357	10.0192	1.28177	16.5916	0.605	0.0449	---	---	---
255332_at	At4g04340	ERD4 protein-related similar to ERD4 protein (early-responsive to dehydration stress) [Arabidopsis thaliana] GI:15375406; contains Pfam profile PF02714: Domain of unknown function DUF221	0.47579	4.76265	0.799754	8.0124	0.595	0.0256	---	---	0012505 // endomembrane system // inferred from electronic annotation /// 0016020 // membrane // inferred from electronic annotation
267120_at	At2g23530	hypothetical protein	0.608428	6.09044	1.03009	10.3132	0.591	0.0159	---	---	---
244983_at	AtCg00790	ribosomal protein L16	0.749063	51.4709	1.27489	87.6264	0.588	0.0123	---	---	---
263462_at	At2g31780	Ariadne protein from Drosophila -related	0.333281	3.34534	0.567267	5.69188	0.588	0.0472	---	0005515 // protein binding // inferred from electronic annotation /// 0008270 // zinc ion binding // inferred from electronic annotation /// 0046872 // metal ion binding // inferred from electronic annotation	---
251577_at	At3g58350	expressed protein several hypothetical proteins - Arabidopsis thaliana	0.726799	12.841	1.24837	22.0405	0.582	0.0435	---	---	---
256236_at	At3g12350	F-box protein family ; similar to SKP1 interacting partner 2 (SKIP2) TIGR_Ath1:At5g67250	0.729224	25.3748	1.27087	44.1747	0.574	0.0254	---	0005515 // protein binding // inferred from physical interaction	---
263712_at	At2g20585	expressed protein	0.400507	4.02501	0.718659	7.21263	0.557	0.0489	---	---	0009507 // chloroplast // inferred from electronic annotation
249984_at	At5g18400	expressed protein rsc43, Dictyostelium discoideum, EMBL:AF011338	0.717865	10.3752	1.32196	19.0871	0.543	0.0498	---	---	0012505 // endomembrane system // inferred from electronic annotation
244934_at	AtCg01080	NADH dehydrogenase subunit 6	0.727728	8.23607	1.34319	15.2362	0.542	0.0395	---	---	---
247724_at	At5g59380	expressed protein predicted protein, Arabidopsis thaliana	0.652288	6.53225	1.20835	12.0956	0.54	0.0138	---	0003677 // DNA binding // inferred from electronic annotation /// 0008327 // methyl-CpG binding // inferred from direct assay /// 0008327 // methyl-CpG binding // inferred from sequence or structural similarity	0010370 // perinucleolar chromocenter // inferred from direct assay
258260_at	At3g26850	expressed protein	0.566839	5.67506	1.05379	10.5379	0.538	0.0495	---	---	---
261805_at	At1g30540	expressed protein almost identical to hypothetical protein GB:AAF19757 GI:6634777 from [Arabidopsis thaliana]	0.698926	21.949	1.32771	41.6486	0.526	0.029	---	0016887 // ATPase activity // inferred from reviewed computational analysis	---
250986_at	At5g02850	expressed protein	0.54375	5.43763	1.03715	10.3752	0.524	0.0182	---	---	---
252313_at	At3g49390	RNA-binding protein, putative RNA-binding protein RBP37, Arabidopsis thaliana, PIR:T04196	0.701864	10.312	1.37272	20.2128	0.511	0.0351	---	0000166 // nucleotide binding // inferred from electronic annotation /// 0003676 // nucleic acid binding // inferred from electronic annotation /// 0003723 // RNA binding // inferred from reviewed computational analysis	---
255466_at	At4g03000	conserved hypothetical protein contains similarity to hypothetical proteins	0.689207	10.2561	1.34779	20.065	0.511	0.0266	---	0005515 // protein binding // inferred from electronic annotation /// 0008270 // zinc ion binding // inferred from electronic annotation	---
248475_at	At5g50880	hypothetical protein	0.450306	4.50325	0.884145	8.84508	0.509	0.016	---	---	---
264658_at	At1g09910	expressed protein similar to LG27/30-like gene GB:CAB45078	0.450799	4.51716	0.910568	9.10893	0.495	0.0313	---	0016829 // lyase activity // inferred from sequence or structural similarity	---
251232_at	At3g62780	shock protein SRC2 family contains similarity to shock protein SRC2 [Glycine max] gi|2055230|dbj|BAA19769	0.674728	7.48496	1.39396	15.4824	0.484	0.0292	---	---	---
251502_at	At3g59130	CHP-rich zinc finger protein, putative several hypothetical proteins - Arabidopsis thaliana	0.656934	6.57509	1.36968	13.7248	0.48	0.0168	---	---	---
264512_at	At1g09575	expressed protein	0.625962	6.86252	1.40165	15.3622	0.447	0.00697	---	---	0005739 // mitochondrion // inferred from electronic annotation
264230_at	At1g67460	hypothetical protein	0.634783	7.6712	1.42908	17.2883	0.444	0.0155	---	0003924 // GTPase activity // inferred from electronic annotation /// 0005525 // GTP binding // inferred from electronic annotation	---
263287_at	At2g36145	expressed protein	0.634782	23.3865	1.43561	52.9268	0.442	0.023	---	---	0009535 // chloroplast thylakoid membrane // inferred from direct assay
266233_at	At2g02340	F-box protein (SKP1 interacting partner 3-related) contains similarity to SKP1 interacting partner 3 GI:10716951 from [Arabidopsis thaliana]	0.616496	14.6895	1.40932	33.5093	0.437	0.0233	---	---	---
254119_at	At4g24780	polysaccharide lyase family 1 (pectate lyase) similar to pectate lyase GP:14289169 from [Salix gilgiana]	0.633991	8.28717	1.48315	19.462	0.427	0.0408	---	0005509 // calcium ion binding // inferred from electronic annotation /// 0016829 // lyase activity // inferred from sequence or structural similarity /// 0016829 // lyase activity // inferred from electronic annotation /// 0030570 // pectate lyase activity // inferred from reviewed computational analysis /// 0030570 // pectate lyase activity // inferred from electronic annotation /// 0046872 // …	0012505 // endomembrane system // inferred from electronic annotation
262617_at	At1g06590	APC5 annotation temporarily based on supporting cDNA gi|23429519|gb|AY138229.1|	0.583795	10.8248	1.41534	26.2375	0.412	0.00664	---	0005488 // binding // inferred from electronic annotation	---
263616_at	At2g04680	CHP-rich zinc finger protein, putative	0.57058	8.87525	1.50437	23.4244	0.379	0.0118	---	0005515 // protein binding // inferred from electronic annotation /// 0008270 // zinc ion binding // inferred from electronic annotation	---
245363_at	At4g15120	expressed protein	0.370087	3.70118	0.995828	9.97707	0.372	0.0321	---	---	---
263423_at	At2g31700	hypothetical protein	0.570195	24.4994	1.53519	66.1624	0.371	0.029	---	---	0012505 // endomembrane system // inferred from electronic annotation
265267_at	At2g42920	pentatricopeptide (PPR) repeat-containing protein and genefinder	0.550961	7.81735	1.49814	21.1197	0.368	0.0423	---	0005488 // binding // inferred from electronic annotation	---
266441_at	At2g43250	expressed protein and genefinder	0.560563	11.825	1.54041	32.562	0.364	0.0179	---	---	---
247323_at	At5g64170	expressed protein similar to unknown protein (emb|CAB77570.1)	0.527851	7.67477	1.48813	21.6362	0.355	0.000686	---	---	---
258008_at	At3g19430	late embryogenesis abundant protein -related similar to GB:AAB01570 from [Picea glauca]	0.551045	22.6131	1.57458	64.8731	0.35	0.0433	---	0005199 // structural constituent of cell wall // inferred from electronic annotation	---
258433_at	At3g16640	translationally controlled tumor protein -related similar to translationally controlled tumor protein GB:AAD10032 from [Hevea brasiliensis]	0.429421	4.33852	1.24541	12.4952	0.345	0.0403	---	0005509 // calcium ion binding // inferred from electronic annotation	0005737 // cytoplasm // inferred from electronic annotation
245860_at	At5g28310	oxidoreductase - related low similarity to glyoxylate reductase from Thermococcus litoralis [gi:13515409]	0.509647	14.0378	1.58406	43.7237	0.322	0.0241	---	0016491 // oxidoreductase activity // inferred from reviewed computational analysis /// 0016616 // oxidoreductase activity, acting on the CH-OH group of donors, NAD or NADP as acceptor // inferred from electronic annotation /// 0048037 // cofactor binding // inferred from electronic annotation	---
251209_at	At3g62890	pentatricopeptide (PPR) repeat-containing protein contains Pfam profile PF01535: PPR repeat	0.505739	11.9373	1.60201	37.8003	0.316	0.0188	---	0005488 // binding // inferred from electronic annotation	---
249605_at	At5g37240	hypothetical protein predicted protein, Arabidopsis thaliana	0.4075	4.07508	1.43449	14.4118	0.284	0.0479	---	---	---
261377_at	At1g18850	expressed protein	0.452134	8.47501	1.69309	31.8761	0.267	0.0345	---	---	---
264570_at	At1g05350	thiF family protein low similarity to SP|P30138 Adenylyltransferase thiF (EC 2.7.7.-) {Escherichia coli}; contains Pfam profile PF00899: ThiF family	0.403415	18.7169	1.61029	74.7142	0.251	0.00229	---	0003824 // catalytic activity // inferred from reviewed computational analysis	---
260493_at	At2g41830	cyclin-related contains Pfam profile PF02984: Cyclin, C-terminal domain	0.87343	13.4338	1.13255	17.4198	0.771	0.00509	0000074 // regulation of progression through cell cycle // inferred from electronic annotation	---	0005634 // nucleus // inferred from electronic annotation
246385_at	At1g77390	cyclin, putative similar to mitotic cyclin a2-type [Glycine max] GI:857397; contains Pfam profiles PF00134: Cyclin, N-terminal domain, PF02984: Cyclin, C-terminal domain	1.65673	21.2869	0.475559	6.08753	3.484	0.0397	0000074 // regulation of progression through cell cycle // inferred from electronic annotation /// 0007049 // cell cycle // inferred from electronic annotation /// 0007126 // meiosis // inferred from electronic annotation /// 0051301 // cell division // inferred from electronic annotation	0016538 // cyclin-dependent protein kinase regulator activity // RCA	0005634 // nucleus // inferred from electronic annotation /// 0005737 // cytoplasm // inferred from electronic annotation /// 0009507 // chloroplast // inferred from electronic annotation
266616_at	At2g29680	CDC6 protein -related	0.611888	6.12507	0.400799	4.01238	1.527	0.0228	0000074 // regulation of progression through cell cycle // RCA /// 0006260 // DNA replication // RCA /// 0051301 // cell division // inferred from electronic annotation	---	0009507 // chloroplast // inferred from electronic annotation
260061_at	At1g73690	cell division protein kinase, putative similar to cell division protein kinase 7 [Homo sapiens] SWISS-PROT:P50613	0.769777	7.69976	0.542022	5.42489	1.42	0.0341	0000074 // regulation of progression through cell cycle // traceable author statement /// 0006468 // protein amino acid phosphorylation // inferred from electronic annotation /// 0030154 // cell differentiation // traceable author statement	0000166 // nucleotide binding // inferred from electronic annotation /// 0004672 // protein kinase activity // inferred from electronic annotation /// 0004674 // protein serine/threonine kinase activity // inferred from electronic annotation /// 0005524 // ATP binding // inferred from electronic annotation /// 0016301 // kinase activity // inferred from electronic annotation /// 0016740 // transf…	0005634 // nucleus // inferred from direct assay
251716_at	At3g55870	anthranilate synthase, alpha subunit, putative similar to anthranilate synthase alpha subunit, Ruta graveolens, EMBL:RGANTSYNB [gi:960291], Arabidopsis thaliana [SP|P32068]	1.22748	20.1186	0.791745	12.9753	1.55	0.0177	0000162 // tryptophan biosynthetic process // inferred from electronic annotation /// 0009058 // biosynthetic process // inferred from electronic annotation	0004049 // anthranilate synthase activity // inferred from electronic annotation /// 0016833 // oxo-acid-lyase activity // inferred from electronic annotation	0012505 // endomembrane system // inferred from electronic annotation
249351_at	At5g40440	mitogen-activated protein kinase kinase (MAPKK), putative (MKK3) similar to NPK2 [Nicotiana tabacum] gi|862342|dbj|BAA06731; mitogen-activated protein kinase kinase (MAPKK) family, PMID:12119167	0.596006	5.96262	0.374308	3.7452	1.592	0.00966	0000165 // MAPKKK cascade // inferred from curator /// 0006468 // protein amino acid phosphorylation // inferred from electronic annotation /// 0006810 // transport // inferred from electronic annotation /// 0009864 // induced systemic resistance, jasmonic acid mediated signaling pathway // inferred from expression pattern /// 0009866 // induced systemic resistance, ethylene mediated signaling pa…	0000166 // nucleotide binding // inferred from electronic annotation /// 0004672 // protein kinase activity // inferred from electronic annotation /// 0004674 // protein serine/threonine kinase activity // inferred from electronic annotation /// 0004708 // MAP kinase kinase activity // inferred from sequence or structural similarity /// 0005524 // ATP binding // inferred from electronic annotatio…	0005622 // intracellular // inferred from electronic annotation
258810_at	At3g03970	expressed protein similar to hypothetical protein GB:AAD25634 [Arabidopsis thaliana]	0.887299	9.46198	1.10784	11.8126	0.801	0.0174	0000245 // spliceosome assembly // inferred from electronic annotation /// 0000398 // nuclear mRNA splicing, via spliceosome // inferred from electronic annotation	0005488 // binding // inferred from electronic annotation	---
257003_at	At3g14110	tetratricopeptide repeat (TPR)-containing protein contains Pfam profile PF00515: TPR Domain	0.499929	5.3124	1.50466	15.9875	0.332	0.00161	0000304 // response to singlet oxygen // inferred from genetic interaction /// 0015995 // chlorophyll biosynthetic process // inferred from mutant phenotype	0005488 // binding // inferred from electronic annotation	0009535 // chloroplast thylakoid membrane // inferred from direct assay /// 0009941 // chloroplast envelope // inferred from direct assay
256755_at	At3g25600	calmodulin, putative similar to calmodulin GI:239841 from [Paramecium tetraurelia]	1.33882	25.7804	0.681632	13.1239	1.964	0.0032	0001539 // ciliary or flagellar motility // inferred from electronic annotation	0005509 // calcium ion binding // inferred from reviewed computational analysis /// 0005509 // calcium ion binding // inferred from electronic annotation	0009288 // flagellin-based flagellum // inferred from electronic annotation
247176_at	At5g65110	acyl-CoA oxidase (gb|AAC13497.1)	1.3677	15.4725	0.665712	7.52907	2.054	0.00695	0001676 // long-chain fatty acid metabolic process // inferred from direct assay /// 0006118 // electron transport // inferred from electronic annotation /// 0006629 // lipid metabolic process // inferred from electronic annotation /// 0006631 // fatty acid metabolic process // inferred from electronic annotation /// 0006635 // fatty acid beta-oxidation // inferred from direct assay /// 0006635 /…	0003995 // acyl-CoA dehydrogenase activity // inferred from electronic annotation /// 0003997 // acyl-CoA oxidase activity // inferred from direct assay /// 0003997 // acyl-CoA oxidase activity // inferred from electronic annotation /// 0004497 // monooxygenase activity // inferred from electronic annotation /// 0005506 // iron ion binding // inferred from electronic annotation /// 0016491 // oxi…	0005777 // peroxisome // inferred from sequence or structural similarity /// 0005777 // peroxisome // inferred from electronic annotation /// 0005783 // endoplasmic reticulum // inferred from electronic annotation /// 0016020 // membrane // inferred from electronic annotation /// 0016021 // integral to membrane // inferred from electronic annotation
258311_at	At3g26810	transport inhibitor response 1 (TIR1), putative E3 ubiquitin ligase SCF complex F-box subunit; similar to transport inhibitor response 1 GI:2352492 from [Arabidopsis thaliana]	0.54195	5.42126	0.828889	8.29269	0.654	0.00945	0002237 // response to molecule of bacterial origin // inferred from expression pattern /// 0006952 // defense response // inferred from electronic annotation /// 0007275 // multicellular organismal development // inferred from electronic annotation /// 0009734 // auxin mediated signaling pathway // inferred from electronic annotation	0004842 // ubiquitin-protein ligase activity // inferred from reviewed computational analysis /// 0005515 // protein binding // inferred from physical interaction /// 0010011 // auxin binding // inferred from genetic interaction	---
256866_at	At3g26380	glycosyl hydrolase family 27 (alpha-galactosidase/melibiase) similar to alpha-galactosidase GI:10944326 from [Phanerochaete chrysosporium]	0.307424	3.07515	0.389866	3.89994	0.789	0.0216	0005975 // carbohydrate metabolic process // inferred from electronic annotation	0004557 // alpha-galactosidase activity // inferred from reviewed computational analysis	---
262697_at	At1g75940	glycosyl hydrolase family 1, beta-glucosidase(ATA27)	0.318338	3.18753	0.444667	4.45011	0.716	0.0402	0005975 // carbohydrate metabolic process // inferred from electronic annotation	0003824 // catalytic activity // inferred from electronic annotation /// 0004553 // hydrolase activity, hydrolyzing O-glycosyl compounds // inferred from electronic annotation /// 0015926 // glucosidase activity // inferred from electronic annotation /// 0043169 // cation binding // inferred from electronic annotation	0005788 // endoplasmic reticulum lumen // inferred from sequence or structural similarity
267429_at	At2g34850	NAD-dependent epimerase/dehydratase family similar to UDP-galactose 4-epimerase from Cyamopsis tetragonoloba GI:3021357, Lactococcus lactis GI:3703056; contains Pfam profile PF01370 NAD dependent epimerase/dehydratase family	1.14674	11.4698	0.808634	8.08798	1.418	0.00658	0005975 // carbohydrate metabolic process // inferred from electronic annotation /// 0006012 // galactose metabolic process // inferred from electronic annotation /// 0009225 // nucleotide-sugar metabolic process // inferred from reviewed computational analysis /// 0009793 // embryonic development ending in seed dormancy // inferred from mutant phenotype /// 0044237 // cellular metabolic process …	0003824 // catalytic activity // inferred from reviewed computational analysis /// 0003824 // catalytic activity // inferred from electronic annotation /// 0003978 // UDP-glucose 4-epimerase activity // inferred from electronic annotation /// 0016853 // isomerase activity // inferred from electronic annotation /// 0050373 // UDP-arabinose 4-epimerase activity // inferred from electronic annotatio…	0016020 // membrane // inferred from electronic annotation /// 0016021 // integral to membrane // inferred from electronic annotation
262460_s_at	At1g50390	fructokinase -related similar to fructokinase GB:U37838 GI:1052972 from [Beta vulgaris]	1.69096	428.537	0.506903	127.602	3.336	0.0358	0005975 // carbohydrate metabolic process // inferred from electronic annotation /// 0006014 // D-ribose metabolic process // inferred from electronic annotation	0004747 // ribokinase activity // inferred from electronic annotation /// 0008865 // fructokinase activity // inferred from electronic annotation /// 0016301 // kinase activity // inferred from reviewed computational analysis /// 0016301 // kinase activity // inferred from electronic annotation /// 0016740 // transferase activity // inferred from electronic annotation	---
266215_at	At2g06850	xyloglucan endotransglycosylase (ext/EXGT-A1) identical to endo-xyloglucan transferase (ext) GI:469484 and endoxyloglucan transferase (EXGT-A1) GI:5533309 from [Arabidopsis thaliana]	0.337046	3.38731	0.612334	6.13722	0.55	0.0498	0005975 // carbohydrate metabolic process // inferred from electronic annotation /// 0006073 // glucan metabolic process // inferred from electronic annotation /// 0007047 // cell wall organization and biogenesis // inferred from electronic annotation /// 0008152 // metabolic process // inferred from electronic annotation /// 0009612 // response to mechanical stimulus // inferred from expression …	0004553 // hydrolase activity, hydrolyzing O-glycosyl compounds // inferred from electronic annotation /// 0016740 // transferase activity // inferred from electronic annotation /// 0016762 // xyloglucan:xyloglucosyl transferase activity // inferred from mutant phenotype /// 0016762 // xyloglucan:xyloglucosyl transferase activity // inferred from sequence or structural similarity /// 0016762 // x…	0005576 // extracellular region // inferred from direct assay /// 0005618 // cell wall // inferred from direct assay /// 0005618 // cell wall // inferred from electronic annotation /// 0005737 // cytoplasm // inferred from direct assay /// 0009505 // cellulose and pectin-containing cell wall // inferred from direct assay /// 0048046 // apoplast // inferred from electronic annotation
253809_at	At4g28320	glycosyl hydrolase family 5/cellulase ((1-4)-beta-mannan endohydrolase) mannan endo-1,4-beta-mannosidase (EC 3.2.1.78) - tomato, PIR2:T04323	0.277792	4.41229	2.092	33.5134	0.133	0.0228	0005975 // carbohydrate metabolic process // inferred from electronic annotation /// 0008152 // metabolic process // inferred from electronic annotation	0003824 // catalytic activity // inferred from electronic annotation /// 0004553 // hydrolase activity, hydrolyzing O-glycosyl compounds // inferred from reviewed computational analysis /// 0004553 // hydrolase activity, hydrolyzing O-glycosyl compounds // inferred from electronic annotation /// 0016787 // hydrolase activity // inferred from electronic annotation /// 0016798 // hydrolase activity…	0012505 // endomembrane system // inferred from electronic annotation
263377_at	At2g40220	abscisic acid-insensitive 4 (ABI4) identical to AP2 domain transcription factor ABI4 GI:4587996 from [Arabidopsis thaliana]; sucrose uncoupled-6 (sun6) mutation PMID: 10972884	1.13674	11.4618	0.885043	8.92134	1.284	0.0472	0005983 // starch catabolic process // non-traceable author statement /// 0006355 // regulation of transcription, DNA-dependent // inferred from electronic annotation /// 0006970 // response to osmotic stress // inferred from mutant phenotype /// 0009414 // response to water deprivation // inferred from mutant phenotype /// 0009737 // response to abscisic acid stimulus // non-traceable author sta…	0003677 // DNA binding // inferred from electronic annotation /// 0003700 // transcription factor activity // inferred from electronic annotation	0005634 // nucleus // inferred from electronic annotation
263433_at	At2g22240	myo-inositol 1-phosphate synthase -related	0.917266	9.20232	0.546408	5.47773	1.679	0.0414	0006021 // inositol biosynthetic process // inferred from reviewed computational analysis /// 0006021 // inositol biosynthetic process // inferred from electronic annotation /// 0008654 // phospholipid biosynthetic process // inferred from reviewed computational analysis /// 0008654 // phospholipid biosynthetic process // inferred from electronic annotation /// 0009408 // response to heat // infe…	0004512 // inositol-3-phosphate synthase activity // inferred from reviewed computational analysis /// 0004512 // inositol-3-phosphate synthase activity // inferred from electronic annotation /// 0016853 // isomerase activity // inferred from electronic annotation	0005737 // cytoplasm // inferred from electronic annotation
258791_at	At3g04720	hevein-related protein precursor (PR-4) identical to hevein-like protein precursor GB:P43082 [Arabidopsis thaliana], similar to wound-induced protein (WIN2) precursor GB:P09762 [Solanum tuberosum]; Pfam HMM hit: chitin_binding proteins	0.624848	6.25362	0.879611	8.80977	0.71	0.0458	0006032 // chitin catabolic process // inferred from electronic annotation /// 0009615 // response to virus // inferred from expression pattern /// 0009723 // response to ethylene stimulus // inferred from expression pattern /// 0016998 // cell wall catabolic process // inferred from electronic annotation /// 0042742 // defense response to bacterium // inferred from electronic annotation /// 0050…	0004568 // chitinase activity // inferred from electronic annotation /// 0008061 // chitin binding // inferred from sequence or structural similarity /// 0008061 // chitin binding // inferred from electronic annotation	0012505 // endomembrane system // inferred from electronic annotation
263924_at	At2g36530	enolase (2-phospho-D-glycerate hydroylase)	1.18332	39.684	0.823733	27.6371	1.437	0.04	0006096 // glycolysis // inferred from electronic annotation /// 0009409 // response to cold // inferred from mutant phenotype /// 0009416 // response to light stimulus // inferred from mutant phenotype	0000287 // magnesium ion binding // inferred from electronic annotation /// 0004634 // phosphopyruvate hydratase activity // inferred from direct assay /// 0004634 // phosphopyruvate hydratase activity // inferred from sequence or structural similarity /// 0004634 // phosphopyruvate hydratase activity // inferred from electronic annotation /// 0016829 // lyase activity // inferred from electronic…	0000015 // phosphopyruvate hydratase complex // inferred from electronic annotation /// 0005634 // nucleus // inferred from direct assay /// 0005737 // cytoplasm // inferred from direct assay /// 0005737 // cytoplasm // inferred from electronic annotation /// 0005739 // mitochondrion // inferred from direct assay /// 0005740 // mitochondrial envelope // inferred from direct assay
246035_at	At5g08300	succinyl-CoA-ligase alpha subunit	1.2344	237.203	0.755589	145.214	1.634	0.0194	0006099 // tricarboxylic acid cycle // inferred from electronic annotation /// 0008152 // metabolic process // inferred from reviewed computational analysis /// 0008152 // metabolic process // inferred from electronic annotation	0000166 // nucleotide binding // inferred from electronic annotation /// 0003824 // catalytic activity // inferred from electronic annotation /// 0004776 // succinate-CoA ligase (GDP-forming) activity // inferred from reviewed computational analysis /// 0004776 // succinate-CoA ligase (GDP-forming) activity // inferred from electronic annotation /// 0005525 // GTP binding // inferred from electro…	0005739 // mitochondrion // inferred from direct assay /// 0005739 // mitochondrion // inferred from electronic annotation
266835_at	At2g29990	NADH dehydrogenase family similar to SP|P32340 Rotenone-insensitive NADH-ubiquinone oxidoreductase, mitochondrial precursor (EC 1.6.5.3) (Internal NADH dehydrogenase) {Saccharomyces cerevisiae}	1.37797	16.1441	0.639011	7.4934	2.156	0.0128	0006118 // electron transport // inferred from electronic annotation	0003954 // NADH dehydrogenase activity // inferred from reviewed computational analysis /// 0016491 // oxidoreductase activity // inferred from electronic annotation /// 0050660 // FAD binding // inferred from electronic annotation	0031304 // intrinsic to mitochondrial inner membrane // inferred from direct assay
263107_at	At2g05180	cytochrome P450 family similar to Cytochrome P450 93A1 (SP:Q42798) {Glycine max}	1.2919	15.8365	0.724402	8.88893	1.783	0.0275	0006118 // electron transport // inferred from electronic annotation	0004497 // monooxygenase activity // inferred from electronic annotation /// 0005506 // iron ion binding // inferred from electronic annotation /// 0019825 // oxygen binding // RCA /// 0020037 // heme binding // inferred from electronic annotation	0012505 // endomembrane system // inferred from electronic annotation
250651_at	At5g06900	cytochrome P450 family	1.26517	17.6395	0.737362	10.2814	1.716	0.00274	0006118 // electron transport // inferred from electronic annotation	0004497 // monooxygenase activity // inferred from electronic annotation /// 0005506 // iron ion binding // inferred from electronic annotation /// 0016491 // oxidoreductase activity // inferred from electronic annotation /// 0019825 // oxygen binding // RCA /// 0020037 // heme binding // inferred from electronic annotation /// 0046872 // metal ion binding // inferred from electronic annotation	0012505 // endomembrane system // inferred from electronic annotation
248267_at	At5g53460	glutamate synthase [NADH], chloroplast, putative similar to SP|Q03460 Glutamate synthase [NADH], chloroplast precursor (EC 1.4.1.14) (NADH- GOGAT) {Medicago sativa}	0.637828	6.39986	1.06808	10.7129	0.597	0.0452	0006118 // electron transport // inferred from electronic annotation /// 0006537 // glutamate biosynthetic process // inferred from direct assay /// 0006537 // glutamate biosynthetic process // inferred from electronic annotation /// 0008152 // metabolic process // inferred from electronic annotation /// 0042128 // nitrate assimilation // traceable author statement	0003824 // catalytic activity // inferred from electronic annotation /// 0015930 // glutamate synthase activity // inferred from electronic annotation /// 0016040 // glutamate synthase (NADH) activity // inferred from direct assay /// 0016491 // oxidoreductase activity // inferred from electronic annotation /// 0016639 // oxidoreductase activity, acting on the CH-NH2 group of donors, NAD or NADP …	0009536 // plastid // traceable author statement /// 0016020 // membrane // inferred from electronic annotation
257240_at	At3g24200	monooxygenase family low similarity to VisC [Escherichia coli][GI:216629]; contains Pfam profile: PF01360 Monooxygenase	1.60994	57.6658	0.527265	18.8125	3.053	0.0234	0006118 // electron transport // inferred from electronic annotation /// 0006725 // aromatic compound metabolic process // inferred from electronic annotation /// 0006744 // ubiquinone biosynthetic process // inferred from electronic annotation /// 0008152 // metabolic process // inferred from electronic annotation	0004497 // monooxygenase activity // inferred from reviewed computational analysis /// 0004497 // monooxygenase activity // inferred from electronic annotation /// 0016491 // oxidoreductase activity // inferred from electronic annotation /// 0050660 // FAD binding // inferred from electronic annotation	---
249176_at	At5g42980	thioredoxin H-type 3 (TRX-H-3) identical to SP|Q42403 Thioredoxin H-type 3 (TRX-H-3) {Arabidopsis thaliana}	1.2539	36.9094	0.768829	22.6252	1.631	0.0147	0006118 // electron transport // inferred from electronic annotation /// 0006810 // transport // inferred from electronic annotation /// 0010188 // response to microbial phytotoxin // inferred from mutant phenotype /// 0042542 // response to hydrogen peroxide // inferred from genetic interaction /// 0045454 // cell redox homeostasis // inferred from electronic annotation /// 0050832 // defense re…	0005515 // protein binding // inferred from physical interaction /// 0016671 // oxidoreductase activity, acting on sulfur group of donors, disulfide as acceptor // inferred from direct assay	0005737 // cytoplasm // inferred from electronic annotation /// 0005829 // cytosol // traceable author statement
248486_at	At5g51060	respiratory burst oxidase protein C (NADPH oxidase) (RbohC) nearly identical to respiratory burst oxidase protein C from Arabidopsis thaliana [gi:3242785]	1.66891	43.2378	0.476111	12.2873	3.505	0.0189	0006118 // electron transport // inferred from electronic annotation /// 0006952 // defense response // traceable author statement /// 0009060 // aerobic respiration // inferred from mutant phenotype /// 0010053 // root epidermal cell differentiation // inferred from mutant phenotype	0005506 // iron ion binding // inferred from electronic annotation /// 0005509 // calcium ion binding // inferred from electronic annotation /// 0016174 // NAD(P)H oxidase activity // inferred from mutant phenotype /// 0016491 // oxidoreductase activity // inferred from electronic annotation /// 0050660 // FAD binding // inferred from electronic annotation	0016020 // membrane // inferred from electronic annotation /// 0016021 // integral to membrane // inferred from electronic annotation
261051_at	At1g01280	cytochrome P450 family similar to cytochrome P450 GB:BAA92894 GI:7339658 from [ Petunia hybrida]	0.623688	6.2375	0.491116	4.91245	1.27	0.0214	0006118 // electron transport // inferred from electronic annotation /// 0010208 // pollen wall formation // inferred from mutant phenotype /// 0051791 // medium-chain fatty acid metabolic process // inferred from direct assay	0004497 // monooxygenase activity // inferred from electronic annotation /// 0005506 // iron ion binding // inferred from electronic annotation /// 0016491 // oxidoreductase activity // inferred from electronic annotation /// 0016709 // oxidoreductase activity, acting on paired donors, with incorporation or reduction of molecular oxygen, NADH or NADPH as one donor, and incorporation of one atom o…	0012505 // endomembrane system // inferred from electronic annotation
246348_at	At3g56840	FAD dependent oxidoreductase family contains Pfam profile PF01266 FAD dependent oxidoreductase	0.814794	12.5209	1.22818	18.8937	0.663	0.0458	0006118 // electron transport // inferred from reviewed computational analysis /// 0006118 // electron transport // inferred from electronic annotation	0016491 // oxidoreductase activity // inferred from reviewed computational analysis /// 0016491 // oxidoreductase activity // inferred from electronic annotation	---
244921_s_at	AtMg01000		0.365634	3.6566	0.489133	4.89179	0.748	0.00417	0006120 // mitochondrial electron transport, NADH to ubiquinone // inferred from reviewed computational analysis	0008137 // NADH dehydrogenase (ubiquinone) activity // inferred from reviewed computational analysis	0012505 // endomembrane system // inferred from electronic annotation
255089_at	At4g09320	nucleoside-diphosphate kinase	1.15167	27.7485	0.859382	20.7039	1.34	0.0204	0006183 // GTP biosynthetic process // inferred from electronic annotation /// 0006228 // UTP biosynthetic process // inferred from electronic annotation /// 0006241 // CTP biosynthetic process // inferred from electronic annotation /// 0009117 // nucleotide metabolic process // inferred from electronic annotation /// 0009209 // pyrimidine ribonucleoside triphosphate biosynthetic process // infer…	0000166 // nucleotide binding // inferred from electronic annotation /// 0000287 // magnesium ion binding // inferred from electronic annotation /// 0004550 // nucleoside diphosphate kinase activity // inferred from electronic annotation /// 0005524 // ATP binding // inferred from electronic annotation /// 0016301 // kinase activity // inferred from electronic annotation /// 0016740 // transferas…	---
245718_at	At5g04110	DNA topoisomerase II family; siimilar to DNA topoisomerase II subunit B (Thermotoga maritima) GI:1622792; contains Pfam profiles PF00204: DNA topoisomerase II (N-terminal region), PF00249: Myb-like DNA-binding domain	1.58635	29.3742	0.49768	9.2874	3.187	0.0403	0006259 // DNA metabolic process // inferred from reviewed computational analysis /// 0006265 // DNA topological change // inferred from reviewed computational analysis /// 0006265 // DNA topological change // inferred from electronic annotation	0000166 // nucleotide binding // inferred from electronic annotation /// 0003677 // DNA binding // inferred from reviewed computational analysis /// 0003677 // DNA binding // inferred from electronic annotation /// 0003916 // DNA topoisomerase activity // inferred from electronic annotation /// 0003918 // DNA topoisomerase (ATP-hydrolyzing) activity // inferred from reviewed computational analysi…	0005634 // nucleus // inferred from electronic annotation /// 0005694 // chromosome // inferred from electronic annotation
263264_at	At2g38810	histone H2A, putative strong similarity to histone H2A.F/Z Arabidopsis thaliana GI:2407800; contains Pfam profile PF00125 Core histone H2A/H2B/H3/H4	1.20176	16.2598	0.824237	11.1468	1.458	0.0243	0006334 // nucleosome assembly // inferred from electronic annotation /// 0007001 // chromosome organization and biogenesis (sensu Eukaryota) // inferred from electronic annotation /// 0009909 // regulation of flower development // inferred from genetic interaction	0003677 // DNA binding // inferred from reviewed computational analysis /// 0003677 // DNA binding // inferred from electronic annotation /// 0005515 // protein binding // inferred from physical interaction	0000786 // nucleosome // inferred from electronic annotation /// 0005634 // nucleus // inferred from electronic annotation /// 0005694 // chromosome // inferred from electronic annotation
248612_at	At5g49530	expressed protein contains similarity to unknown protein (dbj|BAA91655.1)	0.811347	8.11354	1.13265	11.3265	0.716	0.00725	0006350 // transcription // inferred from electronic annotation	0003899 // DNA-directed RNA polymerase activity // inferred from electronic annotation	0005634 // nucleus // inferred from electronic annotation
256916_at	At3g24050	GATA transcription factor 1 (AtGATA-1) identical to GATA transcription factor 1 (AtGATA-1) GB:Y13648 [Arabidopsis thaliana]	0.632457	6.32781	0.491524	4.91775	1.287	0.0307	0006350 // transcription // inferred from electronic annotation /// 0006355 // regulation of transcription, DNA-dependent // inferred from electronic annotation	0003677 // DNA binding // inferred from electronic annotation /// 0003700 // transcription factor activity // inferred from sequence or structural similarity /// 0003700 // transcription factor activity // inferred from electronic annotation /// 0008270 // zinc ion binding // inferred from electronic annotation /// 0043565 // sequence-specific DNA binding // inferred from electronic annotation //…	0005634 // nucleus // inferred from electronic annotation
258734_at	At3g05860	MADS-box protein similar to MADS-box protein	0.878662	26.2782	1.1251	33.6489	0.781	0.00295	0006350 // transcription // inferred from electronic annotation /// 0006355 // regulation of transcription, DNA-dependent // inferred from electronic annotation	0003677 // DNA binding // inferred from reviewed computational analysis /// 0003677 // DNA binding // inferred from electronic annotation /// 0003700 // transcription factor activity // inferred from sequence or structural similarity /// 0003700 // transcription factor activity // inferred from electronic annotation /// 0043565 // sequence-specific DNA binding // inferred from electronic annotati…	0005634 // nucleus // inferred from electronic annotation
245807_at	At1g46768	AP2 domain protein RAP2.1 identical to AP2 domain containing protein RAP2.1 GI:2281627 from [Arabidopsis thaliana]	0.775134	17.0372	1.28603	28.3218	0.603	0.0492	0006350 // transcription // inferred from electronic annotation /// 0006355 // regulation of transcription, DNA-dependent // inferred from electronic annotation	0003677 // DNA binding // inferred from electronic annotation /// 0003700 // transcription factor activity // inferred from electronic annotation	0005634 // nucleus // inferred from electronic annotation
250671_at	At5g06950	bZIP transcription factor, HBP-1b homolog sp|P43273	0.412723	4.12746	0.517947	5.17948	0.797	0.0262	0006350 // transcription // inferred from electronic annotation /// 0006355 // regulation of transcription, DNA-dependent // inferred from electronic annotation /// 0006952 // defense response // inferred from electronic annotation /// 0009626 // hypersensitive response // inferred from electronic annotation /// 0009862 // systemic acquired resistance, salicylic acid mediated signaling pathway //…	0003677 // DNA binding // inferred from direct assay /// 0003677 // DNA binding // inferred from electronic annotation /// 0003700 // transcription factor activity // inferred from direct assay /// 0003700 // transcription factor activity // traceable author statement /// 0003700 // transcription factor activity // inferred from electronic annotation /// 0005515 // protein binding // inferred fro…	0005634 // nucleus // inferred from direct assay /// 0005634 // nucleus // inferred from electronic annotation /// 0005737 // cytoplasm // inferred from direct assay
247553_at	At5g60910	MADS-box protein NAP1-1, Nicotiana tabacum, EMBL:AF009126	1.08098	10.8124	0.784934	7.84999	1.377	0.0135	0006350 // transcription // inferred from electronic annotation /// 0006355 // regulation of transcription, DNA-dependent // inferred from electronic annotation /// 0007275 // multicellular organismal development // inferred from electronic annotation /// 0009908 // flower development // inferred from electronic annotation /// 0009911 // positive regulation of flower development // traceable auth…	0003677 // DNA binding // inferred from electronic annotation /// 0003700 // transcription factor activity // inferred from electronic annotation /// 0005515 // protein binding // inferred from physical interaction /// 0043565 // sequence-specific DNA binding // inferred from electronic annotation	0005634 // nucleus // inferred from electronic annotation
262595_at	At1g15360	ethylene responsive element binding factor 2 (ERF2) Similar ethylene responsive element binding factor 2 (SP:O80338) [Arabidopsis thaliana] and contains an PF|00847 AP2 domain. EST gb|AA728476 comes from this gene	1.20639	13.3748	0.798589	8.86101	1.511	0.0407	0006350 // transcription // inferred from electronic annotation /// 0006355 // regulation of transcription, DNA-dependent // inferred from electronic annotation /// 0009414 // response to water deprivation // inferred from mutant phenotype /// 0009873 // ethylene mediated signaling pathway // traceable author statement /// 0010166 // wax metabolic process // inferred from mutant phenotype	0003677 // DNA binding // inferred from electronic annotation /// 0003700 // transcription factor activity // inferred from electronic annotation /// 0003700 // transcription factor activity // traceable author statement	0005634 // nucleus // inferred from electronic annotation
251289_at	At3g61830	auxin response factor-related protein auxin response factor 9 - Arabidopsis thaliana, PIR:T08917	1.37573	27.2503	0.686168	13.5714	2.005	0.0247	0006350 // transcription // inferred from electronic annotation /// 0006355 // regulation of transcription, DNA-dependent // inferred from electronic annotation /// 0009725 // response to hormone stimulus // inferred from electronic annotation /// 0009734 // auxin mediated signaling pathway // inferred from electronic annotation /// 0045449 // regulation of transcription // inferred from electron…	0003677 // DNA binding // inferred from electronic annotation /// 0003700 // transcription factor activity // inferred from sequence or structural similarity /// 0046983 // protein dimerization activity // inferred from electronic annotation	0005634 // nucleus // inferred from electronic annotation
254132_at	At4g24660	expressed protein hypothetical protein T8K22.16, Arabidopsis thalianachromosome II BAC T8K22, PATX:G3184285	0.619119	6.1931	0.467478	4.67534	1.324	0.0184	0006350 // transcription // inferred from electronic annotation /// 0006355 // regulation of transcription, DNA-dependent // inferred from electronic annotation /// 0009793 // embryonic development ending in seed dormancy // inferred from mutant phenotype /// 0045449 // regulation of transcription // inferred from electronic annotation	0003677 // DNA binding // inferred from electronic annotation /// 0008270 // zinc ion binding // inferred from electronic annotation /// 0046872 // metal ion binding // inferred from electronic annotation	---
255937_at	At1g12610	C-repeat/DRE binding protein, putative similar to to DREB1A GI:3738224 from [Arabidopsis thaliana] and to transcriptional activator CBF1 GI:1899058 from [Arabidopsis thaliana	0.480102	4.80332	0.745557	7.47034	0.644	0.0499	0006350 // transcription // inferred from electronic annotation /// 0006355 // regulation of transcription, DNA-dependent // inferred from electronic annotation /// 0016049 // cell growth // inferred from mutant phenotype /// 0048510 // regulation of timing of transition from vegetative to reproductive phase // inferred from mutant phenotype	0003677 // DNA binding // inferred from reviewed computational analysis /// 0003677 // DNA binding // inferred from electronic annotation /// 0003700 // transcription factor activity // inferred from sequence or structural similarity /// 0003700 // transcription factor activity // inferred from electronic annotation	0005634 // nucleus // inferred from electronic annotation
259320_at	At3g01080	WRKY family transcription factor similar to NtWRKY1 transcription factor GB:BAA82107 from [Nicotiana tabacum]	0.47475	4.74987	0.666148	6.66243	0.713	0.0243	0006350 // transcription // inferred from electronic annotation /// 0006355 // regulation of transcription, DNA-dependent // inferred from electronic annotation /// 0031347 // regulation of defense response // inferred from mutant phenotype /// 0045449 // regulation of transcription // inferred from electronic annotation	0003677 // DNA binding // inferred from electronic annotation /// 0003700 // transcription factor activity // inferred from sequence or structural similarity /// 0003700 // transcription factor activity // inferred from electronic annotation /// 0043565 // sequence-specific DNA binding // inferred from electronic annotation	0005634 // nucleus // inferred from electronic annotation
247625_at	At5g60200	Dof zinc finger protein similar to dof6 zinc finger protein GI:5689615 from [Arabidopsis thaliana]	0.66142	6.61512	0.929553	9.2967	0.712	0.00456	0006350 // transcription // inferred from electronic annotation /// 0006355 // regulation of transcription, DNA-dependent // inferred from electronic annotation /// 0045449 // regulation of transcription // traceable author statement /// 0045449 // regulation of transcription // inferred from electronic annotation	0003677 // DNA binding // inferred from reviewed computational analysis /// 0003677 // DNA binding // inferred from electronic annotation /// 0003700 // transcription factor activity // inferred from sequence or structural similarity /// 0008270 // zinc ion binding // inferred from electronic annotation /// 0046872 // metal ion binding // inferred from electronic annotation	0005634 // nucleus // inferred from direct assay
262378_at	At1g72830	CCAAT-binding factor B subunit homolog -related similar to CCAAT-binding factor B subunit homolog GI:1173615 from (Brassica napus)	0.658417	6.61261	1.29825	13.0067	0.507	0.0361	0006350 // transcription // inferred from electronic annotation /// 0006355 // regulation of transcription, DNA-dependent // inferred from sequence or structural similarity /// 0006355 // regulation of transcription, DNA-dependent // inferred from electronic annotation	0003677 // DNA binding // inferred from electronic annotation /// 0003700 // transcription factor activity // inferred from genetic interaction /// 0003700 // transcription factor activity // inferred from electronic annotation	0005634 // nucleus // inferred from electronic annotation /// 0016602 // CCAAT-binding factor complex // inferred from sequence or structural similarity
247013_at	At5g67480	expressed protein strong similarity to unknown protein (pir||T04718)	0.921443	9.2329	0.556096	5.56526	1.657	0.0329	0006355 // regulation of transcription, DNA-dependent // inferred from electronic annotation	0003712 // transcription cofactor activity // inferred from electronic annotation /// 0005515 // protein binding // inferred from reviewed computational analysis /// 0005515 // protein binding // inferred from electronic annotation /// 0008270 // zinc ion binding // inferred from electronic annotation /// 0030528 // transcription regulator activity // traceable author statement	0005634 // nucleus // inferred from electronic annotation
249511_at	At5g38500	hypothetical protein contains similarity to unknown protein (emb|CAB62465.1)	0.510445	5.11254	0.854539	8.56229	0.597	0.0265	0006355 // regulation of transcription, DNA-dependent // inferred from electronic annotation	0003677 // DNA binding // inferred from electronic annotation	---
264209_at	At1g22740	Ras-related GTP-binding protein (Rab7) identical to SP:O04157 from [Arabidopsis thaliana]	0.3593	3.60003	0.612334	6.13722	0.587	0.0288	0006355 // regulation of transcription, DNA-dependent // inferred from electronic annotation /// 0006810 // transport // inferred from electronic annotation /// 0007264 // small GTPase mediated signal transduction // inferred from electronic annotation /// 0015031 // protein transport // inferred from electronic annotation	0000166 // nucleotide binding // inferred from electronic annotation /// 0005524 // ATP binding // inferred from electronic annotation /// 0005525 // GTP binding // inferred from electronic annotation /// 0008134 // transcription factor binding // inferred from electronic annotation	0005622 // intracellular // inferred from electronic annotation /// 0016020 // membrane // inferred from electronic annotation
249213_at	At5g42700	expressed protein	1.24791	136.216	0.751173	82.0015	1.661	0.00403	0006355 // regulation of transcription, DNA-dependent // inferred from reviewed computational analysis	0003677 // DNA binding // inferred from reviewed computational analysis	---
250767_at	At5g05660	expressed protein contains similarity to unknown protein (gb|AAF47871.1)	0.519634	5.2004	0.724162	7.24985	0.718	0.0356	0006355 // regulation of transcription, DNA-dependent // inferred from reviewed computational analysis	0003700 // transcription factor activity // inferred from reviewed computational analysis	0005634 // nucleus // inferred from reviewed computational analysis
245930_at	At5g09240	transcriptional co-activator-related protein putative transcriptional co-activator (KIWI) - Arabidopsis thaliana, EMBL:AF053302	0.437899	4.38061	0.337645	3.37723	1.297	0.02	0006355 // regulation of transcription, DNA-dependent // inferred from reviewed computational analysis /// 0006355 // regulation of transcription, DNA-dependent // inferred from electronic annotation	0003677 // DNA binding // inferred from reviewed computational analysis /// 0003677 // DNA binding // inferred from electronic annotation /// 0003713 // transcription coactivator activity // inferred from reviewed computational analysis /// 0003713 // transcription coactivator activity // inferred from electronic annotation /// 0005488 // binding // inferred from electronic annotation	---
246399_at	At1g58110	bZIP family transcription factor similar to bZIP transcriptional activator RSG GI:8777512 from [Nicotiana tabacum]; contains PFAM profile: bZIP transcription factor PF00170	0.602127	35.1638	1.49486	87.4731	0.403	0.0243	0006355 // regulation of transcription, DNA-dependent // inferred from reviewed computational analysis /// 0006355 // regulation of transcription, DNA-dependent // inferred from electronic annotation	0003677 // DNA binding // inferred from reviewed computational analysis /// 0003700 // transcription factor activity // inferred from reviewed computational analysis /// 0003700 // transcription factor activity // inferred from electronic annotation /// 0005515 // protein binding // inferred from physical interaction /// 0043565 // sequence-specific DNA binding // inferred from electronic annotat…	0005634 // nucleus // inferred from electronic annotation
261139_at	At1g19700	BEL1-like homeodomain protein family similar to BEL1-like homeodomain 1 (GI:13877517) [Arabidopsis thaliana];; similar to homeodomain protein GI:7239157 from (Malus domestica);	0.437384	4.37498	0.57498	5.74986	0.761	0.0457	0006355 // regulation of transcription, DNA-dependent // inferred from reviewed computational analysis /// 0006355 // regulation of transcription, DNA-dependent // inferred from electronic annotation /// 0045449 // regulation of transcription // inferred from electronic annotation	0003677 // DNA binding // inferred from reviewed computational analysis /// 0003677 // DNA binding // inferred from electronic annotation /// 0003700 // transcription factor activity // inferred from sequence or structural similarity /// 0003700 // transcription factor activity // inferred from electronic annotation /// 0043565 // sequence-specific DNA binding // inferred from electronic annotati…	0005634 // nucleus // inferred from reviewed computational analysis /// 0005634 // nucleus // inferred from electronic annotation
248596_at	At5g49330	myb family transcription factor contains Pfam profile: PF00249 myb-like DNA binding domain	0.683176	6.85419	1.19496	11.9952	0.572	0.043	0006355 // regulation of transcription, DNA-dependent // inferred from reviewed computational analysis /// 0045449 // regulation of transcription // inferred from electronic annotation	0003677 // DNA binding // inferred from reviewed computational analysis /// 0003677 // DNA binding // inferred from electronic annotation /// 0003700 // transcription factor activity // inferred from sequence or structural similarity	0005634 // nucleus // inferred from electronic annotation
257689_at	At3g12820	myb family transcription factor similar to myb factor GI:1945279 from [Oryza sativa]	0.637067	6.38745	0.387109	3.87504	1.646	0.0418	0006355 // regulation of transcription, DNA-dependent // inferred from sequence or structural similarity /// 0045449 // regulation of transcription // inferred from electronic annotation	0003677 // DNA binding // inferred from reviewed computational analysis /// 0003677 // DNA binding // inferred from electronic annotation /// 0003700 // transcription factor activity // inferred from sequence or structural similarity	0005634 // nucleus // inferred from electronic annotation
259202_at	At3g09100	mRNA capping enzyme, RNA guanylyltransferase -related contains similarty to mRNA capping enzyme GB:BAA25198 from [Homo sapiens]	1.30813	21.3308	0.709507	11.579	1.844	0.021	0006370 // mRNA capping // inferred from reviewed computational analysis /// 0006370 // mRNA capping // inferred from electronic annotation /// 0006397 // mRNA processing // inferred from reviewed computational analysis /// 0006397 // mRNA processing // inferred from electronic annotation /// 0006470 // protein amino acid dephosphorylation // inferred from electronic annotation /// 0016311 // dep…	0004484 // mRNA guanylyltransferase activity // inferred from reviewed computational analysis /// 0004484 // mRNA guanylyltransferase activity // inferred from electronic annotation /// 0008138 // protein tyrosine/serine/threonine phosphatase activity // inferred from electronic annotation /// 0016787 // hydrolase activity // inferred from electronic annotation /// 0016791 // phosphoric monoester…	---
259344_at	At3g03710	polyribonucleotide nucleotidyltransferase, putative similar to polynucleotide phosphorylase GB:AAC50039 [Pisum sativum], identical to putative polynucleotide phosphorylase GB:AAF00646 [Arabidopsis thaliana]	0.923615	9.23717	0.595868	5.96247	1.55	0.0273	0006396 // RNA processing // inferred from electronic annotation /// 0006402 // mRNA catabolic process // inferred from electronic annotation /// 0010323 // negative regulation of isopentenyl diphosphate biosynthetic process, mevalonate-independent pathway // inferred from mutant phenotype /// 0015995 // chlorophyll biosynthetic process // inferred from mutant phenotype /// 0016120 // carotene bi…	0000175 // 3'-5'-exoribonuclease activity // inferred from reviewed computational analysis /// 0000175 // 3'-5'-exoribonuclease activity // inferred from electronic annotation /// 0003676 // nucleic acid binding // inferred from reviewed computational analysis /// 0003723 // RNA binding // inferred from reviewed computational analysis /// 0003723 // RNA binding // inferred from electronic annotat…	0009507 // chloroplast // inferred from electronic annotation
250457_at	At5g09880	RRM-containing protein	1.20737	22.7448	0.828521	15.5928	1.457	0.0449	0006397 // mRNA processing // inferred from electronic annotation	0000166 // nucleotide binding // inferred from electronic annotation /// 0003676 // nucleic acid binding // inferred from reviewed computational analysis /// 0003676 // nucleic acid binding // inferred from electronic annotation /// 0003723 // RNA binding // inferred from electronic annotation	0005634 // nucleus // inferred from electronic annotation
245848_at	At5g13480	expressed protein predicted proteins - different species	0.570441	5.71399	0.395806	3.9614	1.441	0.0442	0006397 // mRNA processing // inferred from genetic interaction /// 0009793 // embryonic development ending in seed dormancy // inferred from mutant phenotype /// 0009909 // regulation of flower development // inferred from mutant phenotype	---	---
247247_at	At5g64650	50S ribosomal protein L17	0.827104	8.27813	0.484677	4.8578	1.707	0.0336	0006412 // translation // inferred from electronic annotation	0003735 // structural constituent of ribosome // inferred from electronic annotation	0005622 // intracellular // inferred from electronic annotation /// 0005840 // ribosome // inferred from reviewed computational analysis /// 0005840 // ribosome // inferred from electronic annotation /// 0030529 // ribonucleoprotein complex // inferred from electronic annotation
262132_at	At1g02830	60S ribosomal protein L22 (RPL22A) similar to ribosomal protein L22 GI:710294 from [Rattus norvegicus]	0.86121	39.6164	1.13722	52.2978	0.757	0.0302	0006412 // translation // inferred from electronic annotation	0003735 // structural constituent of ribosome // inferred from electronic annotation	0005622 // intracellular // inferred from electronic annotation /// 0005840 // ribosome // inferred from reviewed computational analysis /// 0005840 // ribosome // inferred from electronic annotation /// 0030529 // ribonucleoprotein complex // inferred from electronic annotation
248749_at	At5g47880	eukaryotic release factor 1 homolog (gb|AAA91169.1)	0.864457	57.3612	1.13701	75.4234	0.76	0.0425	0006412 // translation // inferred from electronic annotation /// 0006415 // translational termination // inferred from genetic interaction /// 0006415 // translational termination // inferred from electronic annotation	0003747 // translation release factor activity // inferred from genetic interaction /// 0016149 // translation release factor activity, codon specific // inferred from electronic annotation	0005737 // cytoplasm // inferred from electronic annotation
264705_at	At1g09620	leucyl-tRNA synthetase -related Strong similarity to S. pombe leucyl-tRNA synthetase (gb|Z73100)	0.418553	4.18585	0.601566	6.01795	0.696	0.0229	0006412 // translation // inferred from electronic annotation /// 0006418 // tRNA aminoacylation for protein translation // inferred from reviewed computational analysis /// 0006418 // tRNA aminoacylation for protein translation // inferred from electronic annotation /// 0006429 // leucyl-tRNA aminoacylation // inferred from electronic annotation	0000166 // nucleotide binding // inferred from electronic annotation /// 0004812 // aminoacyl-tRNA ligase activity // inferred from reviewed computational analysis /// 0004812 // aminoacyl-tRNA ligase activity // inferred from electronic annotation /// 0004823 // leucine-tRNA ligase activity // inferred from electronic annotation /// 0005524 // ATP binding // inferred from reviewed computational …	0005737 // cytoplasm // inferred from electronic annotation
248634_at	At5g49030	isoleucyl-tRNA synthetase	0.807962	8.11562	1.17589	11.8001	0.687	0.0491	0006412 // translation // inferred from electronic annotation /// 0006418 // tRNA aminoacylation for protein translation // inferred from reviewed computational analysis /// 0006418 // tRNA aminoacylation for protein translation // inferred from electronic annotation /// 0006428 // isoleucyl-tRNA aminoacylation // inferred from electronic annotation /// 0048481 // ovule development // inferred fr…	0000166 // nucleotide binding // inferred from electronic annotation /// 0004812 // aminoacyl-tRNA ligase activity // inferred from reviewed computational analysis /// 0004812 // aminoacyl-tRNA ligase activity // inferred from electronic annotation /// 0004822 // isoleucine-tRNA ligase activity // inferred from electronic annotation /// 0005524 // ATP binding // inferred from reviewed computation…	0005737 // cytoplasm // inferred from electronic annotation /// 0009507 // chloroplast // inferred from electronic annotation
245471_at	At4g16030	probable ribosomal protein	0.496125	4.96253	0.387443	3.87516	1.281	0.0153	0006412 // translation // inferred from reviewed computational analysis /// 0006412 // translation // inferred from electronic annotation	0003735 // structural constituent of ribosome // inferred from reviewed computational analysis /// 0003735 // structural constituent of ribosome // inferred from electronic annotation	0005622 // intracellular // inferred from electronic annotation /// 0005840 // ribosome // inferred from reviewed computational analysis /// 0005840 // ribosome // inferred from electronic annotation /// 0030529 // ribonucleoprotein complex // inferred from electronic annotation
262880_at	At1g64880	ribosomal protein S5 family contains similarity to 30S ribosomal protein S5 GI:6969105 from [Campylobacter jejuni]	0.427432	4.27881	0.594516	5.94856	0.719	0.0344	0006412 // translation // inferred from reviewed computational analysis /// 0006412 // translation // inferred from electronic annotation	0003723 // RNA binding // inferred from electronic annotation /// 0003735 // structural constituent of ribosome // inferred from reviewed computational analysis /// 0003735 // structural constituent of ribosome // inferred from electronic annotation	0005622 // intracellular // inferred from reviewed computational analysis /// 0005622 // intracellular // inferred from electronic annotation /// 0005794 // Golgi apparatus // inferred from direct assay /// 0005840 // ribosome // inferred from reviewed computational analysis /// 0005840 // ribosome // inferred from electronic annotation /// 0030529 // ribonucleoprotein complex // inferred from el…
247010_at	At5g67510	60S ribosomal protein L26 (RPL26B)	0.666912	10.4495	1.32484	20.7558	0.503	0.0134	0006412 // translation // inferred from reviewed computational analysis /// 0006412 // translation // inferred from electronic annotation	0003735 // structural constituent of ribosome // inferred from reviewed computational analysis /// 0003735 // structural constituent of ribosome // inferred from electronic annotation	0005622 // intracellular // inferred from electronic annotation /// 0005840 // ribosome // inferred from electronic annotation /// 0015934 // large ribosomal subunit // inferred from reviewed computational analysis /// 0015934 // large ribosomal subunit // inferred from electronic annotation /// 0030529 // ribonucleoprotein complex // inferred from electronic annotation
259006_at	At3g09200	60S acidic ribosomal protein P0 (RPP0B) similar to putative 60S acidic ribosomal protein P0 GB:P50346 [Glycine max]	1.39419	40.9767	0.679979	19.9508	2.05	0.0315	0006412 // translation // inferred from reviewed computational analysis /// 0006414 // translational elongation // inferred from reviewed computational analysis /// 0006414 // translational elongation // inferred from electronic annotation /// 0009409 // response to cold // inferred from expression pattern /// 0042254 // ribosome biogenesis and assembly // inferred from electronic annotation	0003735 // structural constituent of ribosome // inferred from reviewed computational analysis /// 0003735 // structural constituent of ribosome // inferred from electronic annotation	0005622 // intracellular // inferred from electronic annotation /// 0005830 // cytosolic ribosome (sensu Eukaryota) // inferred from direct assay /// 0005840 // ribosome // inferred from reviewed computational analysis /// 0005840 // ribosome // inferred from electronic annotation /// 0030529 // ribonucleoprotein complex // inferred from electronic annotation
263667_at	At1g04270	40S ribosomal protein S15 (RPS15A) Strong similarity to Oryza 40S ribosomal protein S15. ESTs gb|R29788,gb|ATTS0365 come from this gene	1.22554	36.7436	0.814313	24.3878	1.505	0.0424	0006412 // translation // traceable author statement /// 0006412 // translation // inferred from electronic annotation	0003735 // structural constituent of ribosome // traceable author statement /// 0003735 // structural constituent of ribosome // inferred from electronic annotation	0000312 // plastid small ribosomal subunit // traceable author statement /// 0005622 // intracellular // inferred from electronic annotation /// 0005737 // cytoplasm // inferred from electronic annotation /// 0005830 // cytosolic ribosome (sensu Eukaryota) // inferred from direct assay /// 0005840 // ribosome // inferred from electronic annotation /// 0005843 // cytosolic small ribosomal subunit …
254904_at	At4g11160	translation initiation factor IF-2, putative translation initiation factor IF-2 - Haemophilus influenzae, PIR2:E64114	1.21185	17.4759	0.811054	11.6926	1.494	0.0272	0006413 // translational initiation // inferred from electronic annotation	0000166 // nucleotide binding // inferred from electronic annotation /// 0003743 // translation initiation factor activity // inferred from reviewed computational analysis /// 0003743 // translation initiation factor activity // inferred from electronic annotation /// 0003924 // GTPase activity // inferred from electronic annotation /// 0005525 // GTP binding // inferred from electronic annotation	0005622 // intracellular // inferred from electronic annotation
251776_at	At3g55620	eukaryotic translation initiation factor 6 (EIF-6) - like protein eukaryotic translation initiation factor 6 (EIF-6), Mus musculus, EMBL:AF047046	1.25227	24.7493	0.74807	14.7865	1.674	0.00498	0006413 // translational initiation // inferred from reviewed computational analysis /// 0009793 // embryonic development ending in seed dormancy // non-traceable author statement /// 0042256 // mature ribosome assembly // inferred from electronic annotation	0003743 // translation initiation factor activity // inferred from reviewed computational analysis /// 0003743 // translation initiation factor activity // inferred from electronic annotation /// 0043022 // ribosome binding // inferred from electronic annotation	0012505 // endomembrane system // inferred from electronic annotation
265006_at	At1g61570	small zinc finger-related protein TIM13, nuclear gene for mitochondrial product annotation temporarily based on supporting cDNA gi|14030606|gb|AF368255.1|AF368255	0.521412	5.21515	0.402798	4.02801	1.294	0.0418	0006457 // protein folding // inferred from electronic annotation /// 0006605 // protein targeting // inferred from electronic annotation /// 0006626 // protein targeting to mitochondrion // inferred from electronic annotation /// 0006810 // transport // inferred from electronic annotation /// 0015031 // protein transport // inferred from electronic annotation /// 0045039 // protein import into m…	0008270 // zinc ion binding // inferred from electronic annotation /// 0015450 // protein transmembrane transporter activity // RCA /// 0046872 // metal ion binding // inferred from electronic annotation	0005739 // mitochondrion // inferred from direct assay /// 0005739 // mitochondrion // inferred from electronic annotation /// 0005743 // mitochondrial inner membrane // RCA /// 0005758 // mitochondrial intermembrane space // inferred from direct assay /// 0016020 // membrane // inferred from electronic annotation /// 0042719 // mitochondrial intermembrane space protein transporter complex // inf…
245185_at	At1g67760	F12A21.11 similar to T-Complex protein 1, epsilon subunit sp|004450|TCPE_ARATH	0.746992	7.4875	0.48774	4.8874	1.532	0.0456	0006457 // protein folding // inferred from electronic annotation /// 0044267 // cellular protein metabolic process // inferred from electronic annotation	0000166 // nucleotide binding // inferred from electronic annotation /// 0005515 // protein binding // inferred from electronic annotation /// 0005524 // ATP binding // inferred from electronic annotation /// 0051082 // unfolded protein binding // inferred from electronic annotation	---
246191_at	At5g20890	chaperonin, putative similar to SWISS-PROT:P78371- T-complex protein 1, beta subunit (TCP-1-beta) [Homo sapiens]; contains Pfam:PF00118 domain, TCP-1/cpn60 chaperonin family	0.352478	3.52478	0.477498	4.77504	0.738	0.0102	0006457 // protein folding // inferred from electronic annotation /// 0044267 // cellular protein metabolic process // inferred from electronic annotation	0000166 // nucleotide binding // inferred from electronic annotation /// 0005515 // protein binding // inferred from electronic annotation /// 0005524 // ATP binding // inferred from electronic annotation /// 0051082 // unfolded protein binding // inferred from electronic annotation	0005737 // cytoplasm // inferred from electronic annotation
259876_at	At1g76700	DnaJ protein family similar to SP|P39101 CAJ1 protein, Saccharomyces cerevisiae; contains Pfam profile PF00226 DnaJ domain	1.41355	26.2508	0.668639	12.387	2.114	0.034	0006457 // protein folding // inferred from reviewed computational analysis /// 0006457 // protein folding // inferred from electronic annotation	0031072 // heat shock protein binding // inferred from electronic annotation /// 0051082 // unfolded protein binding // inferred from electronic annotation	---
265087_at	At1g03760	expressed protein	0.537814	5.38015	0.396937	3.96991	1.355	0.0197	0006457 // protein folding // inferred from reviewed computational analysis /// 0006457 // protein folding // inferred from electronic annotation	0005515 // protein binding // inferred from electronic annotation /// 0051082 // unfolded protein binding // inferred from electronic annotation	0016272 // prefoldin complex // inferred from reviewed computational analysis /// 0016272 // prefoldin complex // inferred from electronic annotation
245686_at	At5g22060	DnaJ protein, putative strong similarity to SP|O60884 DnaJ homolog subfamily A member 2 (Dnj3) Homo sapiens, several plant DnaJ proteins from PGR; contains Pfam profiles PF00226 DnaJ domain, PF00684 DnaJ central domain (4 repeats), PF01556 DnaJ C terminal region	0.676006	33.4353	1.38241	68.3368	0.489	0.0416	0006457 // protein folding // inferred from sequence or structural similarity /// 0006457 // protein folding // inferred from electronic annotation	0005515 // protein binding // inferred from sequence or structural similarity /// 0008270 // zinc ion binding // inferred from electronic annotation /// 0031072 // heat shock protein binding // inferred from electronic annotation /// 0046872 // metal ion binding // inferred from electronic annotation /// 0051082 // unfolded protein binding // inferred from electronic annotation	0016020 // membrane // inferred from electronic annotation
261838_at	At1g16030	heat shock protein hsp70b similar to heat shock protein hsp70 GI:1771478 from [Pisum sativum]	1.24289	21.0283	0.781788	13.2227	1.59	0.0157	0006457 // protein folding // traceable author statement /// 0009408 // response to heat // inferred from expression pattern	0000166 // nucleotide binding // inferred from electronic annotation /// 0005524 // ATP binding // inferred from electronic annotation	0005829 // cytosol // traceable author statement
263728_at	At1g60070	gamma-adaptin, putative similar to gamma-adaptin GI:2765190 from [Homo sapiens]; contains Pfam profiles PF01602: Adaptin N terminal region, PF02883: Adaptin C-terminal domain	0.717616	25.6739	1.28853	46.0987	0.557	0.000901	0006461 // protein complex assembly // inferred from electronic annotation /// 0006886 // intracellular protein transport // inferred from electronic annotation /// 0016192 // vesicle-mediated transport // inferred from electronic annotation	0005488 // binding // inferred from electronic annotation /// 0005515 // protein binding // inferred from electronic annotation /// 0008565 // protein transporter activity // inferred from electronic annotation /// 0030276 // clathrin binding // inferred from reviewed computational analysis	0030117 // membrane coat // inferred from electronic annotation /// 0030130 // clathrin coat of trans-Golgi network vesicle // inferred from electronic annotation /// 0030131 // clathrin adaptor complex // inferred from electronic annotation
263218_at	At1g30570	protein kinase family contains protein kinase domain, Pfam:PF00069	1.3599	13.6622	0.564888	5.68763	2.407	0.031	0006468 // protein amino acid phosphorylation // inferred from electronic annotation	0000166 // nucleotide binding // inferred from electronic annotation /// 0004672 // protein kinase activity // inferred from electronic annotation /// 0004674 // protein serine/threonine kinase activity // inferred from electronic annotation /// 0004713 // protein-tyrosine kinase activity // inferred from electronic annotation /// 0005524 // ATP binding // inferred from electronic annotation /// …	0012505 // endomembrane system // inferred from electronic annotation
267200_at	At2g31000	hypothetical protein	1.38572	23.6145	0.650581	11.1126	2.13	0.0352	0006468 // protein amino acid phosphorylation // inferred from electronic annotation	0016301 // kinase activity // inferred from reviewed computational analysis	---
256291_at	At3g12200	protein kinase family contains protein kinase domain, Pfam:PF00069; contains serine/threonine protein kinase domain, INTERPRO:IPR002290	1.35079	16.6042	0.678299	8.33785	1.991	0.00899	0006468 // protein amino acid phosphorylation // inferred from electronic annotation	0004672 // protein kinase activity // inferred from electronic annotation /// 0005515 // protein binding // inferred from physical interaction /// 0005524 // ATP binding // inferred from electronic annotation /// 0016301 // kinase activity // inferred from reviewed computational analysis /// 0016301 // kinase activity // inferred from electronic annotation	---
246367_at	At1g51880	leucine rich repeat protein kinase, putative similar to light repressible receptor protein kinase [Arabidopsis thaliana] gi|1321686|emb|CAA66376; contains leucine rich repeat (LRR) domains, Pfam:PF00560; contains protein kinase domain, Pfam:PF00069	1.21385	12.1385	0.665309	6.65918	1.824	0.0452	0006468 // protein amino acid phosphorylation // inferred from electronic annotation	0016301 // kinase activity // inferred from sequence or structural similarity	0012505 // endomembrane system // inferred from electronic annotation
255617_at	At4g01330	protein kinase family contains protein kinase domain, Pfam:PF00069; contains serine/threonine protein kinase domain, INTERPRO:IPR002290	0.652202	6.52508	0.370775	3.7125	1.759	0.0196	0006468 // protein amino acid phosphorylation // inferred from electronic annotation	0000166 // nucleotide binding // inferred from electronic annotation /// 0004672 // protein kinase activity // inferred from electronic annotation /// 0004674 // protein serine/threonine kinase activity // inferred from electronic annotation /// 0005524 // ATP binding // inferred from electronic annotation /// 0016301 // kinase activity // inferred from reviewed computational analysis /// 0016301…	---
245760_s_at	At1g66920	serine/threonine protein kinase, putative similar to receptor serine/threonine kinase PR55K gi|1235680|gb|AAC49208; contains protein kinase domain, Pfam:PF00069; contains serine/threonine protein kinase domain, INTERPRO:IPR002290	0.783738	7.86343	0.45931	4.59777	1.706	0.0496	0006468 // protein amino acid phosphorylation // inferred from electronic annotation	0000166 // nucleotide binding // inferred from electronic annotation /// 0004672 // protein kinase activity // inferred from electronic annotation /// 0004674 // protein serine/threonine kinase activity // inferred from electronic annotation /// 0004872 // receptor activity // inferred from electronic annotation /// 0005524 // ATP binding // inferred from electronic annotation /// 0016301 // kina…	0012505 // endomembrane system // inferred from electronic annotation
263657_at	At1g04440	casein kinase, putative similar to casein kinase I [Arabidopsis thaliana] gi|1103318|emb|CAA55395; contains protein kinase domain, Pfam:PF00069	0.307424	3.07515	0.391135	3.91233	0.786	0.0188	0006468 // protein amino acid phosphorylation // inferred from electronic annotation	0000166 // nucleotide binding // inferred from electronic annotation /// 0004672 // protein kinase activity // inferred from electronic annotation /// 0004674 // protein serine/threonine kinase activity // inferred from electronic annotation /// 0004681 // casein kinase I activity // inferred from reviewed computational analysis /// 0005524 // ATP binding // inferred from electronic annotation //…	---
248720_at	At5g47750	protein kinase, putative similar to protein kinase G11A [Oryza sativa] SWISS-PROT:P47997	0.641572	6.41761	0.837366	8.37586	0.766	0.0155	0006468 // protein amino acid phosphorylation // inferred from electronic annotation	0004672 // protein kinase activity // inferred from electronic annotation /// 0004674 // protein serine/threonine kinase activity // inferred from electronic annotation /// 0005515 // protein binding // inferred from physical interaction /// 0005524 // ATP binding // inferred from electronic annotation /// 0016301 // kinase activity // inferred from sequence or structural similarity /// 0016301 /…	0005634 // nucleus // inferred from direct assay /// 0005730 // nucleolus // inferred from direct assay /// 0005737 // cytoplasm // inferred from direct assay
253747_at	At4g29050	serine threonine-specific kinase like protein serine threonine-specific kinase lecRK1 - Arabidopsis thaliana, PIR2:S68589	0.696764	6.9736	0.917084	9.17501	0.76	0.0399	0006468 // protein amino acid phosphorylation // inferred from electronic annotation	0000166 // nucleotide binding // inferred from electronic annotation /// 0004672 // protein kinase activity // inferred from electronic annotation /// 0004674 // protein serine/threonine kinase activity // inferred from electronic annotation /// 0005524 // ATP binding // inferred from electronic annotation /// 0005529 // sugar binding // inferred from electronic annotation /// 0016301 // kinase a…	0012505 // endomembrane system // inferred from electronic annotation
251526_at	At3g58640	protein kinase family contains eukaryotic protein kinase domain, INTERPRO:IPR000719	0.801639	17.4254	1.2155	26.425	0.66	0.0207	0006468 // protein amino acid phosphorylation // inferred from electronic annotation	0000166 // nucleotide binding // inferred from electronic annotation /// 0004672 // protein kinase activity // inferred from electronic annotation /// 0004674 // protein serine/threonine kinase activity // inferred from electronic annotation /// 0004713 // protein-tyrosine kinase activity // inferred from electronic annotation /// 0005524 // ATP binding // inferred from electronic annotation /// …	---
263323_at	At2g04300	leucine rich repeat protein kinase, putative similar to light repressible receptor protein kinase [Arabidopsis thaliana] gi|1321686|emb|CAA66376; contains leucine rich repeat (LRR) domains, Pfam:PF00560; contains protein kinase domain, Pfam:PF00069	0.779636	35.6243	1.21642	55.5133	0.641	0.0409	0006468 // protein amino acid phosphorylation // inferred from electronic annotation	0000166 // nucleotide binding // inferred from electronic annotation /// 0004672 // protein kinase activity // inferred from electronic annotation /// 0004674 // protein serine/threonine kinase activity // inferred from electronic annotation /// 0004872 // receptor activity // inferred from electronic annotation /// 0005515 // protein binding // inferred from electronic annotation /// 0005524 // …	0012505 // endomembrane system // inferred from electronic annotation
252512_at	At3g46290	protein kinase, putative similar to receptor-like protein kinase [Catharanthus roseus] gi|1644291|emb|CAA97692	0.776821	16.075	1.22435	25.3334	0.634	0.00457	0006468 // protein amino acid phosphorylation // inferred from electronic annotation	0000166 // nucleotide binding // inferred from electronic annotation /// 0004672 // protein kinase activity // inferred from electronic annotation /// 0004674 // protein serine/threonine kinase activity // inferred from electronic annotation /// 0004713 // protein-tyrosine kinase activity // inferred from electronic annotation /// 0004872 // receptor activity // inferred from electronic annotatio…	0012505 // endomembrane system // inferred from electronic annotation
249553_at	At5g38260	serine/threonine protein kinase, putative similar to receptor serine/threonine kinase PR55K gi|1235680|gb|AAC49208; contains protein kinase domain, Pfam:PF00069; contains serine/threonine protein kinase domain, INTERPRO:IPR002290	0.770301	124.537	1.2504	202.136	0.616	0.0234	0006468 // protein amino acid phosphorylation // inferred from electronic annotation	0000166 // nucleotide binding // inferred from electronic annotation /// 0004672 // protein kinase activity // inferred from electronic annotation /// 0004674 // protein serine/threonine kinase activity // inferred from electronic annotation /// 0004872 // receptor activity // inferred from electronic annotation /// 0005524 // ATP binding // inferred from electronic annotation /// 0016301 // kina…	0012505 // endomembrane system // inferred from electronic annotation
259482_at	At1g19090	serine/threonine protein kinase, putative similar to receptor-like serine/threonine kinase GI:2465925 from [Arabidopsis thaliana]	0.586158	11.7373	1.4988	30.012	0.391	0.0245	0006468 // protein amino acid phosphorylation // inferred from electronic annotation	0000166 // nucleotide binding // inferred from electronic annotation /// 0004672 // protein kinase activity // inferred from electronic annotation /// 0004674 // protein serine/threonine kinase activity // inferred from electronic annotation /// 0004702 // receptor signaling protein serine/threonine kinase activity // inferred from sequence or structural similarity /// 0004872 // receptor activit…	0012505 // endomembrane system // inferred from electronic annotation /// 0016020 // membrane // inferred from electronic annotation /// 0016021 // integral to membrane // inferred from electronic annotation
246922_at	At5g25110	CBL-interacting protein kinase 25 identical to CBL-interacting protein kinase 25 [Arabidopsis thaliana] gi|17646697|gb|AAL41008	1.45427	22.6138	0.616348	9.57095	2.359	0.0359	0006468 // protein amino acid phosphorylation // inferred from electronic annotation /// 0007165 // signal transduction // inferred from electronic annotation	0000166 // nucleotide binding // inferred from electronic annotation /// 0004672 // protein kinase activity // inferred from electronic annotation /// 0004674 // protein serine/threonine kinase activity // inferred from electronic annotation /// 0005524 // ATP binding // inferred from electronic annotation /// 0016301 // kinase activity // inferred from electronic annotation /// 0016740 // transf…	---
247307_at	At5g63860	UVB-resistance protein UVR8 (gb|AAD43920.1)	1.60945	45.0883	0.521921	14.5622	3.084	0.0262	0006468 // protein amino acid phosphorylation // inferred from electronic annotation /// 0007165 // signal transduction // inferred from electronic annotation /// 0009411 // response to UV // inferred from mutant phenotype /// 0010224 // response to UV-B // inferred from genetic interaction	0003682 // chromatin binding // inferred from direct assay /// 0004672 // protein kinase activity // inferred from electronic annotation /// 0005085 // guanyl-nucleotide exchange factor activity // inferred from sequence or structural similarity /// 0005524 // ATP binding // inferred from electronic annotation	0005634 // nucleus // inferred from direct assay /// 0005829 // cytosol // inferred from direct assay
262563_at	At1g34210	somatic embryogenesis receptor-related kinase similar to somatic embryogenesis receptor-like kinase GI:2224910 from [Daucus carota]	1.25365	17.225	0.74902	10.2935	1.674	0.00664	0006468 // protein amino acid phosphorylation // inferred from electronic annotation /// 0009556 // microsporogenesis // inferred from mutant phenotype /// 0010152 // pollen maturation // inferred from mutant phenotype	0000166 // nucleotide binding // inferred from electronic annotation /// 0004672 // protein kinase activity // inferred from electronic annotation /// 0004674 // protein serine/threonine kinase activity // inferred from electronic annotation /// 0004872 // receptor activity // inferred from electronic annotation /// 0005515 // protein binding // inferred from electronic annotation /// 0005524 // …	0012505 // endomembrane system // inferred from electronic annotation
266908_at	At2g34650	protein kinase (PINOID/PID) identical to protein kinase PINOID [Arabidopsis thaliana] gi|7208442|gb|AAF40202; contains protein kinase domain, Pfam:PF00069	1.31071	32.4544	0.737077	18.2412	1.778	0.042	0006468 // protein amino acid phosphorylation // inferred from electronic annotation /// 0009733 // response to auxin stimulus // inferred from expression pattern /// 0009734 // auxin mediated signaling pathway // inferred from mutant phenotype /// 0009926 // auxin polar transport // inferred from mutant phenotype /// 0048766 // root hair initiation // inferred from mutant phenotype /// 0048767 /…	0004672 // protein kinase activity // inferred from direct assay /// 0004672 // protein kinase activity // inferred from electronic annotation /// 0004674 // protein serine/threonine kinase activity // inferred from direct assay /// 0004674 // protein serine/threonine kinase activity // inferred from sequence or structural similarity /// 0004674 // protein serine/threonine kinase activity // infe…	0009986 // cell surface // inferred from direct assay
260118_s_at	At1g33940	hypothetical protein	1.18426	102.698	0.837197	72.5755	1.415	0.0362	0006468 // protein amino acid phosphorylation // inferred from electronic annotation /// 0009793 // embryonic development ending in seed dormancy // non-traceable author statement	0004672 // protein kinase activity // inferred from electronic annotation /// 0004674 // protein serine/threonine kinase activity // inferred from electronic annotation /// 0005488 // binding // inferred from electronic annotation /// 0005524 // ATP binding // inferred from electronic annotation /// 0016301 // kinase activity // inferred from reviewed computational analysis	---
257804_at	At3g18810	protein kinase -related similar to somatic embryogenesis receptor-like kinase GB:AAB61708 from [Daucus carota]	0.677421	6.79659	1.09123	10.9311	0.621	0.0497	0006468 // protein amino acid phosphorylation // inferred from reviewed computational analysis	0004672 // protein kinase activity // inferred from reviewed computational analysis /// 0005524 // ATP binding // inferred from reviewed computational analysis	0009507 // chloroplast // inferred from electronic annotation
248908_at	At5g45800	leucine-rich repeat transmembrane protein kinase, putative	0.95971	9.59975	0.631221	6.31252	1.52	0.0163	0006468 // protein amino acid phosphorylation // inferred from reviewed computational analysis /// 0006468 // protein amino acid phosphorylation // inferred from electronic annotation /// 0007169 // transmembrane receptor protein tyrosine kinase signaling pathway // inferred from reviewed computational analysis /// 0009793 // embryonic development ending in seed dormancy // inferred from mutant p…	0004672 // protein kinase activity // inferred from electronic annotation /// 0004674 // protein serine/threonine kinase activity // inferred from reviewed computational analysis /// 0004713 // protein-tyrosine kinase activity // inferred from electronic annotation /// 0004872 // receptor activity // inferred from electronic annotation /// 0005515 // protein binding // inferred from electronic an…	---
262360_at	At1g73080	leucine-rich repeat transmembrane protein kinase, putative similar to receptor protein kinase GI:1389566 from [Arabidopsis thaliana]	0.611462	6.11934	0.884438	8.84885	0.691	0.0205	0006468 // protein amino acid phosphorylation // inferred from reviewed computational analysis /// 0006468 // protein amino acid phosphorylation // inferred from electronic annotation /// 0007169 // transmembrane receptor protein tyrosine kinase signaling pathway // inferred from reviewed computational analysis /// 0045087 // innate immune response // traceable author statement	0000166 // nucleotide binding // inferred from electronic annotation /// 0004672 // protein kinase activity // inferred from electronic annotation /// 0004674 // protein serine/threonine kinase activity // inferred from reviewed computational analysis /// 0004674 // protein serine/threonine kinase activity // inferred from electronic annotation /// 0004872 // receptor activity // inferred from el…	0012505 // endomembrane system // inferred from electronic annotation
256441_at	At3g10940	expressed protein	0.681633	12.6428	1.29408	23.9854	0.527	0.0372	0006470 // protein amino acid dephosphorylation // inferred from electronic annotation /// 0016311 // dephosphorylation // inferred from electronic annotation	0008138 // protein tyrosine/serine/threonine phosphatase activity // inferred from electronic annotation /// 0016791 // phosphoric monoester hydrolase activity // inferred from electronic annotation	0009507 // chloroplast // inferred from electronic annotation
259404_at	At1g17720	type 2A protein serine/threonine phosphatase 55 kDa B regulatory subunit identical to type 2A protein serine/threonine phosphatase 55 kDa B regulatory subunit (GI:1408460) [Arabidopsis thaliana]; contains Pfam PF00400: WD domain, G-beta repeat (5 copies, 3 weak)	0.471956	4.72246	0.352642	3.52734	1.338	0.0292	0006470 // protein amino acid dephosphorylation // inferred from sequence or structural similarity /// 0007165 // signal transduction // inferred from electronic annotation	0000166 // nucleotide binding // RCA /// 0008601 // protein phosphatase type 2A regulator activity // inferred from sequence or structural similarity /// 0008601 // protein phosphatase type 2A regulator activity // inferred from electronic annotation	0000159 // protein phosphatase type 2A complex // inferred from sequence or structural similarity /// 0000159 // protein phosphatase type 2A complex // inferred from electronic annotation
254433_at	At4g20850	expressed protein tripeptidyl-peptidase II, Homo sapiens, Pir:S54376	0.844182	36.8625	1.17201	51.1877	0.72	0.028	0006508 // proteolysis // inferred from direct assay /// 0006508 // proteolysis // inferred from electronic annotation	0004289 // subtilase activity // inferred from electronic annotation /// 0016806 // dipeptidyl-peptidase and tripeptidyl-peptidase activity // inferred from direct assay	0005737 // cytoplasm // inferred from direct assay
255661_at	At4g00690	Ulp1 protease family similar to SUMO-1/Smt3-specific isopeptidase 2 [Mus musculus] GI:16118473, sentrin/SUMO-specific protease [Homo sapiens] GI:6906859; contains Pfam profile PF02902: Ulp1 protease family, C-terminal catalytic domain	0.366229	3.66248	0.49229	4.92519	0.744	0.0443	0006508 // proteolysis // inferred from reviewed computational analysis	0008234 // cysteine-type peptidase activity // inferred from reviewed computational analysis	---
252783_at	At3g43020	hypothetical protein predicted proteins, Arabidopsis thaliana	1.22988	12.8177	0.781134	8.14156	1.574	0.0103	0006508 // proteolysis // inferred from reviewed computational analysis /// 0006508 // proteolysis // inferred from electronic annotation	0008234 // cysteine-type peptidase activity // inferred from reviewed computational analysis /// 0008234 // cysteine-type peptidase activity // inferred from electronic annotation	---
254690_at	At4g17830	aminoacylase, putative similar to acetylornithine deacetylase (Acetylornithinase, AO; N-acetylornithinase, NAO) [Dictyostelium discoideum] SWISS-PROT:P54638	0.938684	9.38751	0.64365	6.43748	1.458	0.00529	0006508 // proteolysis // inferred from reviewed computational analysis /// 0006508 // proteolysis // inferred from electronic annotation	0008237 // metallopeptidase activity // inferred from reviewed computational analysis /// 0008237 // metallopeptidase activity // inferred from electronic annotation /// 0016787 // hydrolase activity // inferred from electronic annotation /// 0046983 // protein dimerization activity // inferred from electronic annotation	---
263254_x_at	At2g06430	Ulp1 protease family contains Pfam profile PF02902: Ulp1 protease family, C-terminal catalytic domain; similar to At1g32840, At4g04010, At2g15140, At2g04980, At2g14130, At3g44500, At2g15190, At3g47260, At5g34900, At3g29210, At2g02210, At3g32900	1.15058	11.5554	0.851928	8.55613	1.351	0.00399	0006508 // proteolysis // inferred from reviewed computational analysis /// 0006508 // proteolysis // inferred from electronic annotation	0008234 // cysteine-type peptidase activity // inferred from reviewed computational analysis /// 0008234 // cysteine-type peptidase activity // inferred from electronic annotation	---
256290_at	At3g12203	serine carboxypeptidase -related contains Pfam profile: PF00450 serine carboxypeptidase	0.538011	5.38645	0.759683	7.60579	0.708	0.0374	0006508 // proteolysis // inferred from reviewed computational analysis /// 0006508 // proteolysis // inferred from electronic annotation	0004180 // carboxypeptidase activity // inferred from electronic annotation /// 0004185 // serine carboxypeptidase activity // inferred from reviewed computational analysis /// 0004185 // serine carboxypeptidase activity // inferred from electronic annotation /// 0008233 // peptidase activity // inferred from electronic annotation /// 0016787 // hydrolase activity // inferred from electronic anno…	0012505 // endomembrane system // inferred from electronic annotation
260891_at	At1g29080	cysteine protease contains similarity to cysteine protease SPCP1 GI:13491750 from [Ipomoea batatas]	0.416104	4.1654	0.776983	7.78041	0.536	0.0128	0006508 // proteolysis // inferred from reviewed computational analysis /// 0006508 // proteolysis // inferred from electronic annotation	0004197 // cysteine-type endopeptidase activity // inferred from electronic annotation /// 0008233 // peptidase activity // inferred from electronic annotation /// 0008234 // cysteine-type peptidase activity // inferred from reviewed computational analysis /// 0008234 // cysteine-type peptidase activity // inferred from electronic annotation /// 0016787 // hydrolase activity // inferred from elec…	0012505 // endomembrane system // inferred from electronic annotation
263139_at	At1g65110	hypothetical protein similar to hypothetical protein GI:3860269 from [Arabidopsis thaliana]	1.03115	10.3314	0.470924	4.73291	2.19	0.0339	0006511 // ubiquitin-dependent protein catabolic process // inferred from electronic annotation	0003676 // nucleic acid binding // inferred from electronic annotation /// 0004221 // ubiquitin thiolesterase activity // inferred from electronic annotation /// 0008270 // zinc ion binding // inferred from electronic annotation	0005622 // intracellular // inferred from electronic annotation
263140_at	At1g65120	expressed protein	0.530815	5.3124	0.408583	4.08738	1.299	0.0422	0006511 // ubiquitin-dependent protein catabolic process // inferred from electronic annotation	0003676 // nucleic acid binding // inferred from electronic annotation /// 0004221 // ubiquitin thiolesterase activity // inferred from electronic annotation /// 0005488 // binding // inferred from electronic annotation /// 0008270 // zinc ion binding // inferred from electronic annotation	0005622 // intracellular // inferred from electronic annotation
258372_at	At3g14400	ubiquitin-specific protease 25 (UBP25) similar to GI:11993490	0.711084	9.50506	1.29733	17.3419	0.548	0.00147	0006511 // ubiquitin-dependent protein catabolic process // inferred from electronic annotation	0004221 // ubiquitin thiolesterase activity // inferred from electronic annotation /// 0004843 // ubiquitin-specific protease activity // RCA /// 0008233 // peptidase activity // inferred from electronic annotation	---
256409_at	At1g66620	seven in absentia (sina) protein, putative similar to SIAH1 protein [Brassica napus var. napus] GI:7657876; contains Pfam profile PF03145: Seven in absentia protein family	0.673798	8.01793	1.33353	15.8542	0.505	0.0153	0006511 // ubiquitin-dependent protein catabolic process // inferred from reviewed computational analysis /// 0006511 // ubiquitin-dependent protein catabolic process // inferred from electronic annotation /// 0007275 // multicellular organismal development // inferred from reviewed computational analysis /// 0007275 // multicellular organismal development // inferred from electronic annotation	0005515 // protein binding // inferred from electronic annotation /// 0008270 // zinc ion binding // inferred from electronic annotation	0005634 // nucleus // inferred from reviewed computational analysis /// 0005634 // nucleus // inferred from electronic annotation
266818_at	At2g44950	C3HC4-type zinc finger protein family contains Pfam profile: PF00097 zinc finger, C3HC4 type (RING finger)	0.495139	4.96711	1.01449	10.202	0.488	0.0382	0006512 // ubiquitin cycle // inferred from electronic annotation /// 0006513 // protein monoubiquitination // inferred from direct assay /// 0009965 // leaf morphogenesis // inferred from mutant phenotype /// 0010389 // regulation of G2/M transition of mitotic cell cycle // inferred from mutant phenotype /// 0010390 // histone monoubiquitination // inferred from mutant phenotype /// 0016049 // c…	0004842 // ubiquitin-protein ligase activity // inferred from direct assay /// 0005515 // protein binding // inferred from reviewed computational analysis /// 0005515 // protein binding // inferred from electronic annotation /// 0008270 // zinc ion binding // inferred from reviewed computational analysis /// 0008270 // zinc ion binding // inferred from electronic annotation /// 0016874 // ligase …	0005634 // nucleus // inferred from direct assay /// 0005694 // chromosome // inferred from electronic annotation /// 0005739 // mitochondrion // inferred from direct assay
264585_at	At1g05180	auxin-resistance protein AXR1 identical to SP|P42744 Auxin-resistance protein AXR1 {Arabidopsis thaliana}; contains Pfam profile PF00899: ThiF family	0.844159	21.5964	1.17097	29.9608	0.721	0.023	0006512 // ubiquitin cycle // inferred from electronic annotation /// 0009414 // response to water deprivation // inferred from mutant phenotype /// 0009734 // auxin mediated signaling pathway // inferred from mutant phenotype /// 0009734 // auxin mediated signaling pathway // inferred from electronic annotation /// 0009965 // leaf morphogenesis // inferred from genetic interaction /// 0010252 //…	0000166 // nucleotide binding // inferred from electronic annotation /// 0003824 // catalytic activity // inferred from electronic annotation /// 0005515 // protein binding // inferred from physical interaction /// 0005524 // ATP binding // inferred from electronic annotation /// 0008641 // small protein activating enzyme activity // inferred from direct assay /// 0008641 // small protein activat…	0005634 // nucleus // inferred from expression pattern
254232_at	At4g23600	aminotransferase family similar to nicotianamine aminotransferase from Hordeum vulgare [GI:6498122, GI:6469087]; contains Pfam profile PF00155 aminotransferase, classes I and II	0.540192	5.41244	0.373143	3.73749	1.448	0.0491	0006519 // amino acid and derivative metabolic process // inferred from electronic annotation /// 0006520 // amino acid metabolic process // inferred from expression pattern /// 0009058 // biosynthetic process // inferred from electronic annotation /// 0009611 // response to wounding // inferred from expression pattern /// 0009737 // response to abscisic acid stimulus // inferred from expression …	0003824 // catalytic activity // inferred from electronic annotation /// 0004121 // cystathionine beta-lyase activity // inferred from direct assay /// 0004838 // tyrosine transaminase activity // inferred from electronic annotation /// 0008483 // transaminase activity // non-traceable author statement /// 0008483 // transaminase activity // inferred from electronic annotation /// 0016740 // tran…	0012505 // endomembrane system // inferred from electronic annotation
247117_at	At5g65940	3-hydroxyisobutyryl-coenzyme A hydrolase (CoA-thioester hydrolase) (CHY1) identical to gi:8572760; contains Pfam profile PF00388 enoyl-CoA hydratase/isomerase family protein	0.428703	4.29767	0.701273	7.02909	0.611	0.0376	0006574 // valine catabolic process // inferred from direct assay /// 0006635 // fatty acid beta-oxidation // traceable author statement /// 0008152 // metabolic process // inferred from electronic annotation /// 0009733 // response to auxin stimulus // inferred from mutant phenotype	0003824 // catalytic activity // inferred from electronic annotation /// 0003860 // 3-hydroxyisobutyryl-CoA hydrolase activity // inferred from genetic interaction /// 0016787 // hydrolase activity // inferred from electronic annotation	---
253977_at	At4g26630	expressed protein various Caenorhabditis elegans predicted proteins	0.468544	4.68673	0.646868	6.46877	0.724	0.0373	0006614 // SRP-dependent cotranslational protein targeting to membrane // inferred from electronic annotation	0003723 // RNA binding // inferred from electronic annotation /// 0005525 // GTP binding // inferred from electronic annotation	0016020 // membrane // inferred from electronic annotation
251191_at	At3g62590	lipase (class 3) family contains Pfam profile PF01764: Lipase	2.50074	177.373	0.173253	12.3877	14.43	0.0367	0006629 // lipid metabolic process	0004806 // triacylglycerol lipase activity // inferred from reviewed computational analysis /// 0004806 // triacylglycerol lipase activity // inferred from electronic annotation	---
262254_at	At1g53920	GDSL-motif lipase/hydrolase protein similar to Anther-specific proline-rich proteins SP|P40603 SP|P40602 from {Arabidopsis thaliana}; contains Pfam profile PF00657: GDSL-like Lipase/Acylhydrolase	1.62493	24.788	0.496668	7.56245	3.272	0.0157	0006629 // lipid metabolic process // inferred from electronic annotation	0004091 // carboxylesterase activity // RCA /// 0016298 // lipase activity // inferred from sequence or structural similarity	---
262740_at	At1g28590	lipase, putative similar to lipase [Arabidopsis thaliana] GI:1145627; contains InterPro Entry IPR001087 Lipolytic enzyme, G-D-S-L family	0.269823	2.70008	0.347372	3.47516	0.777	0.0373	0006629 // lipid metabolic process // inferred from electronic annotation	0004091 // carboxylesterase activity // inferred from reviewed computational analysis /// 0016788 // hydrolase activity, acting on ester bonds // inferred from electronic annotation	0012505 // endomembrane system // inferred from electronic annotation
258250_at	At3g15850	fatty acid desaturase family protein similar to delta 9 acyl-lipid desaturase (ADS1) GI:2970034 from [Arabidopsis thaliana]	1.1214	22.4998	0.883799	17.7325	1.269	0.0204	0006629 // lipid metabolic process // inferred from electronic annotation /// 0006633 // fatty acid biosynthetic process // inferred from electronic annotation /// 0006636 // unsaturated fatty acid biosynthetic process // inferred from mutant phenotype /// 0008610 // lipid biosynthetic process // inferred from electronic annotation /// 0010205 // photoinhibition // inferred from mutant phenotype …	0004768 // stearoyl-CoA 9-desaturase activity // inferred from electronic annotation /// 0005506 // iron ion binding // inferred from electronic annotation /// 0009979 // 16:0 monogalactosyldiacylglycerol desaturase activity // inferred from mutant phenotype /// 0016491 // oxidoreductase activity // inferred from electronic annotation /// 0016717 // oxidoreductase activity, acting on paired donor…	0005783 // endoplasmic reticulum // inferred from electronic annotation /// 0009507 // chloroplast // inferred from electronic annotation /// 0009579 // thylakoid // traceable author statement /// 0016020 // membrane // inferred from electronic annotation /// 0016021 // integral to membrane // inferred from electronic annotation
253547_at	At4g30950	omega-6 fatty acid desaturase, chloroplast (FAD6) (fadC) (delta-12 desaturase) identical to GI:493068	1.25927	74.0929	0.761619	44.8421	1.653	0.0393	0006629 // lipid metabolic process // inferred from electronic annotation /// 0006633 // fatty acid biosynthetic process // traceable author statement /// 0006633 // fatty acid biosynthetic process // inferred from electronic annotation /// 0008610 // lipid biosynthetic process // inferred from electronic annotation /// 0010205 // photoinhibition // inferred from mutant phenotype	0016491 // oxidoreductase activity // inferred from electronic annotation /// 0016705 // oxidoreductase activity, acting on paired donors, with incorporation or reduction of molecular oxygen // inferred from electronic annotation /// 0016717 // oxidoreductase activity, acting on paired donors, with oxidation of a pair of donors resulting in the reduction of molecular oxygen to two molecules of wa…	0009507 // chloroplast // non-traceable author statement /// 0009507 // chloroplast // inferred from electronic annotation /// 0016020 // membrane // inferred from electronic annotation /// 0016021 // integral to membrane // inferred from electronic annotation
256306_at	At1g30370	lipase (class 3) family similar to DEFECTIVE IN ANTHER DEHISCENCE1 [Arabidopsis thaliana] GI:16215706; contains Pfam profile: PF01764: Lipase	1.37057	19.1686	0.698399	9.74892	1.962	0.0296	0006629 // lipid metabolic process // inferred from reviewed computational analysis /// 0006629 // lipid metabolic process // inferred from electronic annotation	0004806 // triacylglycerol lipase activity // inferred from reviewed computational analysis /// 0004806 // triacylglycerol lipase activity // inferred from electronic annotation	---
265098_at	At1g04010	expressed protein	0.511122	5.12496	1.13347	11.3621	0.451	0.0158	0006629 // lipid metabolic process // inferred from reviewed computational analysis /// 0006629 // lipid metabolic process // inferred from electronic annotation	0004607 // phosphatidylcholine-sterol O-acyltransferase activity // inferred from reviewed computational analysis /// 0004607 // phosphatidylcholine-sterol O-acyltransferase activity // inferred from electronic annotation /// 0016740 // transferase activity // inferred from electronic annotation	0012505 // endomembrane system // inferred from electronic annotation
262721_at	At1g43560	thioredoxin family contains Pfam profile: PF00085 Thioredoxin; similar to thioredoxin GI:142153 from [Synechococcus PCC6301]	0.58775	30.5099	1.50887	78.5134	0.39	0.0206	0006662 // glycerol ether metabolic process // inferred from electronic annotation /// 0045454 // cell redox homeostasis // inferred from electronic annotation	0009055 // electron carrier activity // inferred from electronic annotation /// 0015035 // protein disulfide oxidoreductase activity // inferred from electronic annotation /// 0030508 // thiol-disulfide exchange intermediate activity // inferred from reviewed computational analysis	0009507 // chloroplast // inferred from electronic annotation
246302_at	At3g51860	cation exchanger, putative (CAX3) similar to high affinity calcium antiporter CAX1 [Arabidopsis thaliana] gi|9256741|gb|AAB05913; Ca2+:Cation Antiporter (CaCA) Family member PMID:11500563; non-consensus AT-acceptor splice site at intron 1	0.549879	5.4997	0.709566	7.09682	0.775	0.00994	0006793 // phosphorus metabolic process // inferred from genetic interaction /// 0006810 // transport // inferred from electronic annotation /// 0006811 // ion transport // inferred from electronic annotation /// 0006812 // cation transport // inferred from electronic annotation /// 0006814 // sodium ion transport // inferred from genetic interaction /// 0006816 // calcium ion transport // inferr…	0005509 // calcium ion binding // inferred from electronic annotation /// 0008324 // cation transmembrane transporter activity // inferred from electronic annotation /// 0015297 // antiporter activity // inferred from electronic annotation /// 0015368 // calcium:cation antiporter activity // inferred from sequence or structural similarity /// 0015369 // calcium:hydrogen antiporter activity // inf…	0005773 // vacuole // inferred from electronic annotation /// 0005774 // vacuolar membrane // inferred from direct assay /// 0009705 // membrane of vacuole with cell cycle-independent morphology // inferred from direct assay /// 0016020 // membrane // inferred from electronic annotation /// 0016021 // integral to membrane // inferred from electronic annotation
264956_at	At1g76990	uridylyltransferase-related low similarity to uridylyltransferase SP|P56884 from Rhizobium meliloti; contains Pfam ACT domain PF01842	1.95263	36.9376	0.299879	5.66253	6.511	0.0151	0006807 // nitrogen compound metabolic process // inferred from electronic annotation /// 0008152 // metabolic process // inferred from electronic annotation	0008773 // [protein-PII] uridylyltransferase activity // inferred from electronic annotation /// 0016597 // amino acid binding // inferred from sequence or structural similarity /// 0016597 // amino acid binding // inferred from electronic annotation	0005829 // cytosol // traceable author statement
265714_at	At2g03520	integral membrane protein -related	1.16011	12.2907	0.84111	8.9163	1.379	0.0486	0006810 // transport // inferred from electronic annotation	0000166 // nucleotide binding // inferred from electronic annotation /// 0005524 // ATP binding // inferred from electronic annotation	0016020 // membrane // inferred from electronic annotation /// 0016021 // integral to membrane // inferred from electronic annotation
251781_at	At3g55320	multidrug resistance P-glycoprotein, putative similar to multidrug resistant P-glycoprotein pmdr1 GI:4204793 from [Solanum tuberosum]	0.701005	7.01046	0.913744	9.13875	0.767	0.0104	0006810 // transport // inferred from electronic annotation	0000166 // nucleotide binding // inferred from electronic annotation /// 0005524 // ATP binding // inferred from electronic annotation /// 0016887 // ATPase activity // inferred from electronic annotation /// 0017111 // nucleoside-triphosphatase activity // inferred from electronic annotation /// 0042626 // ATPase activity, coupled to transmembrane movement of substances // inferred from sequence…	0016020 // membrane // inferred from electronic annotation /// 0016021 // integral to membrane // inferred from electronic annotation
257662_at	At3g13320	calcium exchanger (CAX2) almost identical to GB:AAB05914 from [Arabidopsis thaliana]; Ca2+:Cation Antiporter (CaCA) Family member PMID:11500563	0.682712	71.6224	1.37672	144.523	0.496	0.0291	0006810 // transport // inferred from electronic annotation /// 0006811 // ion transport // inferred from electronic annotation /// 0006812 // cation transport // inferred from electronic annotation /// 0006816 // calcium ion transport // inferred from direct assay /// 0006816 // calcium ion transport // inferred from electronic annotation /// 0006828 // manganese ion transport // inferred from g…	0005509 // calcium ion binding // inferred from electronic annotation /// 0005515 // protein binding // inferred from physical interaction /// 0008324 // cation transmembrane transporter activity // inferred from electronic annotation /// 0015297 // antiporter activity // inferred from electronic annotation /// 0015368 // calcium:cation antiporter activity // inferred from sequence or structural …	0005773 // vacuole // inferred from electronic annotation /// 0009705 // membrane of vacuole with cell cycle-independent morphology // inferred from direct assay /// 0012505 // endomembrane system // traceable author statement /// 0016020 // membrane // inferred from electronic annotation /// 0016021 // integral to membrane // inferred from electronic annotation
247902_at	At5g57350	ATPase 3, plasma membrane-type (proton pump 3) nearly identical to SP|P20431 ATPase 3, plasma membrane-type (EC 3.6.3.6) (Proton pump 3) {Arabidopsis thaliana}; contains InterPro accession IPR001757: ATPase, E1-E2 type	0.602944	6.03756	0.412012	4.12496	1.463	0.0334	0006810 // transport // inferred from electronic annotation /// 0006811 // ion transport // inferred from electronic annotation /// 0006812 // cation transport // inferred from electronic annotation /// 0008152 // metabolic process // inferred from electronic annotation /// 0015992 // proton transport // inferred from electronic annotation	0000166 // nucleotide binding // inferred from electronic annotation /// 0000287 // magnesium ion binding // inferred from electronic annotation /// 0003824 // catalytic activity // inferred from electronic annotation /// 0005524 // ATP binding // inferred from electronic annotation /// 0008553 // hydrogen-exporting ATPase activity, phosphorylative mechanism // inferred from direct assay /// 0008…	0005886 // plasma membrane // inferred from direct assay /// 0016020 // membrane // inferred from electronic annotation /// 0016021 // integral to membrane // inferred from electronic annotation
254663_at	At4g18290	inward rectifying potassium channel (KAT2) identical to inward rectifying K+ channel [Arabidopsis thaliana] gi|12666980|emb|CAC28122; Shaker-type channel (1P/6TM), PMID:11500563	1.62383	37.3617	0.44503	10.2751	3.649	0.0166	0006810 // transport // inferred from electronic annotation /// 0006811 // ion transport // inferred from electronic annotation /// 0006813 // potassium ion transport // inferred from electronic annotation	0005216 // ion channel activity // inferred from electronic annotation /// 0005242 // inward rectifier potassium channel activity // inferred from sequence or structural similarity /// 0005244 // voltage-gated ion channel activity // inferred from electronic annotation /// 0005249 // voltage-gated potassium channel activity // inferred from electronic annotation /// 0005267 // potassium channel a…	0005886 // plasma membrane // RCA /// 0016020 // membrane // inferred from electronic annotation /// 0016021 // integral to membrane // inferred from electronic annotation
247745_at	At5g59030	copper transport protein	1.34414	14.1925	0.664962	7.02888	2.021	0.0171	0006810 // transport // inferred from electronic annotation /// 0006811 // ion transport // inferred from electronic annotation /// 0006825 // copper ion transport // inferred from electronic annotation /// 0048235 // pollen sperm cell differentiation // inferred from mutant phenotype /// 0048364 // root development // inferred from mutant phenotype	0005375 // copper ion transmembrane transporter activity // inferred from genetic interaction /// 0005375 // copper ion transmembrane transporter activity // inferred from electronic annotation /// 0005507 // copper ion binding // inferred from electronic annotation	0016020 // membrane // inferred from sequence or structural similarity /// 0016020 // membrane // inferred from electronic annotation /// 0016021 // integral to membrane // inferred from electronic annotation
261252_at	At1g05810	RAS-related GTP-binding protein (ARA-1) identical to SP:P19892 from [Arabidopsis thaliana] (Gene 76:313-319(1989))	0.69218	9.59996	1.3656	18.963	0.507	0.0215	0006810 // transport // inferred from electronic annotation /// 0007264 // small GTPase mediated signal transduction // inferred from electronic annotation /// 0015031 // protein transport // inferred from electronic annotation	0000166 // nucleotide binding // inferred from electronic annotation /// 0005525 // GTP binding // inferred from electronic annotation	0016020 // membrane // inferred from electronic annotation
256244_at	At3g12520	sulphate transporter -related similar to high affinity sulphate transporter GB:X96431 GI:1217966 [Hordeum vulgare]	0.776289	9.9372	1.2277	15.7001	0.632	0.0354	0006810 // transport // inferred from electronic annotation /// 0008272 // sulfate transport // inferred from electronic annotation	0005215 // transporter activity // inferred from electronic annotation /// 0008271 // secondary active sulfate transmembrane transporter activity // inferred from electronic annotation /// 0015116 // sulfate transmembrane transporter activity // inferred from sequence similarity /// 0015293 // symporter activity // inferred from electronic annotation	0016020 // membrane // inferred from electronic annotation /// 0016021 // integral to membrane // inferred from electronic annotation
262134_at	At1g77990	sulfate transporter -related similar to sulfate transporter GI:2114106 from [Arabidopsis thaliana]	0.616412	11.9125	1.4869	28.7882	0.415	0.0347	0006810 // transport // inferred from electronic annotation /// 0008272 // sulfate transport // inferred from electronic annotation	0005215 // transporter activity // inferred from electronic annotation /// 0008271 // secondary active sulfate transmembrane transporter activity // inferred from electronic annotation /// 0015116 // sulfate transmembrane transporter activity // inferred from sequence similarity /// 0015293 // symporter activity // inferred from electronic annotation	0016020 // membrane // inferred from electronic annotation /// 0016021 // integral to membrane // inferred from electronic annotation
259310_s_at	At3g05165	sugar transporter, putative similar to sugar-porter family proteins 1 and 2 [Arabidopsis thaliana] GI:14585699, GI:14585701; contains Pfam profile PF00083: major facilitator superfamily protein	0.766742	33.8116	1.25399	55.2558	0.611	0.0453	0006810 // transport // inferred from electronic annotation /// 0008643 // carbohydrate transport // inferred from electronic annotation	0005215 // transporter activity // inferred from electronic annotation /// 0005351 // sugar:hydrogen ion symporter activity // inferred from reviewed computational analysis /// 0005351 // sugar:hydrogen ion symporter activity // inferred from electronic annotation /// 0015144 // carbohydrate transmembrane transporter activity // inferred from sequence or structural similarity /// 0015144 // carbo…	0016020 // membrane // inferred from reviewed computational analysis /// 0016020 // membrane // inferred from electronic annotation /// 0016021 // integral to membrane // inferred from electronic annotation
260054_at	At1g78130	transporter - related low similarity to spinster type III [Drosophila melanogaster] GI:12003974; contains Pfam profile: PF00083 major facilitator superfamily protein	0.581361	11.3745	1.51792	29.7764	0.383	0.041	0006810 // transport // inferred from electronic annotation /// 0009567 // double fertilization forming a zygote and endosperm // inferred from mutant phenotype	0005215 // transporter activity // inferred from electronic annotation /// 0005351 // sugar:hydrogen ion symporter activity // inferred from reviewed computational analysis /// 0015144 // carbohydrate transmembrane transporter activity // inferred from reviewed computational analysis	0016020 // membrane // inferred from reviewed computational analysis /// 0016021 // integral to membrane // inferred from electronic annotation
256241_at	At3g12390	nascent polypeptide associated complex alpha chain -related similar to nascent polypeptide associated complex alpha chain GB:AAF27917 GI:6752882 [Pinus taeda]	0.622098	6.22689	1.08406	10.8572	0.574	0.0182	0006810 // transport // inferred from electronic annotation /// 0015031 // protein transport // inferred from electronic annotation	---	---
247233_at	At5g64970	mitochondrial carrier protein family contains Pfam profile: PF00153 mitochondrial carrier protein	0.601717	13.8001	1.41552	32.4496	0.425	0.00572	0006810 // transport // inferred from reviewed computational analysis /// 0006810 // transport // inferred from electronic annotation /// 0006839 // mitochondrial transport // inferred from reviewed computational analysis	0005215 // transporter activity // inferred from sequence or structural similarity /// 0005488 // binding // inferred from reviewed computational analysis /// 0005488 // binding // inferred from electronic annotation	0005739 // mitochondrion // inferred from direct assay /// 0005743 // mitochondrial inner membrane // inferred from reviewed computational analysis /// 0005743 // mitochondrial inner membrane // inferred from electronic annotation /// 0009536 // plastid // inferred from direct assay /// 0016020 // membrane // inferred from electronic annotation /// 0016021 // integral to membrane // inferred from…
266857_at	At2g26900	bile acid:sodium symporter family low similarity to SP|Q12908 Ileal sodium/bile acid cotransporter {Homo sapiens}; contains Pfam profile PF01758: Sodium Bile acid symporter family	0.550478	13.7257	1.502	37.3374	0.366	0.0241	0006814 // sodium ion transport // inferred from reviewed computational analysis /// 0006814 // sodium ion transport // inferred from electronic annotation /// 0015711 // organic anion transport // inferred from electronic annotation	0005215 // transporter activity // inferred from sequence or structural similarity /// 0008508 // bile acid:sodium symporter activity // inferred from reviewed computational analysis /// 0008508 // bile acid:sodium symporter activity // inferred from electronic annotation	0016020 // membrane // inferred from reviewed computational analysis /// 0016020 // membrane // inferred from electronic annotation /// 0016021 // integral to membrane // inferred from electronic annotation
256024_at	At1g58340	MATE efflux protein - related contains Pfam profile: PF01554 uncharacterized membrane protein family UPF0013	0.51248	5.12504	0.884643	8.84996	0.579	0.0187	0006855 // multidrug transport // inferred from electronic annotation /// 0009624 // response to nematode // inferred from expression pattern	0005215 // transporter activity // RCA /// 0015238 // drug transporter activity // inferred from electronic annotation /// 0015297 // antiporter activity // inferred from electronic annotation	0016020 // membrane // inferred from electronic annotation
257671_at	At3g20450	expressed protein	0.765264	13.254	1.28045	22.2014	0.598	0.0294	0006886 // intracellular protein transport // inferred from electronic annotation /// 0006915 // apoptosis // inferred from electronic annotation	---	0005783 // endoplasmic reticulum // inferred from electronic annotation /// 0012505 // endomembrane system // inferred from electronic annotation /// 0016021 // integral to membrane // inferred from electronic annotation
259119_at	At3g01340	protein transport protein SEC13 family / WD-40 repeat protein family similar to Protein transport protein SEC13 SP|Q04491 {Saccharomyces cerevisiae} and SEC13 (SP:P53024) [Pichia pastoris]	0.687081	6.87246	0.476796	4.76907	1.441	0.00701	0006886 // intracellular protein transport // inferred from reviewed computational analysis /// 0006900 // membrane budding // inferred from sequence or structural similarity	0000166 // nucleotide binding // inferred from reviewed computational analysis	---
259534_at	At1g12290	disease resistance protein (CC-NBS-LRR class), putative domain signature CC-NBS-LRR exists, suggestive of a disease resistance protein.	1.34582	13.5257	0.566802	5.71261	2.374	0.0363	0006915 // apoptosis // inferred from electronic annotation /// 0006952 // defense response // inferred from reviewed computational analysis /// 0006952 // defense response // inferred from electronic annotation	0000166 // nucleotide binding // inferred from electronic annotation /// 0005515 // protein binding // inferred from electronic annotation /// 0005524 // ATP binding // inferred from electronic annotation	---
249110_at	At5g43730	disease resistance protein (CC-NBS-LRR class), putative domain signature CC-NBS-LRR exists, suggestive of a disease resistance protein.	0.296234	2.96258	0.382439	3.82513	0.775	0.0139	0006915 // apoptosis // inferred from electronic annotation /// 0006952 // defense response // inferred from reviewed computational analysis /// 0006952 // defense response // inferred from electronic annotation	0000166 // nucleotide binding // inferred from electronic annotation /// 0005515 // protein binding // inferred from electronic annotation /// 0005524 // ATP binding // inferred from electronic annotation	0012505 // endomembrane system // inferred from electronic annotation
260640_at	At1g53350	disease resistance protein (CC-NBS-LRR class), putative domain signature CC-NBS-LRR exists, suggestive of a disease resistance protein.	0.380163	3.8125	0.662886	6.63744	0.573	0.0351	0006915 // apoptosis // inferred from electronic annotation /// 0006952 // defense response // inferred from reviewed computational analysis /// 0006952 // defense response // inferred from electronic annotation	0000166 // nucleotide binding // inferred from electronic annotation /// 0005515 // protein binding // inferred from electronic annotation /// 0005524 // ATP binding // inferred from electronic annotation	---
267590_at	At2g39700	expansin, putative (EXP4) similar to alpha-expansin 6 precursor GI:16923359 from [Cucumis sativus]; alpha-expansin gene family, PMID:11641069	0.843508	10.919	1.17084	15.1585	0.72	0.0128	0006949 // syncytium formation // inferred from expression pattern /// 0007047 // cell wall organization and biogenesis // inferred from electronic annotation /// 0009664 // cellulose and pectin-containing cell wall organization and biogenesis // inferred from electronic annotation /// 0009826 // unidimensional cell growth // non-traceable author statement /// 0009826 // unidimensional cell growt…	---	0005576 // extracellular region // inferred from electronic annotation /// 0005618 // cell wall // inferred from electronic annotation /// 0009505 // cellulose and pectin-containing cell wall // inferred from direct assay /// 0016020 // membrane // inferred from electronic annotation
248827_at	At5g47100	calcineurin B-like protein 9 (CBL9) identical to calcineurin B-like protein 9 (GI:5866279) and calcium-binding protein AtCBL9 (GI:16151825) [Arabidopsis thaliana]; similar to calcineurin B-like protein 1 (GI:3309082) [Arabidopsis thaliana]	0.654737	6.55079	0.501186	5.01518	1.306	0.0326	0006950 // response to stress // inferred from physical interaction /// 0009738 // abscisic acid mediated signaling // inferred from electronic annotation	0005509 // calcium ion binding // inferred from electronic annotation /// 0005515 // protein binding // inferred from physical interaction	0005886 // plasma membrane // inferred from direct assay /// 0008287 // protein serine/threonine phosphatase complex // RCA /// 0016020 // membrane // inferred from electronic annotation
257892_at	At3g17020	expressed protein similar to ER6 protein GB:AAD46412 [Lycopersicon esculentum]; contains Pfam profile: PF00582 universal stress protein family	0.811401	8.11403	0.506885	5.07026	1.601	0.0306	0006950 // response to stress // inferred from reviewed computational analysis /// 0006950 // response to stress // inferred from electronic annotation /// 0009409 // response to cold // inferred from expression pattern	---	---
257408_at	At2g17310	F-box protein family contains F-box domain Pfam:PF00646	0.61865	10.5356	1.4336	24.4354	0.432	0.015	0006952 // defense response // inferred from electronic annotation /// 0009617 // response to bacterium // inferred from mutant phenotype /// 0009620 // response to fungus // inferred from mutant phenotype /// 0016567 // protein ubiquitination // inferred from sequence or structural similarity	---	0019005 // SCF ubiquitin ligase complex // inferred from sequence or structural similarity
262384_at	At1g72950	disease resistance protein (TIR-NBS class), putative domain signature TIR-NBS exists, suggestive of a disease resistance protein.	0.817929	44.2482	1.20934	65.4519	0.676	0.0447	0006952 // defense response // inferred from reviewed computational analysis /// 0006952 // defense response // inferred from electronic annotation	0004888 // transmembrane receptor activity // inferred from electronic annotation	0016020 // membrane // inferred from electronic annotation
260551_at	At2g43510	trypsin inhibitor -related	1.47456	32.6484	0.55835	12.3624	2.641	0.00296	0006952 // defense response // traceable author statement /// 0006952 // defense response // inferred from electronic annotation /// 0009405 // pathogenesis // inferred from electronic annotation /// 0050832 // defense response to fungus // inferred from mutant phenotype	0004866 // endopeptidase inhibitor activity // inferred from electronic annotation /// 0004867 // serine-type endopeptidase inhibitor activity // inferred from electronic annotation /// 0008200 // ion channel inhibitor activity // inferred from electronic annotation /// 0030304 // trypsin inhibitor activity // traceable author statement	0005576 // extracellular region // inferred from electronic annotation /// 0012505 // endomembrane system // inferred from electronic annotation
259197_at	At3g03670	peroxidase, putative similar to peroxidase GB:CAA66966 [Arabidopsis thaliana]	0.440809	9.14899	1.57105	32.2914	0.281	0.0497	0006979 // response to oxidative stress // inferred from electronic annotation /// 0042744 // hydrogen peroxide catabolic process // inferred from electronic annotation	0004601 // peroxidase activity // inferred from reviewed computational analysis /// 0004601 // peroxidase activity // inferred from electronic annotation /// 0005506 // iron ion binding // inferred from electronic annotation /// 0005509 // calcium ion binding // inferred from electronic annotation /// 0016491 // oxidoreductase activity // inferred from electronic annotation /// 0046872 // metal i…	0012505 // endomembrane system // inferred from electronic annotation
251046_at	At5g02370	kinesin-related protein kinesin, Xenopus laevis, EMBL:XLA249840	0.575629	5.76227	0.428341	4.2875	1.344	0.0429	0007018 // microtubule-based movement // inferred from electronic annotation	0000166 // nucleotide binding // inferred from electronic annotation /// 0003774 // motor activity // inferred from electronic annotation /// 0003777 // microtubule motor activity // inferred from reviewed computational analysis /// 0003777 // microtubule motor activity // inferred from electronic annotation /// 0005524 // ATP binding // inferred from electronic annotation /// 0043565 // sequence…	0005622 // intracellular // inferred from electronic annotation /// 0005874 // microtubule // inferred from electronic annotation /// 0005875 // microtubule associated complex // inferred from electronic annotation
248198_at	At5g54200	expressed protein contains similarity to WD-containing protein	0.797947	60.9719	1.22456	93.5928	0.652	0.0218	0007165 // signal transduction // inferred from reviewed computational analysis	0004871 // signal transducer activity // inferred from reviewed computational analysis	0005834 // heterotrimeric G-protein complex // inferred from reviewed computational analysis
254995_at	At4g10370	CHP-rich zinc finger protein, putative	0.531168	5.3124	0.376225	3.76244	1.412	0.007	0007242 // intracellular signaling cascade // inferred from electronic annotation	0005515 // protein binding // inferred from electronic annotation /// 0008270 // zinc ion binding // inferred from electronic annotation	---
255533_at	At4g02180	CHP-rich zinc finger protein, putative similar to T10M13.18 and other A. thaliana CHP-rich zinc finger proteins	0.785019	23.199	1.2324	36.4048	0.637	0.0375	0007242 // intracellular signaling cascade // inferred from electronic annotation	0005515 // protein binding // inferred from electronic annotation /// 0008270 // zinc ion binding // inferred from electronic annotation	---
258754_at	At3g11920	glutaredoxin-related contains INTERPRO Domain IPR002109, Glutaredoxin (thioltransferase)	0.664868	7.28755	1.33941	14.6369	0.496	0.0401	0007242 // intracellular signaling cascade // inferred from electronic annotation /// 0045454 // cell redox homeostasis // inferred from electronic annotation	0009055 // electron carrier activity // inferred from electronic annotation /// 0015035 // protein disulfide oxidoreductase activity // inferred from electronic annotation	---
263740_at	At2g20660	hypothetical protein similar to RALF precursor [Nicotiana tabacum] GI:16566316	0.461035	4.6124	0.362339	3.62477	1.272	0.0277	0007267 // cell-cell signaling // inferred from sequence or structural similarity	0004871 // signal transducer activity // traceable author statement	0048046 // apoplast // inferred from sequence or structural similarity
254900_at	At4g11510	hypothetical protein	0.461677	4.61842	0.609983	6.1041	0.757	0.033	0007267 // cell-cell signaling // inferred from sequence or structural similarity	0004871 // signal transducer activity // traceable author statement	0048046 // apoplast // inferred from sequence or structural similarity
248469_at	At5g50820	No apical meristem (NAM) protein family contains Pfam PF02365: No apical meristem (NAM) domain; similar to unknown protein (pir||T07182)	1.28952	111.637	0.715035	62.0005	1.803	0.0315	0007275 // multicellular organismal development // inferred from reviewed computational analysis /// 0045449 // regulation of transcription // inferred from electronic annotation	0003677 // DNA binding // inferred from electronic annotation /// 0003700 // transcription factor activity // inferred from sequence or structural similarity	---
261192_at	At1g32870	NAM protein -related similar to NAM protein GI:6066594 from [Petunia hybrida]	1.07994	10.8065	0.686739	6.87509	1.573	0.0202	0007275 // multicellular organismal development // inferred from reviewed computational analysis /// 0045449 // regulation of transcription // inferred from electronic annotation	0003677 // DNA binding // inferred from electronic annotation /// 0003700 // transcription factor activity // inferred from sequence or structural similarity	---
247136_at	At5g66170	senescence-associated protein contains similarity to ketoconazole resistant protein GI:928938 and senescence-associated protein GI:1046268 from [Arabidopsis thaliana]	1.00819	10.0842	0.602904	6.03161	1.672	0.00686	0007568 // aging // inferred from reviewed computational analysis	---	---
255943_at	At1g22370	glycosyltransferase family glycosyltransferase family	1.35513	150.743	0.677192	75.3774	2.001	0.0198	0008152 // metabolic process // inferred from electronic annotation	0016740 // transferase activity // inferred from electronic annotation /// 0016757 // transferase activity, transferring glycosyl groups // inferred from sequence or structural similarity /// 0016757 // transferase activity, transferring glycosyl groups // inferred from reviewed computational analysis /// 0016757 // transferase activity, transferring glycosyl groups // inferred from electronic an…	---
252293_at	At3g48990	AMP-dependent synthetase and ligase family similar to peroxisomal-coenzyme A synthetase (FAT2) [gi:586339] from Saccharomyces cerevisiae; contains Pfam AMP-binding enzyme domain PF00501	1.31627	108.026	0.727543	59.6608	1.809	0.0253	0008152 // metabolic process // inferred from electronic annotation	0003824 // catalytic activity // inferred from electronic annotation /// 0016208 // AMP binding // inferred from reviewed computational analysis /// 0016874 // ligase activity // inferred from electronic annotation	---
255961_at	At1g22340	UDP-glycosyltransferase family contains Pfam profile: PF00201 UDP-glucoronosyl and UDP-glucosyl transferase ;similar to UDP-glucose glucosyltransferase GI:3928543 from [Arabidopsis thaliana]	1.20049	13.7878	0.794254	9.12916	1.511	0.0313	0008152 // metabolic process // inferred from electronic annotation	0008194 // UDP-glycosyltransferase activity // inferred from reviewed computational analysis /// 0016740 // transferase activity // inferred from electronic annotation /// 0016757 // transferase activity, transferring glycosyl groups // inferred from sequence or structural similarity /// 0016757 // transferase activity, transferring glycosyl groups // inferred from electronic annotation /// 00167…	---
260485_at	At1g68270	AMP-dependent synthetase and ligase family similar to AMP-binding protein GI:1903034 from [Brassica napus]; contains Pfam AMP-binding domain PF00501	0.459607	4.59734	0.350542	3.50547	1.311	0.0453	0008152 // metabolic process // inferred from electronic annotation	0003824 // catalytic activity // inferred from electronic annotation	---
245543_at	At4g15260	UDP-glycosyltransferase family contains Pfam profile: PF00201 UDP-glucoronosyl and UDP-glucosyl transferase	0.419512	4.19518	0.532437	5.32458	0.788	0.0043	0008152 // metabolic process // inferred from electronic annotation	0008194 // UDP-glycosyltransferase activity // inferred from reviewed computational analysis /// 0016740 // transferase activity // inferred from electronic annotation /// 0016757 // transferase activity, transferring glycosyl groups // inferred from sequence or structural similarity /// 0016757 // transferase activity, transferring glycosyl groups // inferred from electronic annotation /// 00167…	---
257949_at	At3g21750	UDP-glycosyltransferase family similar to GB:Q40284 from [Manihot esculenta]	0.279717	2.79997	0.379458	3.79984	0.737	0.05	0008152 // metabolic process // inferred from electronic annotation	0008194 // UDP-glycosyltransferase activity // inferred from reviewed computational analysis /// 0016740 // transferase activity // inferred from electronic annotation /// 0016757 // transferase activity, transferring glycosyl groups // inferred from sequence or structural similarity /// 0016757 // transferase activity, transferring glycosyl groups // inferred from electronic annotation /// 00167…	---
261068_at	At1g07450	short-chain dehydrogenase/reductase family protein (tropinone reductase, putative) similar to tropinone reductase SP:P50165 from [Datura stramonium]	0.790454	81.0366	1.22069	125.152	0.648	0.00444	0008152 // metabolic process // inferred from electronic annotation	0016491 // oxidoreductase activity // inferred from reviewed computational analysis /// 0016491 // oxidoreductase activity // inferred from electronic annotation	---
246462_at	At5g16940	expressed protein predicted protein, Drosophila melanogaster	0.47829	4.78463	1.12931	11.3102	0.424	0.0159	0008152 // metabolic process // inferred from electronic annotation	0016846 // carbon-sulfur lyase activity // inferred from electronic annotation	---
258977_s_at	At3g02020	aspartate kinase, lysine-sensitive, putative similar to aspartate kinase gi:2257743 (Arabidopsis thaliana)	0.56485	5.64989	0.415911	4.16228	1.358	0.0369	0008152 // metabolic process // inferred from electronic annotation /// 0008652 // amino acid biosynthetic process // inferred from electronic annotation /// 0009067 // aspartate family amino acid biosynthetic process // traceable author statement /// 0009088 // threonine biosynthetic process // inferred from electronic annotation	0000166 // nucleotide binding // inferred from electronic annotation /// 0004072 // aspartate kinase activity // inferred from genetic interaction /// 0004072 // aspartate kinase activity // inferred from electronic annotation /// 0005524 // ATP binding // inferred from electronic annotation /// 0016301 // kinase activity // inferred from electronic annotation /// 0016597 // amino acid binding //…	0009507 // chloroplast // inferred from electronic annotation
250291_at	At5g13280	aspartate kinase identical to aspartate kinase [Arabidopsis thaliana] GI:4376158	0.291189	2.91256	0.427517	4.27517	0.681	0.0339	0008152 // metabolic process // inferred from electronic annotation /// 0008652 // amino acid biosynthetic process // traceable author statement /// 0008652 // amino acid biosynthetic process // inferred from electronic annotation /// 0009088 // threonine biosynthetic process // inferred from electronic annotation	0000166 // nucleotide binding // inferred from electronic annotation /// 0004072 // aspartate kinase activity // inferred from sequence or structural similarity /// 0004072 // aspartate kinase activity // inferred from electronic annotation /// 0005524 // ATP binding // inferred from electronic annotation /// 0016301 // kinase activity // inferred from electronic annotation /// 0016597 // amino a…	0009507 // chloroplast // inferred from electronic annotation
257021_at	At3g19710	branched-chain amino acid aminotransferase -related similar to branched-chain amino acid aminotransferase GB:AAF07192 from [Solanum tuberosum]	0.555589	5.56591	0.38531	3.85626	1.442	0.0481	0008152 // metabolic process // inferred from electronic annotation /// 0009081 // branched chain family amino acid metabolic process // inferred from electronic annotation /// 0019761 // glucosinolate biosynthetic process // inferred from mutant phenotype	0003824 // catalytic activity // inferred from reviewed computational analysis /// 0003824 // catalytic activity // inferred from electronic annotation /// 0004084 // branched-chain-amino-acid transaminase activity // inferred from electronic annotation /// 0008483 // transaminase activity // inferred from electronic annotation /// 0010326 // methionine-oxo-acid transaminase activity // inferred …	0005737 // cytoplasm // inferred from electronic annotation /// 0005829 // cytosol // inferred from direct assay
253697_at	At4g29700	nucleotide pyrophosphatase -related protein nucleotide pyrophosphatase, Oryza sativa, gb:T03293	0.512021	5.12398	0.785716	7.85776	0.652	0.0386	0008152 // metabolic process // inferred from electronic annotation /// 0009117 // nucleotide metabolic process // inferred from reviewed computational analysis /// 0009117 // nucleotide metabolic process // inferred from electronic annotation	0004551 // nucleotide diphosphatase activity // inferred from electronic annotation /// 0016787 // hydrolase activity // inferred from reviewed computational analysis /// 0016787 // hydrolase activity // inferred from electronic annotation	0012505 // endomembrane system // inferred from electronic annotation
267137_at	At2g23410	dehydrodolichyl diphosphate synthase [DEDOL-PP synthase] identical to GI:7960765	0.636771	6.36991	0.845603	8.45821	0.753	0.0156	0008152 // metabolic process // inferred from electronic annotation /// 0019408 // dolichol biosynthetic process // inferred from genetic interaction	0016740 // transferase activity // inferred from electronic annotation /// 0045547 // dehydrodolichyl diphosphate synthase activity // inferred from genetic interaction	0005783 // endoplasmic reticulum // inferred from electronic annotation /// 0012505 // endomembrane system // inferred from electronic annotation /// 0016020 // membrane // inferred from electronic annotation /// 0016021 // integral to membrane // inferred from electronic annotation
253268_s_at	At4g34135	glucosyltransferase -related protein immediate-early salicylate-induced glucosyltransferase, Nicotiana tabacum, PIR2:T03747	0.444063	4.4413	0.31059	3.10861	1.43	0.0439	0008152 // metabolic process // inferred from electronic annotation /// 0051555 // flavonol biosynthetic process // inferred from direct assay /// 0051707 // response to other organism // inferred from expression pattern /// 0051707 // response to other organism // inferred from mutant phenotype	0008194 // UDP-glycosyltransferase activity // inferred from reviewed computational analysis /// 0016740 // transferase activity // inferred from electronic annotation /// 0016757 // transferase activity, transferring glycosyl groups // inferred from electronic annotation /// 0016758 // transferase activity, transferring hexosyl groups // inferred from reviewed computational analysis /// 0016758 …	0012505 // endomembrane system // inferred from electronic annotation
266414_at	At2g38700	mevalonate diphosphate decarboxylase identical to mevalonate diphosphate decarboxylase [Arabidopsis thaliana] gi|2288887|emb|CAA74700	0.747103	23.8527	1.29522	41.3883	0.577	0.0224	0008299 // isoprenoid biosynthetic process // inferred from electronic annotation /// 0008610 // lipid biosynthetic process // traceable author statement /// 0016310 // phosphorylation // inferred from electronic annotation /// 0019287 // isopentenyl diphosphate biosynthetic process, mevalonate pathway // traceable author statement	0004163 // diphosphomevalonate decarboxylase activity // inferred from genetic interaction /// 0004163 // diphosphomevalonate decarboxylase activity // inferred from electronic annotation /// 0005524 // ATP binding // inferred from electronic annotation /// 0016301 // kinase activity // inferred from electronic annotation /// 0016829 // lyase activity // inferred from electronic annotation /// 00…	---
265658_at	At2g13810	aminotransferase family low similarity to Aromatic Aminotransferase from Pyrococcus horikoshii GP|14278621; contains Pfam profile PF00155 aminotransferase, classes I and II	1.79156	36.4761	0.427925	8.63742	4.187	0.032	0009058 // biosynthetic process // inferred from electronic annotation	0003824 // catalytic activity // inferred from electronic annotation /// 0008483 // transaminase activity // inferred from reviewed computational analysis /// 0008483 // transaminase activity // inferred from electronic annotation /// 0016740 // transferase activity // inferred from electronic annotation /// 0016769 // transferase activity, transferring nitrogenous groups // inferred from electro…	0009507 // chloroplast // inferred from electronic annotation
267365_at	At2g44530	phosphoribosyl pyrophosphate synthetase -related	0.901644	9.0372	0.553429	5.53745	1.629	0.0474	0009116 // nucleoside metabolic process // inferred from electronic annotation /// 0009156 // ribonucleoside monophosphate biosynthetic process // inferred from electronic annotation /// 0009165 // nucleotide biosynthetic process // inferred from reviewed computational analysis /// 0009165 // nucleotide biosynthetic process // inferred from electronic annotation /// 0044249 // cellular biosynthet…	0000287 // magnesium ion binding // inferred from electronic annotation /// 0004749 // ribose phosphate diphosphokinase activity // inferred from reviewed computational analysis /// 0004749 // ribose phosphate diphosphokinase activity // inferred from electronic annotation /// 0016301 // kinase activity // inferred from electronic annotation /// 0016740 // transferase activity // inferred from el…	0009507 // chloroplast // inferred from electronic annotation
247094_at	At5g66280	GDP-D-mannose 4,6-dehydratase, putative strong similarity to GDP-D-mannose-4,6-dehydratase [Arabidopsis thaliana] GI:1764100	0.690799	6.91207	0.903574	9.04217	0.765	0.0349	0009225 // nucleotide-sugar metabolic process // RCA /// 0019673 // GDP-mannose metabolic process // inferred from electronic annotation /// 0044237 // cellular metabolic process // inferred from electronic annotation	0003824 // catalytic activity // inferred from electronic annotation /// 0008446 // GDP-mannose 4,6-dehydratase activity // inferred from electronic annotation /// 0016829 // lyase activity // inferred from electronic annotation /// 0050662 // coenzyme binding // inferred from electronic annotation	0005622 // intracellular // inferred from electronic annotation
264296_at	At1g78720	protein transport protein sec61 alpha subunit -related similar to protein transport protein sec61 alpha subunit GI:164069 from [Canis familiaris]	1.43105	106.967	0.620609	46.4043	2.306	0.0165	0009306 // protein secretion // inferred from reviewed computational analysis /// 0009306 // protein secretion // inferred from electronic annotation	0015450 // protein transmembrane transporter activity // inferred from reviewed computational analysis /// 0015450 // protein transmembrane transporter activity // inferred from electronic annotation	0016020 // membrane // inferred from reviewed computational analysis /// 0016020 // membrane // inferred from electronic annotation
256263_at	At3g12290	tetrahydrofolate dehydrogenase/cyclohydrolase, putative similar to SP|P07245 C-1-tetrahydrofolate synthase, cytoplasmic (C1-THF synthase) [Includes: Methylenetetrahydrofolate dehydrogenase (EC 1.5.1.5); Methenyltetrahydrofolate cyclohydrolase (EC 3.5.4.9); Formyltetrahydrofolate synthetase (EC 6.3.4.3)] {Saccharomyces cerevisiae}; contains Pfam profiles PF02882: Tetrahydrofolate dehydrogenase/cyc…	1.28486	41.5641	0.749331	24.2274	1.715	0.0222	0009396 // folic acid and derivative biosynthetic process // inferred from reviewed computational analysis /// 0009396 // folic acid and derivative biosynthetic process // inferred from electronic annotation	0003824 // catalytic activity // inferred from reviewed computational analysis /// 0003824 // catalytic activity // inferred from electronic annotation /// 0016787 // hydrolase activity // inferred from electronic annotation	---
260978_at	At1g53540	17.6 kDa heat shock protein (AA 1-156) identical to GI:4376161 from (Arabidopsis thaliana) (Nucleic Acids Res. 17 (19), 7995 (1989))	0.633401	6.33404	0.473989	4.74056	1.336	0.0312	0009408 // response to heat // inferred from reviewed computational analysis	---	0005737 // cytoplasm // inferred from electronic annotation
258321_at	At3g22840	early light-induced protein identical to early light-induced protein GB:AAB88391 from [Arabidopsis thaliana]	1.22352	77.6974	0.791394	50.2859	1.546	0.044	0009409 // response to cold // inferred from expression pattern	0016168 // chlorophyll binding // RCA	---
265300_at	At2g13950	CHP-rich zinc finger protein, putative contains weak PHD zinc finger motifs DC1 domain, a divergent protein kinase C domain of unknown function.	1.13322	38.1247	0.865012	29.1136	1.31	0.0459	0009409 // response to cold // inferred from expression pattern	0005515 // protein binding // inferred from electronic annotation /// 0008270 // zinc ion binding // inferred from electronic annotation	0005622 // intracellular // inferred from electronic annotation
259384_at	At3g16450	jacalin lectin family similar to myrosinase-binding protein homolog [Arabidopsis thaliana] GI:2997767; contains Pfam profile: PF01419 jacalin-like lectin domain	0.356865	3.56893	0.471659	4.71695	0.757	0.00391	0009409 // response to cold // inferred from expression pattern	0005529 // sugar binding // inferred from electronic annotation	---
258735_at	At3g05880	low temperature and salt responsive protein LTI6A identical to low temperature and salt responsive protein LTI6A GB:AAC97512 from [Arabidopsis thaliana]	0.751851	8.6525	1.29845	14.9566	0.579	0.0461	0009409 // response to cold // traceable author statement /// 0009737 // response to abscisic acid stimulus // traceable author statement /// 0042538 // hyperosmotic salinity response // inferred from genetic interaction /// 0042538 // hyperosmotic salinity response // traceable author statement	---	0016020 // membrane // inferred from electronic annotation /// 0016021 // integral to membrane // inferred from sequence or structural similarity /// 0016021 // integral to membrane // inferred from electronic annotation
247048_at	At5g66560	phototropic response protein family contains NPH3 family domain, Pfam:PF03000	0.624868	6.24886	0.432007	4.32181	1.446	0.0368	0009416 // response to light stimulus // inferred from reviewed computational analysis /// 0009416 // response to light stimulus // inferred from electronic annotation	0004871 // signal transducer activity // inferred from reviewed computational analysis /// 0004871 // signal transducer activity // inferred from electronic annotation /// 0005515 // protein binding // inferred from electronic annotation	---
248551_at	At5g50200	expressed protein similar to unknown protein (pir||T05562) isoform contains a non-consensus AT acceptor splice site at intron 1	0.589813	5.90004	0.458382	4.58395	1.287	0.047	0009611 // response to wounding // inferred from expression pattern /// 0010167 // response to nitrate // inferred from expression pattern /// 0015706 // nitrate transport // inferred from mutant phenotype	0015112 // nitrate transmembrane transporter activity // inferred from mutant phenotype	0012505 // endomembrane system // inferred from electronic annotation
260117_at	At1g33950	AIG1-related protein similar to AIG1 protein GB:P54120 [Arabidopsis thaliana], NTGP4 GB:AAD09518 [Nicotiana tabacum]; contains Pfam profile: PF00735 cell division protein (members of this family bind GTP)	1.25834	18.405	0.75535	11.0531	1.666	0.0208	0009617 // response to bacterium // inferred from reviewed computational analysis	0005525 // GTP binding // inferred from electronic annotation	---
250611_at	At5g07200	gibberellin 20-oxidase identical to GI:1109699	0.507171	5.07473	0.339762	3.39991	1.493	0.0156	0009686 // gibberellin biosynthetic process // traceable author statement /// 0009686 // gibberellin biosynthetic process // inferred from direct assay	0005506 // iron ion binding // inferred from electronic annotation /// 0016491 // oxidoreductase activity // inferred from electronic annotation /// 0045544 // gibberellin 20-oxidase activity // inferred from direct assay /// 0046872 // metal ion binding // inferred from electronic annotation	---
256924_at	At3g29590	transferase family similar to anthocyanin 5-aromatic acyltransferase from Gentiana triflora GI:4185599, malonyl CoA:anthocyanin 5-O-glucoside-6'''-O-malonyltransferase from Perilla frutescens GI:17980232, Salvia splendens GI:17980234; contains Pfam profile PF02458 transferase family	0.442707	4.42812	0.562808	5.62824	0.787	0.0369	0009718 // anthocyanin biosynthetic process // inferred from direct assay	0008415 // acyltransferase activity // inferred from electronic annotation /// 0016740 // transferase activity // inferred from reviewed computational analysis /// 0016740 // transferase activity // inferred from electronic annotation /// 0050736 // O-malonyltransferase activity // inferred from direct assay	---
255984_at	At1g34120	inositol polyphosphate 5-phosphatase I (IP5PI) nearly identical to inositol polyphosphate 5-phosphatase I [Arabidopsis thaliana] GI:10444261	1.18707	11.8815	0.695543	6.95592	1.707	0.0372	0009738 // abscisic acid mediated signaling // inferred from electronic annotation	0004437 // inositol or phosphatidylinositol phosphatase activity // inferred from electronic annotation /// 0004445 // inositol-polyphosphate 5-phosphatase activity // inferred from electronic annotation /// 0016787 // hydrolase activity // inferred from electronic annotation	---
252734_at	At3g43160	hypothetical protein merozoite surface protein 2 (MSP-2), EMBL:PFU72951, Plasmodium falciparum	0.836046	9.75074	1.17715	13.7291	0.71	0.0323	0009793 // embryonic development ending in seed dormancy // inferred from mutant phenotype	---	---
251936_at	At3g53700	pentatricopeptide (PPR) repeat-containing protein low similarity to fertility restorer [Petunia x hybrida] GI:22128587; contains Pfam profile PF01535: PPR repeat	0.287466	2.8751	0.429992	4.29999	0.669	0.0156	0009793 // embryonic development ending in seed dormancy // inferred from mutant phenotype	0005488 // binding // inferred from electronic annotation	0009507 // chloroplast // inferred from electronic annotation
256338_at	At1g72100	late embryogenesis abundant (LEA) domain-containing protein low similarity to embryogenic gene [Betula pendula] GI:4539485; contains Pfam profile PF02987: Late embryogenesis abundant protein	0.618539	6.18753	0.463457	4.63742	1.335	0.0269	0009793 // embryonic development ending in seed dormancy // inferred from reviewed computational analysis	---	0012505 // endomembrane system // inferred from electronic annotation
256931_at	At3g22490	LEA protein -related similar to LEA protein in group GB:BAA11016 from [Arabidopsis thaliana] (Physiol. Plantarum (1996) 98, 661-666)	0.509312	5.09523	0.67886	6.78927	0.75	0.0302	0009793 // embryonic development ending in seed dormancy // inferred from reviewed computational analysis	---	---
264039_at	At2g03740	late embryogenesis abundant (LEA) domain-containing protein similar to cold-regulated gene cor15b [Arabidopsis thaliana] GI:456016; contains Pfam profile PF02987: Late embryogenesis abundant protein	0.595591	5.95688	0.793966	7.94123	0.75	0.00887	0009793 // embryonic development ending in seed dormancy // inferred from reviewed computational analysis	---	---
249365_at	At5g40600	hypothetical protein predicted protein, Arabidopsis thaliana	1.11269	11.128	0.506314	5.06631	2.198	0.0134	0009793 // embryonic development ending in seed dormancy // non-traceable author statement	---	0012505 // endomembrane system // inferred from electronic annotation
260523_at	At2g41720	pentatricopeptide (PPR) repeat-containing protein contains Pfam profile PF01535: PPR repeat	1.36351	67.2002	0.695169	34.2142	1.961	0.0224	0009793 // embryonic development ending in seed dormancy // non-traceable author statement	0005488 // binding // inferred from electronic annotation	---
255954_at	At1g22090	expressed protein	0.572488	5.73083	0.860026	8.61905	0.666	0.0467	0009793 // embryonic development ending in seed dormancy // non-traceable author statement	---	---
265001_at	At1g67350	expressed protein contains similarity to MHC class II antigen GI:9502037 from [Aotus nancymaae]	1.15938	14.9388	0.865445	11.146	1.34	0.0386	0009853 // photorespiration // traceable author statement	---	0031966 // mitochondrial membrane // inferred from direct assay /// 0045271 // respiratory chain complex I // inferred from direct assay
254815_at	At4g12420	pectinesterase (pectin methylesterase) family similar to pectinesterase GB:CAB08077 GI:1944575 from [Lycopersicon esculentum], pollen-specific protein precursor - common tobacco, PIR2:S22495; contains Pfam profile: PF00394 Multicopper oxidase	0.861005	15.0924	1.15282	20.2112	0.747	0.0226	0009932 // cell tip growth // inferred from mutant phenotype	0005507 // copper ion binding // inferred from electronic annotation /// 0016491 // oxidoreductase activity // inferred from electronic annotation /// 0046872 // metal ion binding // inferred from electronic annotation /// 0048503 // GPI anchor binding // inferred from electronic annotation	0005618 // cell wall // inferred from electronic annotation /// 0005886 // plasma membrane // inferred from direct assay /// 0009505 // cellulose and pectin-containing cell wall // inferred from direct assay /// 0016020 // membrane // inferred from electronic annotation /// 0031225 // anchored to membrane // traceable author statement
264717_at	At1g70140	formin homology 2 (FH2) domain-containing protein contains formin homology 2 domain, Pfam:PF02181	1.25408	45.9139	0.740311	27.1262	1.694	0.0241	0009932 // cell tip growth // inferred from mutant phenotype /// 0016043 // cellular component organization and biogenesis // inferred from electronic annotation /// 0030036 // actin cytoskeleton organization and biogenesis // inferred from electronic annotation /// 0045010 // actin nucleation // inferred from direct assay	0003779 // actin binding // inferred from sequence or structural similarity /// 0003779 // actin binding // inferred from reviewed computational analysis /// 0003779 // actin binding // inferred from electronic annotation /// 0005522 // profilin binding // inferred from direct assay /// 0051015 // actin filament binding // inferred from direct assay	0005911 // intercellular junction // inferred from direct assay
250684_at	At5g06650	zinc finger-related protein	2.24115	33.1495	0.207748	3.00002	10.79	0.0429	0010026 // trichome differentiation	0003676 // nucleic acid binding // inferred from electronic annotation /// 0008270 // zinc ion binding // inferred from electronic annotation	0005622 // intracellular // inferred from electronic annotation
260623_at	At1g08090	high-affinity nitrate transporter NRT2 identical to GB:CAB09794 from [Arabidopsis thaliana]	0.762286	33.833	1.22287	54.1871	0.623	0.0493	0010167 // response to nitrate // inferred from expression pattern /// 0015706 // nitrate transport // inferred from mutant phenotype /// 0048527 // lateral root development // inferred from mutant phenotype	0015112 // nitrate transmembrane transporter activity // traceable author statement	0016020 // membrane // inferred from sequence or structural similarity
263764_at	At2g21410	vacuolar proton-ATPase subunit -related	0.888185	14.2126	1.12104	17.9404	0.792	0.014	0015992 // proton transport // inferred from electronic annotation	0016887 // ATPase activity // inferred from sequence or structural similarity	0005739 // mitochondrion // inferred from direct assay /// 0009705 // membrane of vacuole with cell cycle-independent morphology // inferred from direct assay /// 0016020 // membrane // inferred from electronic annotation
259288_at	At3g11500	small nuclear ribonucleo protein polypeptide G -related similar to small nuclear ribonucleoprotein polypeptide G GB:4507133 [Homo sapiens]	0.617391	6.17518	0.477529	4.77529	1.293	0.048	0016071 // mRNA metabolic process // inferred from electronic annotation	---	0005634 // nucleus // inferred from reviewed computational analysis /// 0005732 // small nucleolar ribonucleoprotein complex // inferred from reviewed computational analysis /// 0030529 // ribonucleoprotein complex // inferred from electronic annotation
252271_s_at	At3g49420	expressed protein CGI-141 protein- Homo sapiens, EMBL:AF151899	0.70553	7.05829	1.08808	10.8892	0.648	0.016	0016192 // vesicle-mediated transport // inferred from reviewed computational analysis /// 0016192 // vesicle-mediated transport // inferred from electronic annotation	---	---
261587_at	At1g01660	hypothetical protein	0.515292	5.15712	0.345122	3.45534	1.493	0.0263	0016567 // protein ubiquitination // inferred from electronic annotation	0004842 // ubiquitin-protein ligase activity // inferred from electronic annotation	0000151 // ubiquitin ligase complex // inferred from electronic annotation
250636_at	At5g07520	glycine-rich protein GRP18 Oleosin; glycine-rich protein 18 (GRP18) PMID:11431566;	0.410199	4.10308	0.318285	3.18307	1.289	0.0254	0019915 // sequestering of lipid // RCA /// 0019953 // sexual reproduction // inferred from mutant phenotype	0045735 // nutrient reservoir activity // RCA	0005576 // extracellular region // inferred from direct assay /// 0016020 // membrane // RCA
258745_at	At3g05920	heavy-metal-associated domain-containing protein contains Pfam profile PF00403: Heavy-metal-associated domain	0.572934	5.7299	0.715574	7.15576	0.801	0.0352	0030001 // metal ion transport // inferred from electronic annotation	0046872 // metal ion binding // inferred from electronic annotation	---
258980_at	At3g08900	reversibly glycosylatable polypeptide -related similar to reversibly glycosylatable polypeptide GB:AAB88408 [Pisum sativum] (Possible component of Golgi beta-glucan synthase); contains non-consensus GA-donor splice site at intron 2	1.28144	16.2647	0.757217	9.60582	1.692	0.0323	0030244 // cellulose biosynthetic process // inferred from electronic annotation	0047210 // alpha-1,4-glucan-protein synthase (UDP-forming) activity // inferred from electronic annotation	0005794 // Golgi apparatus // inferred from electronic annotation /// 0009505 // cellulose and pectin-containing cell wall // inferred from electronic annotation /// 0016020 // membrane // inferred from sequence or structural similarity
245958_at	At5g19610	Sec7 domain-containing protein similar to SP|Q42510 Pattern formation protein EMB30 (GNOM) {Arabidopsis thaliana}; contains Pfam profile PF01369: Sec7 domain	0.701182	10.7098	1.33934	20.4641	0.524	0.0174	0032012 // regulation of ARF protein signal transduction // inferred from electronic annotation	0005086 // ARF guanyl-nucleotide exchange factor activity // inferred from electronic annotation	0005622 // intracellular // inferred from electronic annotation
253647_at	At4g29950	microtubule-associated protein annotation temporarily based on supporting cDNA gi|5032257|gb|AF126057.2|AF126057	1.27509	20.9206	0.746871	12.2683	1.707	0.046	0032313 // regulation of Rab GTPase activity // inferred from electronic annotation	0005097 // Rab GTPase activator activity // inferred from electronic annotation	0005622 // intracellular // inferred from electronic annotation
247503_at	At5g61980	ARF GTPase-activating domain-containing protein similar to GCN4-complementing protein (GCP1) GI:6465806 from [Arabidopsis thaliana]	2.27113	61.039	0.230721	6.04997	9.844	0.033	0043087 // regulation of GTPase activity	0005515 // protein binding // inferred from electronic annotation	0005737 // cytoplasm // inferred from electronic annotation
248954_at	At5g45420	myb protein family contains Pfam profile: PF00249 Myb DNA binding domain	1.31777	15.8131	0.743062	8.90244	1.773	0.0427	0045449 // regulation of transcription // inferred from electronic annotation	0003677 // DNA binding // inferred from reviewed computational analysis /// 0003677 // DNA binding // inferred from electronic annotation /// 0003700 // transcription factor activity // inferred from reviewed computational analysis	0005634 // nucleus // inferred from electronic annotation /// 0005783 // endoplasmic reticulum // inferred from direct assay
265662_at	At2g24500	C2H2-type zinc finger protein -related likely a nucleic acid binding protein	1.30397	20.4582	0.720342	11.3011	1.81	0.0103	0045449 // regulation of transcription // traceable author statement	0003700 // transcription factor activity // inferred from sequence similarity /// 0008270 // zinc ion binding // inferred from electronic annotation	0005622 // intracellular // inferred from electronic annotation
253722_at	At4g29190	expressed protein zinc finger transcription factor - Arabidopsis thaliana,PID:g2961542	1.30688	26.9626	0.759028	15.6256	1.722	0.0468	0045449 // regulation of transcription // traceable author statement	0003676 // nucleic acid binding // inferred from electronic annotation /// 0003700 // transcription factor activity // inferred from sequence or structural similarity /// 0008270 // zinc ion binding // inferred from electronic annotation	---
267495_at	At2g30420	myb family protein	1.64132	40.487	0.50895	12.6001	3.225	0.0456	0045449 // regulation of transcription // traceable author statement /// 0045449 // regulation of transcription // inferred from electronic annotation	0003677 // DNA binding // inferred from reviewed computational analysis /// 0003677 // DNA binding // inferred from electronic annotation /// 0003700 // transcription factor activity // inferred from sequence or structural similarity	0005634 // nucleus // inferred from electronic annotation /// 0005739 // mitochondrion // inferred from electronic annotation
251299_at	At3g61950	bHLH protein family contains Pfam profile: PF00010 helix-loop-helix DNA-binding domain	0.503384	5.03733	0.334663	3.34999	1.504	0.0216	0045449 // regulation of transcription // traceable author statement /// 0045449 // regulation of transcription // inferred from electronic annotation	0003677 // DNA binding // inferred from reviewed computational analysis /// 0003700 // transcription factor activity // inferred from sequence or structural similarity /// 0030528 // transcription regulator activity // inferred from electronic annotation	0005634 // nucleus // inferred from electronic annotation
262284_at	At1g68670	expressed protein	0.718755	7.19196	0.535341	5.35504	1.343	0.0269	0045449 // regulation of transcription // traceable author statement /// 0045449 // regulation of transcription // inferred from electronic annotation	0003677 // DNA binding // inferred from sequence or structural similarity /// 0003677 // DNA binding // inferred from electronic annotation /// 0003700 // transcription factor activity // inferred from sequence or structural similarity	0005634 // nucleus // inferred from electronic annotation
265520_at	At2g06020	myb family transcription factor contains Pfam profile: PF00249 myb-like DNA-binding domain	0.523462	5.69818	1.46401	15.89	0.358	0.0367	0045449 // regulation of transcription // traceable author statement /// 0045449 // regulation of transcription // inferred from electronic annotation	0003677 // DNA binding // inferred from reviewed computational analysis /// 0003677 // DNA binding // inferred from electronic annotation /// 0003700 // transcription factor activity // inferred from sequence or structural similarity	0005634 // nucleus // inferred from electronic annotation
245099_at	At2g40830	RING-H2 finger protein (RHC1a) annotation temporarily based on supporting cDNA gi|3790582|gb|AF079180.1|AF079180	0.629307	10.0999	1.42408	22.7749	0.442	0.0472	0045454 // cell redox homeostasis // inferred from electronic annotation	0005515 // protein binding // inferred from electronic annotation /// 0008270 // zinc ion binding // inferred from electronic annotation /// 0046872 // metal ion binding // inferred from electronic annotation	---
251131_at	At5g01190	laccase (diphenol oxidase), putative similar to diphenol oxidase [Nicotiana tabacum][GI:1685087]	1.34987	24.6346	0.663559	12.1134	2.034	0.00602	0046274 // lignin catabolic process // inferred from electronic annotation	0005507 // copper ion binding // inferred from electronic annotation /// 0008471 // laccase activity // inferred from electronic annotation /// 0016491 // oxidoreductase activity // inferred from electronic annotation /// 0046872 // metal ion binding // inferred from electronic annotation	0012505 // endomembrane system // inferred from electronic annotation /// 0048046 // apoplast // inferred from electronic annotation
248652_at	At5g49270	expressed protein contains similarity to phytochelatin synthetase	0.672295	6.75206	1.4031	14.126	0.479	0.0424	0048765 // root hair cell differentiation // inferred from mutant phenotype	0048503 // GPI anchor binding // inferred from electronic annotation	0016020 // membrane // inferred from electronic annotation /// 0031225 // anchored to membrane // traceable author statement
