# Supplementary material for: Analysis of ripening-related gene expression in papaya using an Arabidopsis-based microarray
Source: BMC Plant Biol. 2012 Dec 21;12:242. doi: 10.1186/1471-2229-12-242 (PMC3562526; doi:10.1186/1471-2229-12-242)
Supplement: Additional file 4 — Differentially expressed probe-sets identified in papaya fruit. This table is a shorter version of Additional file 2, also edited in Excel program. However this table shows the probe-sets collected for generation of GO plot figure by names (Figure 1A and B) and also describes the parameters of Genespring software from statistical analyses. [file 1471-2229-12-242-S4.xlsx]

## Sheet: Sheet1
				Ripe		Unripe
Systematic	P-value	Fold Change	1/Fold Change	Normalized	Raw	Normalized	Raw	Common	GO plot	Description	Product	GO biological process	GO molecular function	GO cellular component
251191_at	0.0367	14.43	0.0693001	2.50074	177.373	0.173253	12.3877	At3g62590	lipid	lipase (class 3) family contains Pfam profile PF01764: Lipase	At3g62590	0006629 // lipid metabolic process // inferred from reviewed computational analysis /// 0006629 // lipid metabolic process // inferred from electronic annotation	0004806 // triacylglycerol lipase activity // inferred from reviewed computational analysis /// 0004806 // triacylglycerol lipase activity // inferred from electronic annotation	---
250684_at	0.0429	10.79	0.0926784	2.24115	33.1495	0.207748	3.00002	At5g06650	transcription	zinc finger-related protein	At5g06650	0010026 // trichome differentiation // inferred from mutant phenotype /// 0045449 // regulation of transcription // traceable author statement	0003676 // nucleic acid binding // inferred from electronic annotation /// 0008270 // zinc ion binding // inferred from electronic annotation	0005622 // intracellular // inferred from electronic annotation
247503_at	0.033	9.844	0.101585	2.27113	61.039	0.230721	6.04997	At5g61980	GTPase	ARF GTPase-activating domain-containing protein similar to GCN4-complementing protein (GCP1) GI:6465806 from [Arabidopsis thaliana]	At5g61980	0043087 // regulation of GTPase activity // inferred from electronic annotation	0005515 // protein binding // inferred from electronic annotation	0005737 // cytoplasm // inferred from electronic annotation
264956_at	0.0151	6.511	0.153586	1.95263	36.9376	0.299879	5.66253	At1g76990	nitrogen	uridylyltransferase-related low similarity to uridylyltransferase SP|P56884 from Rhizobium meliloti; contains Pfam ACT domain PF01842	At1g76990	0006807 // nitrogen compound metabolic process // inferred from electronic annotation /// 0008152 // metabolic process // inferred from electronic annotation	0008773 // [protein-PII] uridylyltransferase activity // inferred from electronic annotation /// 0016597 // amino acid binding // inferred from sequence or structural similarity /// 0016597 // amino acid binding // inferred from electronic annotation	0005829 // cytosol // traceable author statement
246479_at	0.0485	4.853	0.206058	1.96266	101.248	0.404408	20.4625	At5g16060		expressed protein	At5g16060	---	---	---
248787_at	0.00481	4.646	0.215239	1.65115	39.3012	0.355409	8.46244	At5g47420		expressed protein	At5g47420	---	---	0005783 // endoplasmic reticulum // inferred from direct assay
250593_at	0.023	4.402	0.227169	1.77564	86.3135	0.403408	19.499	At5g07750		expressed protein similar to unknown protein (gb|AAD23008.1)	At5g07750	---	---	---
265658_at	0.032	4.187	0.238834	1.79156	36.4761	0.427925	8.63742	At2g13810	protein/amino acid	aminotransferase family low similarity to Aromatic Aminotransferase from Pyrococcus horikoshii GP|14278621; contains Pfam profile PF00155 aminotransferase, classes I and II	At2g13810	0009058 // biosynthetic process // inferred from electronic annotation	0003824 // catalytic activity // inferred from electronic annotation /// 0008483 // transaminase activity // inferred from reviewed computational analysis /// 0008483 // transaminase activity // inferred from electronic annotation /// 0016740 // transferase activity // inferred from electronic annotation /// 0016769 // transferase activity, transferring nitrogenous groups // inferred from electro…	0009507 // chloroplast // inferred from electronic annotation
254027_at	0.02	4.046	0.247158	1.66856	22.5027	0.41238	5.59006	At4g25835		mitochondrial protein -related Homo sapiens h-bcs1 (BCS1) mRNA, nuclear gene encoding mitochondrial protein which is involved in the expression of functional mitochondrial ubiquinol-cytochrome c reductase complex probably via the control of expression of Rieske iron-sulphur protein, PI	At4g25835	---	0000166 // nucleotide binding // inferred from electronic annotation /// 0005524 // ATP binding // inferred from electronic annotation /// 0016887 // ATPase activity // inferred from reviewed computational analysis /// 0017111 // nucleoside-triphosphatase activity // inferred from electronic annotation	0012505 // endomembrane system // inferred from electronic annotation
256078_at	0.0331	3.889	0.257136	1.75178	28.7987	0.450392	7.40002	At1g20670		DNA-binding protein family contains bromodomain, INTERPRO:IPR001487	At1g20670	---	0003677 // DNA binding // inferred from reviewed computational analysis	---
254663_at	0.0166	3.649	0.274048	1.62383	37.3617	0.44503	10.2751	At4g18290	transport	inward rectifying potassium channel (KAT2) identical to inward rectifying K+ channel [Arabidopsis thaliana] gi|12666980|emb|CAC28122; Shaker-type channel (1P/6TM), PMID:11500563	At4g18290	0006810 // transport // inferred from electronic annotation /// 0006811 // ion transport // inferred from electronic annotation /// 0006813 // potassium ion transport // inferred from electronic annotation	0005216 // ion channel activity // inferred from electronic annotation /// 0005242 // inward rectifier potassium channel activity // inferred from sequence or structural similarity /// 0005244 // voltage-gated ion channel activity // inferred from electronic annotation /// 0005249 // voltage-gated potassium channel activity // inferred from electronic annotation /// 0005267 // potassium channel a…	0005886 // plasma membrane // RCA /// 0016020 // membrane // inferred from electronic annotation /// 0016021 // integral to membrane // inferred from electronic annotation
248486_at	0.0189	3.505	0.285307	1.66891	43.2378	0.476111	12.2873	At5g51060	e-transport/energy	respiratory burst oxidase protein C (NADPH oxidase) (RbohC) nearly identical to respiratory burst oxidase protein C from Arabidopsis thaliana [gi:3242785]	At5g51060	0006118 // electron transport // inferred from electronic annotation /// 0006952 // defense response // traceable author statement /// 0009060 // aerobic respiration // inferred from mutant phenotype /// 0010053 // root epidermal cell differentiation // inferred from mutant phenotype	0005506 // iron ion binding // inferred from electronic annotation /// 0005509 // calcium ion binding // inferred from electronic annotation /// 0016174 // NAD(P)H oxidase activity // inferred from mutant phenotype /// 0016491 // oxidoreductase activity // inferred from electronic annotation /// 0050660 // FAD binding // inferred from electronic annotation	0016020 // membrane // inferred from electronic annotation /// 0016021 // integral to membrane // inferred from electronic annotation
246385_at	0.0397	3.484	0.287026	1.65673	21.2869	0.475559	6.08753	At1g77390	cell division	cyclin, putative similar to mitotic cyclin a2-type [Glycine max] GI:857397; contains Pfam profiles PF00134: Cyclin, N-terminal domain, PF02984: Cyclin, C-terminal domain	At1g77390	0000074 // regulation of progression through cell cycle // inferred from electronic annotation /// 0007049 // cell cycle // inferred from electronic annotation /// 0007126 // meiosis // inferred from electronic annotation /// 0051301 // cell division // inferred from electronic annotation	0016538 // cyclin-dependent protein kinase regulator activity // RCA	0005634 // nucleus // inferred from electronic annotation /// 0005737 // cytoplasm // inferred from electronic annotation /// 0009507 // chloroplast // inferred from electronic annotation
262460_s_at	0.0358	3.336	0.29976	1.69096	428.537	0.506903	127.602	At1g50390	carbohydrate	fructokinase -related similar to fructokinase GB:U37838 GI:1052972 from [Beta vulgaris]	At1g50390	0005975 // carbohydrate metabolic process // inferred from electronic annotation /// 0006014 // D-ribose metabolic process // inferred from electronic annotation	0004747 // ribokinase activity // inferred from electronic annotation /// 0008865 // fructokinase activity // inferred from electronic annotation /// 0016301 // kinase activity // inferred from reviewed computational analysis /// 0016301 // kinase activity // inferred from electronic annotation /// 0016740 // transferase activity // inferred from electronic annotation	---
262254_at	0.0157	3.272	0.305623	1.62493	24.788	0.496668	7.56245	At1g53920	lipid	GDSL-motif lipase/hydrolase protein similar to Anther-specific proline-rich proteins SP|P40603 SP|P40602 from {Arabidopsis thaliana}; contains Pfam profile PF00657: GDSL-like Lipase/Acylhydrolase	At1g53920	0006629 // lipid metabolic process // inferred from electronic annotation	0004091 // carboxylesterase activity // RCA /// 0016298 // lipase activity // inferred from sequence or structural similarity	---
267495_at	0.0456	3.225	0.310078	1.64132	40.487	0.50895	12.6001	At2g30420	transcription	myb family protein	At2g30420	0045449 // regulation of transcription // traceable author statement /// 0045449 // regulation of transcription // inferred from electronic annotation	0003677 // DNA binding // inferred from reviewed computational analysis /// 0003677 // DNA binding // inferred from electronic annotation /// 0003700 // transcription factor activity // inferred from sequence or structural similarity	0005634 // nucleus // inferred from electronic annotation /// 0005739 // mitochondrion // inferred from electronic annotation
256579_at	0.0456	3.218	0.310752	1.6783	29.1881	0.521489	8.98721	At3g28720		expressed protein	At3g28720	---	---	---
245718_at	0.0403	3.187	0.313775	1.58635	29.3742	0.49768	9.2874	At5g04110	DNA/RNA	DNA topoisomerase II family; siimilar to DNA topoisomerase II subunit B (Thermotoga maritima) GI:1622792; contains Pfam profiles PF00204: DNA topoisomerase II (N-terminal region), PF00249: Myb-like DNA-binding domain	At5g04110	0006259 // DNA metabolic process // inferred from reviewed computational analysis /// 0006265 // DNA topological change // inferred from reviewed computational analysis /// 0006265 // DNA topological change // inferred from electronic annotation	0000166 // nucleotide binding // inferred from electronic annotation /// 0003677 // DNA binding // inferred from reviewed computational analysis /// 0003677 // DNA binding // inferred from electronic annotation /// 0003916 // DNA topoisomerase activity // inferred from electronic annotation /// 0003918 // DNA topoisomerase (ATP-hydrolyzing) activity // inferred from reviewed computational analysi…	0005634 // nucleus // inferred from electronic annotation /// 0005694 // chromosome // inferred from electronic annotation
267215_at	0.0415	3.14	0.318471	1.50167	52.4136	0.478197	16.7497	At2g02630		CHP-rich zinc finger protein, putative	At2g02630	---	0005515 // protein binding // inferred from electronic annotation /// 0008270 // zinc ion binding // inferred from electronic annotation	0005622 // intracellular // inferred from electronic annotation
247307_at	0.0262	3.084	0.324254	1.60945	45.0883	0.521921	14.5622	At5g63860	signal transduction	UVB-resistance protein UVR8 (gb|AAD43920.1)	At5g63860	0006468 // protein amino acid phosphorylation // inferred from electronic annotation /// 0007165 // signal transduction // inferred from electronic annotation /// 0009411 // response to UV // inferred from mutant phenotype /// 0010224 // response to UV-B // inferred from genetic interaction	0003682 // chromatin binding // inferred from direct assay /// 0004672 // protein kinase activity // inferred from electronic annotation /// 0005085 // guanyl-nucleotide exchange factor activity // inferred from sequence or structural similarity /// 0005524 // ATP binding // inferred from electronic annotation	0005634 // nucleus // inferred from direct assay /// 0005829 // cytosol // inferred from direct assay
257240_at	0.0234	3.053	0.327547	1.60994	57.6658	0.527265	18.8125	At3g24200	e-transport/energy	monooxygenase family low similarity to VisC [Escherichia coli][GI:216629]; contains Pfam profile: PF01360 Monooxygenase	At3g24200	0006118 // electron transport // inferred from electronic annotation /// 0006725 // aromatic compound metabolic process // inferred from electronic annotation /// 0006744 // ubiquinone biosynthetic process // inferred from electronic annotation /// 0008152 // metabolic process // inferred from electronic annotation	0004497 // monooxygenase activity // inferred from reviewed computational analysis /// 0004497 // monooxygenase activity // inferred from electronic annotation /// 0016491 // oxidoreductase activity // inferred from electronic annotation /// 0050660 // FAD binding // inferred from electronic annotation	---
261131_at	0.0389	2.934	0.340832	1.40711	14.1656	0.479577	4.85693	At1g19835		expressed protein	At1g19835	---	---	---
260288_at	0.0314	2.929	0.341413	1.59625	18.2965	0.545015	6.21645	At1g80530		nodulin-related protein similar to nodule-specific protein Nlj70 GB:AAC39500 from (Lotus japonicus)	At1g80530	---	---	---
249267_at	0.00418	2.925	0.34188	1.52923	226.592	0.52286	77.438	At5g41600		expressed protein contains similarity to 24 kDa seed maturation protein	At5g41600	---	---	0005783 // endoplasmic reticulum // inferred from reviewed computational analysis /// 0005783 // endoplasmic reticulum // inferred from electronic annotation
259984_at	0.0123	2.889	0.346141	1.39212	13.925	0.481856	4.82504	At1g76460		RNA recognition motif (RRM) - containing protein low similarity to RRM-containing protein SEB-4 [Xenopus laevis] GI:8895698; contains Pfam profile: PF00076 RNA recognition motif. (a.k.a. RRM, RBD, or RNP domain)	At1g76460	---	0003676 // nucleic acid binding // inferred from reviewed computational analysis /// 0003723 // RNA binding // inferred from reviewed computational analysis	---
254650_at	0.0205	2.887	0.34638	1.4322	14.4125	0.496093	4.98733	At4g18570		proline-rich protein family; common family members: At3g25690, At4g04980, At5g61090 (Arabidopsis thaliana)	At4g18570	---	---	---
263938_at	0.024	2.88	0.347222	1.49137	16.0296	0.517797	5.58071	At2g35900		expressed protein	At2g35900	---	---	---
246489_at	0.0369	2.763	0.361925	1.57443	18.2632	0.56991	6.57482	At5g16050		14-3-3 protein GF14 upsilon (grf5) identical to 14-3-3 protein GF14 upsilon GI:2232148 from [Arabidopsis thaliana]	At5g16050	---	0005515 // protein binding // non-traceable author statement /// 0019904 // protein domain specific binding // inferred from electronic annotation /// 0045309 // protein phosphorylated amino acid binding // traceable author statement	0005635 // nuclear envelope // inferred from direct assay /// 0005737 // cytoplasm // inferred from direct assay /// 0005886 // plasma membrane // inferred from direct assay /// 0009570 // chloroplast stroma // inferred from direct assay
247188_at	0.037	2.732	0.366032	1.56424	18.7375	0.572644	6.82509	At5g65430		14-3-3 protein GF14 kappa (grf8) identical to 14-3-3 protein GF14 kappa GI:5802794, SP:P48348 from [Arabidopsis thaliana]	At5g65430	---	0005515 // protein binding // non-traceable author statement /// 0019904 // protein domain specific binding // inferred from electronic annotation /// 0045309 // protein phosphorylated amino acid binding // traceable author statement	0005634 // nucleus // inferred from direct assay /// 0005737 // cytoplasm // inferred from direct assay /// 0005886 // plasma membrane // inferred from direct assay /// 0009505 // cellulose and pectin-containing cell wall // inferred from direct assay
265868_at	0.0322	2.711	0.368868	1.55944	1319	0.575295	484.327	At2g01650		expressed protein	At2g01650	---	0003676 // nucleic acid binding // RCA /// 0008270 // zinc ion binding // RCA	0019898 // extrinsic to membrane // non-traceable author statement
247070_at	0.0106	2.671	0.374392	1.02437	10.262	0.383506	3.83752	At5g66815		expressed protein	At5g66815	---	---	0012505 // endomembrane system // inferred from electronic annotation
254942_at	0.0442	2.666	0.375094	1.53091	24.1614	0.574252	9.03749	At4g10880		hypothetical protein predicted proteins, Arabidopsis thaliana	At4g10880	---	---	---
260551_at	0.00296	2.641	0.378644	1.47456	32.6484	0.55835	12.3624	At2g43510	defense response	trypsin inhibitor -related	At2g43510	0006952 // defense response // traceable author statement /// 0006952 // defense response // inferred from electronic annotation /// 0009405 // pathogenesis // inferred from electronic annotation /// 0050832 // defense response to fungus // inferred from mutant phenotype	0004866 // endopeptidase inhibitor activity // inferred from electronic annotation /// 0004867 // serine-type endopeptidase inhibitor activity // inferred from electronic annotation /// 0008200 // ion channel inhibitor activity // inferred from electronic annotation /// 0030304 // trypsin inhibitor activity // traceable author statement	0005576 // extracellular region // inferred from electronic annotation /// 0012505 // endomembrane system // inferred from electronic annotation
258882_at	0.0438	2.621	0.381534	1.49095	88.1999	0.568763	33.8376	At3g06330		C3HC4-type zinc finger protein family contains InterPro Entry IPR001841 Zn-finger, RING ; contains Pfam profile PF00097: Zinc finger, C3HC4 type (RING finger)	At3g06330	---	0004842 // ubiquitin-protein ligase activity // inferred from direct assay /// 0005515 // protein binding // inferred from reviewed computational analysis /// 0005515 // protein binding // inferred from electronic annotation /// 0008270 // zinc ion binding // inferred from reviewed computational analysis /// 0008270 // zinc ion binding // inferred from electronic annotation /// 0046872 // metal i…	---
263218_at	0.031	2.407	0.415455	1.3599	13.6622	0.564888	5.68763	At1g30570	protein/amino acid phosphorilation	protein kinase family contains protein kinase domain, Pfam:PF00069	At1g30570	0006468 // protein amino acid phosphorylation // inferred from electronic annotation	0000166 // nucleotide binding // inferred from electronic annotation /// 0004672 // protein kinase activity // inferred from electronic annotation /// 0004674 // protein serine/threonine kinase activity // inferred from electronic annotation /// 0004713 // protein-tyrosine kinase activity // inferred from electronic annotation /// 0005524 // ATP binding // inferred from electronic annotation /// …	0012505 // endomembrane system // inferred from electronic annotation
256606_at	0.0319	2.386	0.419111	1.12002	11.2005	0.469459	4.69998	At3g32960		hypothetical protein	At3g32960	---	---	---
259534_at	0.0363	2.374	0.42123	1.34582	13.5257	0.566802	5.71261	At1g12290	defense response	disease resistance protein (CC-NBS-LRR class), putative domain signature CC-NBS-LRR exists, suggestive of a disease resistance protein.	At1g12290	0006915 // apoptosis // inferred from electronic annotation /// 0006952 // defense response // inferred from reviewed computational analysis /// 0006952 // defense response // inferred from electronic annotation	0000166 // nucleotide binding // inferred from electronic annotation /// 0005515 // protein binding // inferred from electronic annotation /// 0005524 // ATP binding // inferred from electronic annotation	---
246922_at	0.0359	2.359	0.423908	1.45427	22.6138	0.616348	9.57095	At5g25110	signal transduction	CBL-interacting protein kinase 25 identical to CBL-interacting protein kinase 25 [Arabidopsis thaliana] gi|17646697|gb|AAL41008	At5g25110	0006468 // protein amino acid phosphorylation // inferred from electronic annotation /// 0007165 // signal transduction // inferred from electronic annotation	0000166 // nucleotide binding // inferred from electronic annotation /// 0004672 // protein kinase activity // inferred from electronic annotation /// 0004674 // protein serine/threonine kinase activity // inferred from electronic annotation /// 0005524 // ATP binding // inferred from electronic annotation /// 0016301 // kinase activity // inferred from electronic annotation /// 0016740 // transf…	---
264296_at	0.0165	2.306	0.433651	1.43105	106.967	0.620609	46.4043	At1g78720	secretion	protein transport protein sec61 alpha subunit -related similar to protein transport protein sec61 alpha subunit GI:164069 from [Canis familiaris]	At1g78720	0009306 // protein secretion // inferred from reviewed computational analysis /// 0009306 // protein secretion // inferred from electronic annotation	0015450 // protein transmembrane transporter activity // inferred from reviewed computational analysis /// 0015450 // protein transmembrane transporter activity // inferred from electronic annotation	0016020 // membrane // inferred from reviewed computational analysis /// 0016020 // membrane // inferred from electronic annotation
245316_at	0.0458	2.279	0.438789	1.39735	16.8374	0.613171	7.42469	At4g14000		expressed protein	At4g14000	---	---	---
266227_at	0.0185	2.251	0.444247	1.05778	10.5879	0.469957	4.70017	At2g28870		expressed protein	At2g28870	---	---	---
249365_at	0.0134	2.198	0.454959	1.11269	11.128	0.506314	5.06631	At5g40600	embryonic development	hypothetical protein predicted protein, Arabidopsis thaliana	At5g40600	0009793 // embryonic development ending in seed dormancy // non-traceable author statement	---	0012505 // endomembrane system // inferred from electronic annotation
256771_at	4.2e-05	2.196	0.455373	1.37583	91.7903	0.626529	41.7998	At3g13710		expressed protein	At3g13710	---	0000166 // nucleotide binding // inferred from electronic annotation /// 0003676 // nucleic acid binding // inferred from electronic annotation /// 0003723 // RNA binding // inferred from reviewed computational analysis	---
263139_at	0.0339	2.19	0.456621	1.03115	10.3314	0.470924	4.73291	At1g65110	protein/amino acid	hypothetical protein similar to hypothetical protein GI:3860269 from [Arabidopsis thaliana]	At1g65110	0006511 // ubiquitin-dependent protein catabolic process // inferred from electronic annotation	0003676 // nucleic acid binding // inferred from electronic annotation /// 0004221 // ubiquitin thiolesterase activity // inferred from electronic annotation /// 0008270 // zinc ion binding // inferred from electronic annotation	0005622 // intracellular // inferred from electronic annotation
245699_at	0.0196	2.164	0.462107	1.37877	22.0935	0.637255	10.2271	At5g04250		expressed protein	At5g04250	---	0008234 // cysteine-type peptidase activity // inferred from reviewed computational analysis	---
266835_at	0.0128	2.156	0.463822	1.37797	16.1441	0.639011	7.4934	At2g29990	e-transport/energy	NADH dehydrogenase family similar to SP|P32340 Rotenone-insensitive NADH-ubiquinone oxidoreductase, mitochondrial precursor (EC 1.6.5.3) (Internal NADH dehydrogenase) {Saccharomyces cerevisiae}	At2g29990	0006118 // electron transport // inferred from electronic annotation	0003954 // NADH dehydrogenase activity // inferred from reviewed computational analysis /// 0016491 // oxidoreductase activity // inferred from electronic annotation /// 0050660 // FAD binding // inferred from electronic annotation	0031304 // intrinsic to mitochondrial inner membrane // inferred from direct assay
259781_at	0.0158	2.138	0.467727	1.40182	64.8989	0.655612	30.3249	At1g29650		reverse transcriptase (RNA-dependent DNA polymerase), putative similar to reverse transcriptase [Arabidopsis thaliana] GI:976278; contains Pfam profiles PF03372: Endonuclease/Exonuclease/phosphatase family, PF00078: Reverse transcriptase (RNA-dependent DNA polymerase)	At1g29650	---	---	---
267200_at	0.0352	2.13	0.469484	1.38572	23.6145	0.650581	11.1126	At2g31000	protein/amino acid phosphorilation	hypothetical protein	At2g31000	0006468 // protein amino acid phosphorylation // inferred from electronic annotation	0016301 // kinase activity // inferred from reviewed computational analysis	---
259876_at	0.034	2.114	0.473037	1.41355	26.2508	0.668639	12.387	At1g76700	protein folding	DnaJ protein family similar to SP|P39101 CAJ1 protein, Saccharomyces cerevisiae; contains Pfam profile PF00226 DnaJ domain	At1g76700	0006457 // protein folding // inferred from reviewed computational analysis /// 0006457 // protein folding // inferred from electronic annotation	0031072 // heat shock protein binding // inferred from electronic annotation /// 0051082 // unfolded protein binding // inferred from electronic annotation	---
248517_at	0.0211	2.079	0.481	1.37687	19.892	0.662354	9.56436	At5g50550		St12p protein contains 4 WD-40 repeats (PF0400); identical to St12p protein (GP:9758764) [Arabidopsis thaliana]	At5g50550	---	0000166 // nucleotide binding // inferred from reviewed computational analysis	---
247176_at	0.00695	2.054	0.486855	1.3677	15.4725	0.665712	7.52907	At5g65110	lipid	acyl-CoA oxidase (gb|AAC13497.1)	At5g65110	0001676 // long-chain fatty acid metabolic process // inferred from direct assay /// 0006118 // electron transport // inferred from electronic annotation /// 0006629 // lipid metabolic process // inferred from electronic annotation /// 0006631 // fatty acid metabolic process // inferred from electronic annotation /// 0006635 // fatty acid beta-oxidation // inferred from direct assay /// 0006635 /…	0003995 // acyl-CoA dehydrogenase activity // inferred from electronic annotation /// 0003997 // acyl-CoA oxidase activity // inferred from direct assay /// 0003997 // acyl-CoA oxidase activity // inferred from electronic annotation /// 0004497 // monooxygenase activity // inferred from electronic annotation /// 0005506 // iron ion binding // inferred from electronic annotation /// 0016491 // oxi…	0005777 // peroxisome // inferred from sequence or structural similarity /// 0005777 // peroxisome // inferred from electronic annotation /// 0005783 // endoplasmic reticulum // inferred from electronic annotation /// 0016020 // membrane // inferred from electronic annotation /// 0016021 // integral to membrane // inferred from electronic annotation
259006_at	0.0315	2.05	0.487805	1.39419	40.9767	0.679979	19.9508	At3g09200	translation	60S acidic ribosomal protein P0 (RPP0B) similar to putative 60S acidic ribosomal protein P0 GB:P50346 [Glycine max]	At3g09200	0006412 // translation // inferred from reviewed computational analysis /// 0006414 // translational elongation // inferred from reviewed computational analysis /// 0006414 // translational elongation // inferred from electronic annotation /// 0009409 // response to cold // inferred from expression pattern /// 0042254 // ribosome biogenesis and assembly // inferred from electronic annotation	0003735 // structural constituent of ribosome // inferred from reviewed computational analysis /// 0003735 // structural constituent of ribosome // inferred from electronic annotation	0005622 // intracellular // inferred from electronic annotation /// 0005830 // cytosolic ribosome (sensu Eukaryota) // inferred from direct assay /// 0005840 // ribosome // inferred from reviewed computational analysis /// 0005840 // ribosome // inferred from electronic annotation /// 0030529 // ribonucleoprotein complex // inferred from electronic annotation
251131_at	0.00602	2.034	0.491642	1.34987	24.6346	0.663559	12.1134	At5g01190	lignin	laccase (diphenol oxidase), putative similar to diphenol oxidase [Nicotiana tabacum][GI:1685087]	At5g01190	0046274 // lignin catabolic process // inferred from electronic annotation	0005507 // copper ion binding // inferred from electronic annotation /// 0008471 // laccase activity // inferred from electronic annotation /// 0016491 // oxidoreductase activity // inferred from electronic annotation /// 0046872 // metal ion binding // inferred from electronic annotation	0012505 // endomembrane system // inferred from electronic annotation /// 0048046 // apoplast // inferred from electronic annotation
247745_at	0.0171	2.021	0.494805	1.34414	14.1925	0.664962	7.02888	At5g59030	e-transport/energy	copper transport protein	At5g59030	0006810 // transport // inferred from electronic annotation /// 0006811 // ion transport // inferred from electronic annotation /// 0006825 // copper ion transport // inferred from electronic annotation /// 0048235 // pollen sperm cell differentiation // inferred from mutant phenotype /// 0048364 // root development // inferred from mutant phenotype	0005375 // copper ion transmembrane transporter activity // inferred from genetic interaction /// 0005375 // copper ion transmembrane transporter activity // inferred from electronic annotation /// 0005507 // copper ion binding // inferred from electronic annotation	0016020 // membrane // inferred from sequence or structural similarity /// 0016020 // membrane // inferred from electronic annotation /// 0016021 // integral to membrane // inferred from electronic annotation
266667_at	0.00876	2.006	0.498504	1.35201	18.3601	0.673956	9.15353	At2g29770		hypothetical protein and genefinder	At2g29770	---	---	---
251289_at	0.0247	2.005	0.498753	1.37573	27.2503	0.686168	13.5714	At3g61830	transcription	auxin response factor-related protein auxin response factor 9 - Arabidopsis thaliana, PIR:T08917	At3g61830	0006350 // transcription // inferred from electronic annotation /// 0006355 // regulation of transcription, DNA-dependent // inferred from electronic annotation /// 0009725 // response to hormone stimulus // inferred from electronic annotation /// 0009734 // auxin mediated signaling pathway // inferred from electronic annotation /// 0045449 // regulation of transcription // inferred from electron…	0003677 // DNA binding // inferred from electronic annotation /// 0003700 // transcription factor activity // inferred from sequence or structural similarity /// 0046983 // protein dimerization activity // inferred from electronic annotation	0005634 // nucleus // inferred from electronic annotation
255943_at	0.0198	2.001	0.49975	1.35513	150.743	0.677192	75.3774	At1g22370	glycosyl transferase	glycosyltransferase family glycosyltransferase family	At1g22370	0008152 // metabolic process // inferred from electronic annotation	0016740 // transferase activity // inferred from electronic annotation /// 0016757 // transferase activity, transferring glycosyl groups // inferred from sequence or structural similarity /// 0016757 // transferase activity, transferring glycosyl groups // inferred from reviewed computational analysis /// 0016757 // transferase activity, transferring glycosyl groups // inferred from electronic an…	---
248449_at	0.0334	1.992	0.502008	1.3208	25.6739	0.662892	12.8995	At5g51110		expressed protein similar to unknown protein (sp|P43335)	At5g51110	---	---	0009507 // chloroplast // inferred from electronic annotation
256291_at	0.00899	1.991	0.50226	1.35079	16.6042	0.678299	8.33785	At3g12200	protein/amino acid phosphorilation	protein kinase family contains protein kinase domain, Pfam:PF00069; contains serine/threonine protein kinase domain, INTERPRO:IPR002290	At3g12200	0006468 // protein amino acid phosphorylation // inferred from electronic annotation	0004672 // protein kinase activity // inferred from electronic annotation /// 0005515 // protein binding // inferred from physical interaction /// 0005524 // ATP binding // inferred from electronic annotation /// 0016301 // kinase activity // inferred from reviewed computational analysis /// 0016301 // kinase activity // inferred from electronic annotation	---
256755_at	0.0032	1.964	0.509165	1.33882	25.7804	0.681632	13.1239	At3g25600		calmodulin, putative similar to calmodulin GI:239841 from [Paramecium tetraurelia]	At3g25600	0001539 // ciliary or flagellar motility // inferred from electronic annotation	0005509 // calcium ion binding // inferred from reviewed computational analysis /// 0005509 // calcium ion binding // inferred from electronic annotation	0009288 // flagellin-based flagellum // inferred from electronic annotation
256306_at	0.0296	1.962	0.509684	1.37057	19.1686	0.698399	9.74892	At1g30370	lipid	lipase (class 3) family similar to DEFECTIVE IN ANTHER DEHISCENCE1 [Arabidopsis thaliana] GI:16215706; contains Pfam profile: PF01764: Lipase	At1g30370	0006629 // lipid metabolic process // inferred from reviewed computational analysis /// 0006629 // lipid metabolic process // inferred from electronic annotation	0004806 // triacylglycerol lipase activity // inferred from reviewed computational analysis /// 0004806 // triacylglycerol lipase activity // inferred from electronic annotation	---
260523_at	0.0224	1.961	0.509944	1.36351	67.2002	0.695169	34.2142	At2g41720	embryonic development	pentatricopeptide (PPR) repeat-containing protein contains Pfam profile PF01535: PPR repeat	At2g41720	0009793 // embryonic development ending in seed dormancy // non-traceable author statement	0005488 // binding // inferred from electronic annotation	---
247556_at	0.0262	1.948	0.513347	1.32789	28.1015	0.681692	14.4498	At5g61040		expressed protein predicted protein, Arabidopsis thaliana	At5g61040	---	---	---
245802_at	0.022	1.902	0.525762	0.702029	7.03719	0.369155	3.70002	At1g46840		F-box protein family contains F-box domain Pfam:PF00646	At1g46840	---	---	0016020 // membrane // inferred from sequence or structural similarity
260736_at	0.000899	1.889	0.529381	1.31315	28.3438	0.69501	15.0015	At1g17630		pentatricopeptide (PPR) repeat-containing protein contains INTERPRO:IPR002885 PPR repeats	At1g17630	---	0005488 // binding // inferred from electronic annotation	---
252695_s_at	0.0476	1.884	0.530786	1.10449	11.0541	0.58638	5.88534	At3g43640		hypothetical protein predicted proteins, Arabidopsis thaliana	At3g43640	---	---	---
249458_at	0.00246	1.858	0.538213	1.14473	11.45	0.616164	6.16266	At5g39560		expressed protein predicted proteins, Arabidopsis thaliana	At5g39560	---	---	---
249428_at	0.0208	1.857	0.538503	0.693928	6.9537	0.373614	3.74026	At5g39870		hypothetical protein predicted protein K5K13.11 - Arabidopsis thaliana, EMBL:AB025615	At5g39870	---	---	0012505 // endomembrane system // inferred from electronic annotation
259202_at	0.021	1.844	0.542299	1.30813	21.3308	0.709507	11.579	At3g09100	transcription	mRNA capping enzyme, RNA guanylyltransferase -related contains similarty to mRNA capping enzyme GB:BAA25198 from [Homo sapiens]	At3g09100	0006370 // mRNA capping // inferred from reviewed computational analysis /// 0006370 // mRNA capping // inferred from electronic annotation /// 0006397 // mRNA processing // inferred from reviewed computational analysis /// 0006397 // mRNA processing // inferred from electronic annotation /// 0006470 // protein amino acid dephosphorylation // inferred from electronic annotation /// 0016311 // dep…	0004484 // mRNA guanylyltransferase activity // inferred from reviewed computational analysis /// 0004484 // mRNA guanylyltransferase activity // inferred from electronic annotation /// 0008138 // protein tyrosine/serine/threonine phosphatase activity // inferred from electronic annotation /// 0016787 // hydrolase activity // inferred from electronic annotation /// 0016791 // phosphoric monoester…	---
246367_at	0.0452	1.824	0.548246	1.21385	12.1385	0.665309	6.65918	At1g51880	protein/amino acid phosphorilation	leucine rich repeat protein kinase, putative similar to light repressible receptor protein kinase [Arabidopsis thaliana] gi|1321686|emb|CAA66376; contains leucine rich repeat (LRR) domains, Pfam:PF00560; contains protein kinase domain, Pfam:PF00069	At1g51880	0006468 // protein amino acid phosphorylation // inferred from electronic annotation	0016301 // kinase activity // inferred from sequence or structural similarity	0012505 // endomembrane system // inferred from electronic annotation
265662_at	0.0103	1.81	0.552486	1.30397	20.4582	0.720342	11.3011	At2g24500	transcription	C2H2-type zinc finger protein -related likely a nucleic acid binding protein	At2g24500	0045449 // regulation of transcription // traceable author statement	0003700 // transcription factor activity // inferred from sequence similarity /// 0008270 // zinc ion binding // inferred from electronic annotation	0005622 // intracellular // inferred from electronic annotation
252293_at	0.0253	1.809	0.552792	1.31627	108.026	0.727543	59.6608	At3g48990		AMP-dependent synthetase and ligase family similar to peroxisomal-coenzyme A synthetase (FAT2) [gi:586339] from Saccharomyces cerevisiae; contains Pfam AMP-binding enzyme domain PF00501	At3g48990	0008152 // metabolic process // inferred from electronic annotation	0003824 // catalytic activity // inferred from electronic annotation /// 0016208 // AMP binding // inferred from reviewed computational analysis /// 0016874 // ligase activity // inferred from electronic annotation	---
248469_at	0.0315	1.803	0.554631	1.28952	111.637	0.715035	62.0005	At5g50820	transcription	No apical meristem (NAM) protein family contains Pfam PF02365: No apical meristem (NAM) domain; similar to unknown protein (pir||T07182)	At5g50820	0007275 // multicellular organismal development // inferred from reviewed computational analysis /// 0045449 // regulation of transcription // inferred from electronic annotation	0003677 // DNA binding // inferred from electronic annotation /// 0003700 // transcription factor activity // inferred from sequence or structural similarity	---
259458_at	0.0366	1.802	0.554939	0.713625	7.1625	0.395918	3.96825	At1g44085		glycine-rich protein similar to glycine-rich protein GI:18147 from [Chenopodium rubrum]	At1g44085	---	---	---
253915_at	0.0271	1.788	0.559284	0.929453	9.31834	0.519702	5.20506	At4g27280		calcium-binding EF-hand family protein similar to EF-hand Ca2+-binding protein CCD1 [Triticum aestivum] GI:9255753; contains INTERPRO:IPR002048 calcium-binding EF-hand domain	At4g27280	---	0005509 // calcium ion binding // inferred from reviewed computational analysis /// 0005509 // calcium ion binding // inferred from electronic annotation	---
263107_at	0.0275	1.783	0.560852	1.2919	15.8365	0.724402	8.88893	At2g05180	e-transport/energy	cytochrome P450 family similar to Cytochrome P450 93A1 (SP:Q42798) {Glycine max}	At2g05180	0006118 // electron transport // inferred from electronic annotation	0004497 // monooxygenase activity // inferred from electronic annotation /// 0005506 // iron ion binding // inferred from electronic annotation /// 0019825 // oxygen binding // RCA /// 0020037 // heme binding // inferred from electronic annotation	0012505 // endomembrane system // inferred from electronic annotation
263631_at	0.0152	1.778	0.56243	1.28132	37.9196	0.720473	21.3352	At2g04900		expressed protein	At2g04900	---	---	---
266908_at	0.042	1.778	0.56243	1.31071	32.4544	0.737077	18.2412	At2g34650	signal transduction	protein kinase (PINOID/PID) identical to protein kinase PINOID [Arabidopsis thaliana] gi|7208442|gb|AAF40202; contains protein kinase domain, Pfam:PF00069	At2g34650	0006468 // protein amino acid phosphorylation // inferred from electronic annotation /// 0009733 // response to auxin stimulus // inferred from expression pattern /// 0009734 // auxin mediated signaling pathway // inferred from mutant phenotype /// 0009926 // auxin polar transport // inferred from mutant phenotype /// 0048766 // root hair initiation // inferred from mutant phenotype /// 0048767 /…	0004672 // protein kinase activity // inferred from direct assay /// 0004672 // protein kinase activity // inferred from electronic annotation /// 0004674 // protein serine/threonine kinase activity // inferred from direct assay /// 0004674 // protein serine/threonine kinase activity // inferred from sequence or structural similarity /// 0004674 // protein serine/threonine kinase activity // infe…	0009986 // cell surface // inferred from direct assay
248954_at	0.0427	1.773	0.564016	1.31777	15.8131	0.743062	8.90244	At5g45420	transcription	myb protein family contains Pfam profile: PF00249 Myb DNA binding domain	At5g45420	0045449 // regulation of transcription // inferred from electronic annotation	0003677 // DNA binding // inferred from reviewed computational analysis /// 0003677 // DNA binding // inferred from electronic annotation /// 0003700 // transcription factor activity // inferred from reviewed computational analysis	0005634 // nucleus // inferred from electronic annotation /// 0005783 // endoplasmic reticulum // inferred from direct assay
265628_at	0.0217	1.767	0.565931	1.17558	11.7622	0.665265	6.66251	At2g27290		expressed protein	At2g27290	---	---	0009535 // chloroplast thylakoid membrane // inferred from direct assay
253583_at	0.0421	1.759	0.568505	1.28764	20.869	0.732141	11.8831	At4g30680		MA3 domain-containing protein similar to SP|Q03387 Eukaryotic initiation factor (iso)4F subunit P82-34 (eIF-(iso)4F P82-34) {Triticum aestivum}; contains Pfam profile PF02847: MA3 domain	At4g30680	---	0003743 // translation initiation factor activity // inferred from sequence or structural similarity /// 0003743 // translation initiation factor activity // inferred from electronic annotation	---
255617_at	0.0196	1.759	0.568505	0.652202	6.52508	0.370775	3.7125	At4g01330	signal transduction	protein kinase family contains protein kinase domain, Pfam:PF00069; contains serine/threonine protein kinase domain, INTERPRO:IPR002290	At4g01330	0006468 // protein amino acid phosphorylation // inferred from electronic annotation	0000166 // nucleotide binding // inferred from electronic annotation /// 0004672 // protein kinase activity // inferred from electronic annotation /// 0004674 // protein serine/threonine kinase activity // inferred from electronic annotation /// 0005524 // ATP binding // inferred from electronic annotation /// 0016301 // kinase activity // inferred from reviewed computational analysis /// 0016301…	---
261049_at	0.0487	1.746	0.572738	1.25484	100.809	0.71855	57.784	At1g01430		expressed protein similar to hypothetical protein GB:CAB80917 GI:7267605 from [Arabidopsis thaliana]	At1g01430	---	---	---
248752_at	0.0212	1.736	0.576037	0.64237	6.42492	0.370013	3.70013	At5g47600		expressed protein	At5g47600	---	---	---
258539_at	0.0135	1.729	0.578369	0.65528	6.55997	0.378992	3.79265	At3g06970		RNA recognition motif (RRM) - containing protein contains Pfam profile: PF00076 RNA recognition motif. (a.k.a. RRM, RBD, or RNP domain)	At3g06970	---	0000166 // nucleotide binding // inferred from electronic annotation /// 0003676 // nucleic acid binding // inferred from electronic annotation /// 0003723 // RNA binding // inferred from reviewed computational analysis	---
253722_at	0.0468	1.722	0.58072	1.30688	26.9626	0.759028	15.6256	At4g29190	transcription	expressed protein zinc finger transcription factor - Arabidopsis thaliana,PID:g2961542	At4g29190	0045449 // regulation of transcription // traceable author statement	0003676 // nucleic acid binding // inferred from electronic annotation /// 0003700 // transcription factor activity // inferred from sequence or structural similarity /// 0008270 // zinc ion binding // inferred from electronic annotation	---
250651_at	0.00274	1.716	0.582751	1.26517	17.6395	0.737362	10.2814	At5g06900	e-transport/energy	cytochrome P450 family	At5g06900	0006118 // electron transport // inferred from electronic annotation	0004497 // monooxygenase activity // inferred from electronic annotation /// 0005506 // iron ion binding // inferred from electronic annotation /// 0016491 // oxidoreductase activity // inferred from electronic annotation /// 0019825 // oxygen binding // RCA /// 0020037 // heme binding // inferred from electronic annotation /// 0046872 // metal ion binding // inferred from electronic annotation	0012505 // endomembrane system // inferred from electronic annotation
256263_at	0.0222	1.715	0.58309	1.28486	41.5641	0.749331	24.2274	At3g12290	secondary	tetrahydrofolate dehydrogenase/cyclohydrolase, putative similar to SP|P07245 C-1-tetrahydrofolate synthase, cytoplasmic (C1-THF synthase) [Includes: Methylenetetrahydrofolate dehydrogenase (EC 1.5.1.5); Methenyltetrahydrofolate cyclohydrolase (EC 3.5.4.9); Formyltetrahydrofolate synthetase (EC 6.3.4.3)] {Saccharomyces cerevisiae}; contains Pfam profiles PF02882: Tetrahydrofolate dehydrogenase/cyc…	At3g12290	0009396 // folic acid and derivative biosynthetic process // inferred from reviewed computational analysis /// 0009396 // folic acid and derivative biosynthetic process // inferred from electronic annotation	0003824 // catalytic activity // inferred from reviewed computational analysis /// 0003824 // catalytic activity // inferred from electronic annotation /// 0016787 // hydrolase activity // inferred from electronic annotation	---
247247_at	0.0336	1.707	0.585823	0.827104	8.27813	0.484677	4.8578	At5g64650	translation	50S ribosomal protein L17	At5g64650	0006412 // translation // inferred from electronic annotation	0003735 // structural constituent of ribosome // inferred from electronic annotation	0005622 // intracellular // inferred from electronic annotation /// 0005840 // ribosome // inferred from reviewed computational analysis /// 0005840 // ribosome // inferred from electronic annotation /// 0030529 // ribonucleoprotein complex // inferred from electronic annotation
255984_at	0.0372	1.707	0.585823	1.18707	11.8815	0.695543	6.95592	At1g34120	plant hormone	inositol polyphosphate 5-phosphatase I (IP5PI) nearly identical to inositol polyphosphate 5-phosphatase I [Arabidopsis thaliana] GI:10444261	At1g34120	0009738 // abscisic acid mediated signaling // inferred from electronic annotation	0004437 // inositol or phosphatidylinositol phosphatase activity // inferred from electronic annotation /// 0004445 // inositol-polyphosphate 5-phosphatase activity // inferred from electronic annotation /// 0016787 // hydrolase activity // inferred from electronic annotation	---
253647_at	0.046	1.707	0.585823	1.27509	20.9206	0.746871	12.2683	At4g29950		microtubule-associated protein annotation temporarily based on supporting cDNA gi|5032257|gb|AF126057.2|AF126057	At4g29950	0032313 // regulation of Rab GTPase activity // inferred from electronic annotation	0005097 // Rab GTPase activator activity // inferred from electronic annotation	0005622 // intracellular // inferred from electronic annotation
245760_s_at	0.0496	1.706	0.586166	0.783738	7.86343	0.45931	4.59777	At1g66920	signal transduction	serine/threonine protein kinase, putative similar to receptor serine/threonine kinase PR55K gi|1235680|gb|AAC49208; contains protein kinase domain, Pfam:PF00069; contains serine/threonine protein kinase domain, INTERPRO:IPR002290	At1g66920	0006468 // protein amino acid phosphorylation // inferred from electronic annotation	0000166 // nucleotide binding // inferred from electronic annotation /// 0004672 // protein kinase activity // inferred from electronic annotation /// 0004674 // protein serine/threonine kinase activity // inferred from electronic annotation /// 0004872 // receptor activity // inferred from electronic annotation /// 0005524 // ATP binding // inferred from electronic annotation /// 0016301 // kina…	0012505 // endomembrane system // inferred from electronic annotation
264717_at	0.0241	1.694	0.590319	1.25408	45.9139	0.740311	27.1262	At1g70140	biogenesis	formin homology 2 (FH2) domain-containing protein contains formin homology 2 domain, Pfam:PF02181	At1g70140	0009932 // cell tip growth // inferred from mutant phenotype /// 0016043 // cellular component organization and biogenesis // inferred from electronic annotation /// 0030036 // actin cytoskeleton organization and biogenesis // inferred from electronic annotation /// 0045010 // actin nucleation // inferred from direct assay	0003779 // actin binding // inferred from sequence or structural similarity /// 0003779 // actin binding // inferred from reviewed computational analysis /// 0003779 // actin binding // inferred from electronic annotation /// 0005522 // profilin binding // inferred from direct assay /// 0051015 // actin filament binding // inferred from direct assay	0005911 // intercellular junction // inferred from direct assay
258980_at	0.0323	1.692	0.591017	1.28144	16.2647	0.757217	9.60582	At3g08900	carbohydrate	reversibly glycosylatable polypeptide -related similar to reversibly glycosylatable polypeptide GB:AAB88408 [Pisum sativum] (Possible component of Golgi beta-glucan synthase); contains non-consensus GA-donor splice site at intron 2	At3g08900	0030244 // cellulose biosynthetic process // inferred from electronic annotation	0047210 // alpha-1,4-glucan-protein synthase (UDP-forming) activity // inferred from electronic annotation	0005794 // Golgi apparatus // inferred from electronic annotation /// 0009505 // cellulose and pectin-containing cell wall // inferred from electronic annotation /// 0016020 // membrane // inferred from sequence or structural similarity
248079_at	0.0295	1.683	0.594177	1.27531	95.2152	0.75768	56.5439	At5g55790		hypothetical protein	At5g55790	---	---	---
256215_at	0.0423	1.68	0.595238	0.487579	4.88744	0.290283	2.91254	At1g50900		expressed protein	At1g50900	---	---	0009507 // chloroplast // inferred from electronic annotation
263433_at	0.0414	1.679	0.595593	0.917266	9.20232	0.546408	5.47773	At2g22240	carbohydrate	myo-inositol 1-phosphate synthase -related	At2g22240	0006021 // inositol biosynthetic process // inferred from reviewed computational analysis /// 0006021 // inositol biosynthetic process // inferred from electronic annotation /// 0008654 // phospholipid biosynthetic process // inferred from reviewed computational analysis /// 0008654 // phospholipid biosynthetic process // inferred from electronic annotation /// 0009408 // response to heat // infe…	0004512 // inositol-3-phosphate synthase activity // inferred from reviewed computational analysis /// 0004512 // inositol-3-phosphate synthase activity // inferred from electronic annotation /// 0016853 // isomerase activity // inferred from electronic annotation	0005737 // cytoplasm // inferred from electronic annotation
251776_at	0.00498	1.674	0.597372	1.25227	24.7493	0.74807	14.7865	At3g55620	embryonic development	eukaryotic translation initiation factor 6 (EIF-6) - like protein eukaryotic translation initiation factor 6 (EIF-6), Mus musculus, EMBL:AF047046	At3g55620	0006413 // translational initiation // inferred from reviewed computational analysis /// 0009793 // embryonic development ending in seed dormancy // non-traceable author statement /// 0042256 // mature ribosome assembly // inferred from electronic annotation	0003743 // translation initiation factor activity // inferred from reviewed computational analysis /// 0003743 // translation initiation factor activity // inferred from electronic annotation /// 0043022 // ribosome binding // inferred from electronic annotation	0012505 // endomembrane system // inferred from electronic annotation
262563_at	0.00664	1.674	0.597372	1.25365	17.225	0.74902	10.2935	At1g34210	protein/amino acid phosphorilation	somatic embryogenesis receptor-related kinase similar to somatic embryogenesis receptor-like kinase GI:2224910 from [Daucus carota]	At1g34210	0006468 // protein amino acid phosphorylation // inferred from electronic annotation /// 0009556 // microsporogenesis // inferred from mutant phenotype /// 0010152 // pollen maturation // inferred from mutant phenotype	0000166 // nucleotide binding // inferred from electronic annotation /// 0004672 // protein kinase activity // inferred from electronic annotation /// 0004674 // protein serine/threonine kinase activity // inferred from electronic annotation /// 0004872 // receptor activity // inferred from electronic annotation /// 0005515 // protein binding // inferred from electronic annotation /// 0005524 // …	0012505 // endomembrane system // inferred from electronic annotation
247136_at	0.00686	1.672	0.598086	1.00819	10.0842	0.602904	6.03161	At5g66170	senescence	senescence-associated protein contains similarity to ketoconazole resistant protein GI:928938 and senescence-associated protein GI:1046268 from [Arabidopsis thaliana]	At5g66170	0007568 // aging // inferred from reviewed computational analysis	---	---
260117_at	0.0208	1.666	0.60024	1.25834	18.405	0.75535	11.0531	At1g33950	response to stress	AIG1-related protein similar to AIG1 protein GB:P54120 [Arabidopsis thaliana], NTGP4 GB:AAD09518 [Nicotiana tabacum]; contains Pfam profile: PF00735 cell division protein (members of this family bind GTP)	At1g33950	0009617 // response to bacterium // inferred from reviewed computational analysis	0005525 // GTP binding // inferred from electronic annotation	---
246400_at	0.0269	1.661	0.602047	1.27487	115.846	0.767452	69.6712	At1g57540		expressed protein contains similarity to T-box domain GI:5931592 from (Cynops pyrrhogaster)	At1g57540	---	---	---
249213_at	0.00403	1.661	0.602047	1.24791	136.216	0.751173	82.0015	At5g42700	transcription	expressed protein	At5g42700	0006355 // regulation of transcription, DNA-dependent // inferred from reviewed computational analysis	0003677 // DNA binding // inferred from reviewed computational analysis	---
247013_at	0.0329	1.657	0.6035	0.921443	9.2329	0.556096	5.56526	At5g67480	transcription	expressed protein strong similarity to unknown protein (pir||T04718)	At5g67480	0006355 // regulation of transcription, DNA-dependent // inferred from electronic annotation	0003712 // transcription cofactor activity // inferred from electronic annotation /// 0005515 // protein binding // inferred from reviewed computational analysis /// 0005515 // protein binding // inferred from electronic annotation /// 0008270 // zinc ion binding // inferred from electronic annotation /// 0030528 // transcription regulator activity // traceable author statement	0005634 // nucleus // inferred from electronic annotation
253547_at	0.0393	1.653	0.604961	1.25927	74.0929	0.761619	44.8421	At4g30950	lipid	omega-6 fatty acid desaturase, chloroplast (FAD6) (fadC) (delta-12 desaturase) identical to GI:493068	At4g30950	0006629 // lipid metabolic process // inferred from electronic annotation /// 0006633 // fatty acid biosynthetic process // traceable author statement /// 0006633 // fatty acid biosynthetic process // inferred from electronic annotation /// 0008610 // lipid biosynthetic process // inferred from electronic annotation /// 0010205 // photoinhibition // inferred from mutant phenotype	0016491 // oxidoreductase activity // inferred from electronic annotation /// 0016705 // oxidoreductase activity, acting on paired donors, with incorporation or reduction of molecular oxygen // inferred from electronic annotation /// 0016717 // oxidoreductase activity, acting on paired donors, with oxidation of a pair of donors resulting in the reduction of molecular oxygen to two molecules of wa…	0009507 // chloroplast // non-traceable author statement /// 0009507 // chloroplast // inferred from electronic annotation /// 0016020 // membrane // inferred from electronic annotation /// 0016021 // integral to membrane // inferred from electronic annotation
257689_at	0.0418	1.646	0.607533	0.637067	6.38745	0.387109	3.87504	At3g12820	transcription	myb family transcription factor similar to myb factor GI:1945279 from [Oryza sativa]	At3g12820	0006355 // regulation of transcription, DNA-dependent // inferred from sequence or structural similarity /// 0045449 // regulation of transcription // inferred from electronic annotation	0003677 // DNA binding // inferred from reviewed computational analysis /// 0003677 // DNA binding // inferred from electronic annotation /// 0003700 // transcription factor activity // inferred from sequence or structural similarity	0005634 // nucleus // inferred from electronic annotation
253152_at	0.00376	1.637	0.610874	1.23807	12.3821	0.75608	7.56108	At4g35690		hypothetical protein predicted proteins, Arabidopsis thaliana	At4g35690	---	---	---
246035_at	0.0194	1.634	0.611995	1.2344	237.203	0.755589	145.214	At5g08300	tricarboxylic acid cycle	succinyl-CoA-ligase alpha subunit	At5g08300	0006099 // tricarboxylic acid cycle // inferred from electronic annotation /// 0008152 // metabolic process // inferred from reviewed computational analysis /// 0008152 // metabolic process // inferred from electronic annotation	0000166 // nucleotide binding // inferred from electronic annotation /// 0003824 // catalytic activity // inferred from electronic annotation /// 0004776 // succinate-CoA ligase (GDP-forming) activity // inferred from reviewed computational analysis /// 0004776 // succinate-CoA ligase (GDP-forming) activity // inferred from electronic annotation /// 0005525 // GTP binding // inferred from electro…	0005739 // mitochondrion // inferred from direct assay /// 0005739 // mitochondrion // inferred from electronic annotation
249176_at	0.0147	1.631	0.613121	1.2539	36.9094	0.768829	22.6252	At5g42980	e-transport/energy	thioredoxin H-type 3 (TRX-H-3) identical to SP|Q42403 Thioredoxin H-type 3 (TRX-H-3) {Arabidopsis thaliana}	At5g42980	0006118 // electron transport // inferred from electronic annotation /// 0006810 // transport // inferred from electronic annotation /// 0010188 // response to microbial phytotoxin // inferred from mutant phenotype /// 0042542 // response to hydrogen peroxide // inferred from genetic interaction /// 0045454 // cell redox homeostasis // inferred from electronic annotation /// 0050832 // defense re…	0005515 // protein binding // inferred from physical interaction /// 0016671 // oxidoreductase activity, acting on sulfur group of donors, disulfide as acceptor // inferred from direct assay	0005737 // cytoplasm // inferred from electronic annotation /// 0005829 // cytosol // traceable author statement
267365_at	0.0474	1.629	0.613874	0.901644	9.0372	0.553429	5.53745	At2g44530	DNA/RNA	phosphoribosyl pyrophosphate synthetase -related	At2g44530	0009116 // nucleoside metabolic process // inferred from electronic annotation /// 0009156 // ribonucleoside monophosphate biosynthetic process // inferred from electronic annotation /// 0009165 // nucleotide biosynthetic process // inferred from reviewed computational analysis /// 0009165 // nucleotide biosynthetic process // inferred from electronic annotation /// 0044249 // cellular biosynthet…	0000287 // magnesium ion binding // inferred from electronic annotation /// 0004749 // ribose phosphate diphosphokinase activity // inferred from reviewed computational analysis /// 0004749 // ribose phosphate diphosphokinase activity // inferred from electronic annotation /// 0016301 // kinase activity // inferred from electronic annotation /// 0016740 // transferase activity // inferred from el…	0009507 // chloroplast // inferred from electronic annotation
247546_at	0.0452	1.618	0.618047	1.24326	35.2269	0.768189	21.7922	At5g61605		expressed protein	At5g61605	---	---	0012505 // endomembrane system // inferred from electronic annotation
258264_at	0.0157	1.618	0.618047	0.854957	8.5526	0.528405	5.28835	At3g15790		expressed protein	At3g15790	---	0003677 // DNA binding // inferred from electronic annotation /// 0008327 // methyl-CpG binding // inferred from sequence or structural similarity	---
248365_at	0.0426	1.608	0.621891	1.25614	72.4905	0.780974	45.0419	At5g52500		expressed protein strong similarity to unknown protein (emb|CAB68146.1)	At5g52500	---	---	---
257892_at	0.0306	1.601	0.62461	0.811401	8.11403	0.506885	5.07026	At3g17020	response to stress	expressed protein similar to ER6 protein GB:AAD46412 [Lycopersicon esculentum]; contains Pfam profile: PF00582 universal stress protein family	At3g17020	0006950 // response to stress // inferred from reviewed computational analysis /// 0006950 // response to stress // inferred from electronic annotation /// 0009409 // response to cold // inferred from expression pattern	---	---
256062_at	0.0256	1.595	0.626959	0.598581	5.9952	0.375315	3.7577	At1g07090		expressed protein	At1g07090	---	---	---
260782_at	0.0361	1.595	0.626959	1.21897	321.269	0.764432	201.576	At1g14570		expressed protein	At1g14570	---	---	---
249351_at	0.00966	1.592	0.628141	0.596006	5.96262	0.374308	3.7452	At5g40440	protein/amino acid phosphorilation	mitogen-activated protein kinase kinase (MAPKK), putative (MKK3) similar to NPK2 [Nicotiana tabacum] gi|862342|dbj|BAA06731; mitogen-activated protein kinase kinase (MAPKK) family, PMID:12119167	At5g40440	0000165 // MAPKKK cascade // inferred from curator /// 0006468 // protein amino acid phosphorylation // inferred from electronic annotation /// 0006810 // transport // inferred from electronic annotation /// 0009864 // induced systemic resistance, jasmonic acid mediated signaling pathway // inferred from expression pattern /// 0009866 // induced systemic resistance, ethylene mediated signaling pa…	0000166 // nucleotide binding // inferred from electronic annotation /// 0004672 // protein kinase activity // inferred from electronic annotation /// 0004674 // protein serine/threonine kinase activity // inferred from electronic annotation /// 0004708 // MAP kinase kinase activity // inferred from sequence or structural similarity /// 0005524 // ATP binding // inferred from electronic annotatio…	0005622 // intracellular // inferred from electronic annotation
261838_at	0.0157	1.59	0.628931	1.24289	21.0283	0.781788	13.2227	At1g16030	protein folding	heat shock protein hsp70b similar to heat shock protein hsp70 GI:1771478 from [Pisum sativum]	At1g16030	0006457 // protein folding // traceable author statement /// 0009408 // response to heat // inferred from expression pattern	0000166 // nucleotide binding // inferred from electronic annotation /// 0005524 // ATP binding // inferred from electronic annotation	0005829 // cytosol // traceable author statement
248476_at	0.0225	1.577	0.634115	1.22459	22.7666	0.776522	14.4454	At5g50890		hypothetical protein	At5g50890	---	---	---
252783_at	0.0103	1.574	0.635324	1.22988	12.8177	0.781134	8.14156	At3g43020	protein/amino acid	hypothetical protein predicted proteins, Arabidopsis thaliana	At3g43020	0006508 // proteolysis // inferred from reviewed computational analysis /// 0006508 // proteolysis // inferred from electronic annotation	0008234 // cysteine-type peptidase activity // inferred from reviewed computational analysis /// 0008234 // cysteine-type peptidase activity // inferred from electronic annotation	---
261192_at	0.0202	1.573	0.635728	1.07994	10.8065	0.686739	6.87509	At1g32870	transcription	NAM protein -related similar to NAM protein GI:6066594 from [Petunia hybrida]	At1g32870	0007275 // multicellular organismal development // inferred from reviewed computational analysis /// 0045449 // regulation of transcription // inferred from electronic annotation	0003677 // DNA binding // inferred from electronic annotation /// 0003700 // transcription factor activity // inferred from sequence or structural similarity	---
251716_at	0.0177	1.55	0.645161	1.22748	20.1186	0.791745	12.9753	At3g55870	protein/amino acid	anthranilate synthase, alpha subunit, putative similar to anthranilate synthase alpha subunit, Ruta graveolens, EMBL:RGANTSYNB [gi:960291], Arabidopsis thaliana [SP|P32068]	At3g55870	0000162 // tryptophan biosynthetic process // inferred from electronic annotation /// 0009058 // biosynthetic process // inferred from electronic annotation	0004049 // anthranilate synthase activity // inferred from electronic annotation /// 0016833 // oxo-acid-lyase activity // inferred from electronic annotation	0012505 // endomembrane system // inferred from electronic annotation
259344_at	0.0273	1.55	0.645161	0.923615	9.23717	0.595868	5.96247	At3g03710	DNA/RNA	polyribonucleotide nucleotidyltransferase, putative similar to polynucleotide phosphorylase GB:AAC50039 [Pisum sativum], identical to putative polynucleotide phosphorylase GB:AAF00646 [Arabidopsis thaliana]	At3g03710	0006396 // RNA processing // inferred from electronic annotation /// 0006402 // mRNA catabolic process // inferred from electronic annotation /// 0010323 // negative regulation of isopentenyl diphosphate biosynthetic process, mevalonate-independent pathway // inferred from mutant phenotype /// 0015995 // chlorophyll biosynthetic process // inferred from mutant phenotype /// 0016120 // carotene bi…	0000175 // 3'-5'-exoribonuclease activity // inferred from reviewed computational analysis /// 0000175 // 3'-5'-exoribonuclease activity // inferred from electronic annotation /// 0003676 // nucleic acid binding // inferred from reviewed computational analysis /// 0003723 // RNA binding // inferred from reviewed computational analysis /// 0003723 // RNA binding // inferred from electronic annotat…	0009507 // chloroplast // inferred from electronic annotation
258321_at	0.044	1.546	0.646831	1.22352	77.6974	0.791394	50.2859	At3g22840	response to stress	early light-induced protein identical to early light-induced protein GB:AAB88391 from [Arabidopsis thaliana]	At3g22840	0009409 // response to cold // inferred from expression pattern	0016168 // chlorophyll binding // RCA	---
260677_at	0.0324	1.545	0.647249	0.753961	7.55023	0.487902	4.88749	At1g07910		translation elongation factor EF-1 alpha identical to GB:AAB07881 from [Arabidopsis thaliana] (Mol. Gen. Genet. 219 (1-2), 106-112 (1989))	At1g07910	---	0003746 // translation elongation factor activity // inferred from electronic annotation	---
251713_at	0.0398	1.539	0.649773	1.21971	31.6198	0.792551	20.5586	At3g56080		dehydration-induced protein-related similar to early-responsive to dehydration stress ERD3 protein [Arabidopsis thaliana] GI:15320410; contains Pfam profile PF03141: Putative methyltransferase	At3g56080	---	---	---
263724_at	0.0482	1.536	0.651042	1.23806	13.2	0.806236	8.5874	At2g13510		hypothetical protein low similarity to zinc finger protein [Arabidopsis thaliana] GI:976277	At2g13510	---	---	---
245185_at	0.0456	1.532	0.652742	0.746992	7.4875	0.48774	4.8874	At1g67760	protein folding	F12A21.11 similar to T-Complex protein 1, epsilon subunit sp|004450|TCPE_ARATH	At1g67760	0006457 // protein folding // inferred from electronic annotation /// 0044267 // cellular protein metabolic process // inferred from electronic annotation	0000166 // nucleotide binding // inferred from electronic annotation /// 0005515 // protein binding // inferred from electronic annotation /// 0005524 // ATP binding // inferred from electronic annotation /// 0051082 // unfolded protein binding // inferred from electronic annotation	---
266616_at	0.0228	1.527	0.654879	0.611888	6.12507	0.400799	4.01238	At2g29680	DNA/RNA	CDC6 protein -related	At2g29680	0000074 // regulation of progression through cell cycle // RCA /// 0006260 // DNA replication // RCA /// 0051301 // cell division // inferred from electronic annotation	---	0009507 // chloroplast // inferred from electronic annotation
261075_at	0.0106	1.52	0.657895	0.738332	7.3865	0.485744	4.85847	At1g07280		hypothetical protein	At1g07280	---	0005488 // binding // inferred from electronic annotation	0009507 // chloroplast // inferred from electronic annotation
248908_at	0.0163	1.52	0.657895	0.95971	9.59975	0.631221	6.31252	At5g45800	protein/amino acid phosphorilation	leucine-rich repeat transmembrane protein kinase, putative	At5g45800	0006468 // protein amino acid phosphorylation // inferred from reviewed computational analysis /// 0006468 // protein amino acid phosphorylation // inferred from electronic annotation /// 0007169 // transmembrane receptor protein tyrosine kinase signaling pathway // inferred from reviewed computational analysis /// 0009793 // embryonic development ending in seed dormancy // inferred from mutant p…	0004672 // protein kinase activity // inferred from electronic annotation /// 0004674 // protein serine/threonine kinase activity // inferred from reviewed computational analysis /// 0004713 // protein-tyrosine kinase activity // inferred from electronic annotation /// 0004872 // receptor activity // inferred from electronic annotation /// 0005515 // protein binding // inferred from electronic an…	---
262595_at	0.0407	1.511	0.661813	1.20639	13.3748	0.798589	8.86101	At1g15360	carbohydrate	ethylene responsive element binding factor 2 (ERF2) Similar ethylene responsive element binding factor 2 (SP:O80338) [Arabidopsis thaliana] and contains an PF|00847 AP2 domain. EST gb|AA728476 comes from this gene	At1g15360	0006350 // transcription // inferred from electronic annotation /// 0006355 // regulation of transcription, DNA-dependent // inferred from electronic annotation /// 0009414 // response to water deprivation // inferred from mutant phenotype /// 0009873 // ethylene mediated signaling pathway // traceable author statement /// 0010166 // wax metabolic process // inferred from mutant phenotype	0003677 // DNA binding // inferred from electronic annotation /// 0003700 // transcription factor activity // inferred from electronic annotation /// 0003700 // transcription factor activity // traceable author statement	0005634 // nucleus // inferred from electronic annotation
255961_at	0.0313	1.511	0.661813	1.20049	13.7878	0.794254	9.12916	At1g22340	transcription	UDP-glycosyltransferase family contains Pfam profile: PF00201 UDP-glucoronosyl and UDP-glucosyl transferase ;similar to UDP-glucose glucosyltransferase GI:3928543 from [Arabidopsis thaliana]	At1g22340	0008152 // metabolic process // inferred from electronic annotation	0008194 // UDP-glycosyltransferase activity // inferred from reviewed computational analysis /// 0016740 // transferase activity // inferred from electronic annotation /// 0016757 // transferase activity, transferring glycosyl groups // inferred from sequence or structural similarity /// 0016757 // transferase activity, transferring glycosyl groups // inferred from electronic annotation /// 00167…	---
263667_at	0.0424	1.505	0.664452	1.22554	36.7436	0.814313	24.3878	At1g04270	protein/amino acid	40S ribosomal protein S15 (RPS15A) Strong similarity to Oryza 40S ribosomal protein S15. ESTs gb|R29788,gb|ATTS0365 come from this gene	At1g04270	0006412 // translation // traceable author statement /// 0006412 // translation // inferred from electronic annotation	0003735 // structural constituent of ribosome // traceable author statement /// 0003735 // structural constituent of ribosome // inferred from electronic annotation	0000312 // plastid small ribosomal subunit // traceable author statement /// 0005622 // intracellular // inferred from electronic annotation /// 0005737 // cytoplasm // inferred from electronic annotation /// 0005830 // cytosolic ribosome (sensu Eukaryota) // inferred from direct assay /// 0005840 // ribosome // inferred from electronic annotation /// 0005843 // cytosolic small ribosomal subunit …
251299_at	0.0216	1.504	0.664894	0.503384	5.03733	0.334663	3.34999	At3g61950	transcription	bHLH protein family contains Pfam profile: PF00010 helix-loop-helix DNA-binding domain	At3g61950	0045449 // regulation of transcription // traceable author statement /// 0045449 // regulation of transcription // inferred from electronic annotation	0003677 // DNA binding // inferred from reviewed computational analysis /// 0003700 // transcription factor activity // inferred from sequence or structural similarity /// 0030528 // transcription regulator activity // inferred from electronic annotation	0005634 // nucleus // inferred from electronic annotation
254904_at	0.0272	1.494	0.669344	1.21185	17.4759	0.811054	11.6926	At4g11160	protein/amino acid	translation initiation factor IF-2, putative translation initiation factor IF-2 - Haemophilus influenzae, PIR2:E64114	At4g11160	0006413 // translational initiation // inferred from electronic annotation	0000166 // nucleotide binding // inferred from electronic annotation /// 0003743 // translation initiation factor activity // inferred from reviewed computational analysis /// 0003743 // translation initiation factor activity // inferred from electronic annotation /// 0003924 // GTPase activity // inferred from electronic annotation /// 0005525 // GTP binding // inferred from electronic annotation	0005622 // intracellular // inferred from electronic annotation
250611_at	0.0156	1.493	0.669792	0.507171	5.07473	0.339762	3.39991	At5g07200	hormone	gibberellin 20-oxidase identical to GI:1109699	At5g07200	0009686 // gibberellin biosynthetic process // traceable author statement /// 0009686 // gibberellin biosynthetic process // inferred from direct assay	0005506 // iron ion binding // inferred from electronic annotation /// 0016491 // oxidoreductase activity // inferred from electronic annotation /// 0045544 // gibberellin 20-oxidase activity // inferred from direct assay /// 0046872 // metal ion binding // inferred from electronic annotation	---
261587_at	0.0263	1.493	0.669792	0.515292	5.15712	0.345122	3.45534	At1g01660	protein/amino acid	hypothetical protein	At1g01660	0016567 // protein ubiquitination // inferred from electronic annotation	0004842 // ubiquitin-protein ligase activity // inferred from electronic annotation	0000151 // ubiquitin ligase complex // inferred from electronic annotation
262656_at	0.0084	1.485	0.673401	1.20326	25.9449	0.810368	17.4713	At1g14200		C3HC4-type zinc finger protein family contains Pfam profile: PF00097 zinc finger, C3HC4 type (RING finger)	At1g14200	---	0005515 // protein binding // inferred from reviewed computational analysis /// 0005515 // protein binding // inferred from electronic annotation /// 0008270 // zinc ion binding // inferred from reviewed computational analysis /// 0008270 // zinc ion binding // inferred from electronic annotation /// 0046872 // metal ion binding // inferred from electronic annotation	---
247150_at	0.0126	1.477	0.677048	0.651575	6.51907	0.441186	4.41327	At5g65650		expressed protein similar to unknown protein (emb|CAB16809.1)	At5g65650	---	---	---
247464_at	0.0245	1.474	0.678426	0.563653	5.63721	0.382312	3.82517	At5g62070		expressed protein various predicted proteins, Arabidopsis thaliana	At5g62070	---	0005516 // calmodulin binding // inferred from reviewed computational analysis	---
247902_at	0.0334	1.463	0.683527	0.602944	6.03756	0.412012	4.12496	At5g57350	e-transport/energy	ATPase 3, plasma membrane-type (proton pump 3) nearly identical to SP|P20431 ATPase 3, plasma membrane-type (EC 3.6.3.6) (Proton pump 3) {Arabidopsis thaliana}; contains InterPro accession IPR001757: ATPase, E1-E2 type	At5g57350	0006810 // transport // inferred from electronic annotation /// 0006811 // ion transport // inferred from electronic annotation /// 0006812 // cation transport // inferred from electronic annotation /// 0008152 // metabolic process // inferred from electronic annotation /// 0015992 // proton transport // inferred from electronic annotation	0000166 // nucleotide binding // inferred from electronic annotation /// 0000287 // magnesium ion binding // inferred from electronic annotation /// 0003824 // catalytic activity // inferred from electronic annotation /// 0005524 // ATP binding // inferred from electronic annotation /// 0008553 // hydrogen-exporting ATPase activity, phosphorylative mechanism // inferred from direct assay /// 0008…	0005886 // plasma membrane // inferred from direct assay /// 0016020 // membrane // inferred from electronic annotation /// 0016021 // integral to membrane // inferred from electronic annotation
263264_at	0.0243	1.458	0.685871	1.20176	16.2598	0.824237	11.1468	At2g38810	protein/amino acid	histone H2A, putative strong similarity to histone H2A.F/Z Arabidopsis thaliana GI:2407800; contains Pfam profile PF00125 Core histone H2A/H2B/H3/H4	At2g38810	0006334 // nucleosome assembly // inferred from electronic annotation /// 0007001 // chromosome organization and biogenesis (sensu Eukaryota) // inferred from electronic annotation /// 0009909 // regulation of flower development // inferred from genetic interaction	0003677 // DNA binding // inferred from reviewed computational analysis /// 0003677 // DNA binding // inferred from electronic annotation /// 0005515 // protein binding // inferred from physical interaction	0000786 // nucleosome // inferred from electronic annotation /// 0005634 // nucleus // inferred from electronic annotation /// 0005694 // chromosome // inferred from electronic annotation
254690_at	0.00529	1.458	0.685871	0.938684	9.38751	0.64365	6.43748	At4g17830	DNA/RNA	aminoacylase, putative similar to acetylornithine deacetylase (Acetylornithinase, AO; N-acetylornithinase, NAO) [Dictyostelium discoideum] SWISS-PROT:P54638	At4g17830	0006508 // proteolysis // inferred from reviewed computational analysis /// 0006508 // proteolysis // inferred from electronic annotation	0008237 // metallopeptidase activity // inferred from reviewed computational analysis /// 0008237 // metallopeptidase activity // inferred from electronic annotation /// 0016787 // hydrolase activity // inferred from electronic annotation /// 0046983 // protein dimerization activity // inferred from electronic annotation	---
250457_at	0.0449	1.457	0.686342	1.20737	22.7448	0.828521	15.5928	At5g09880	DNA/RNA	RRM-containing protein	At5g09880	0006397 // mRNA processing // inferred from electronic annotation	0000166 // nucleotide binding // inferred from electronic annotation /// 0003676 // nucleic acid binding // inferred from reviewed computational analysis /// 0003676 // nucleic acid binding // inferred from electronic annotation /// 0003723 // RNA binding // inferred from electronic annotation	0005634 // nucleus // inferred from electronic annotation
245611_at	0.0386	1.456	0.686813	0.915079	9.16248	0.628464	6.28742	At4g14390		hypothetical protein	At4g14390	---	---	---
253001_at	0.013	1.45	0.689655	1.18271	53.6417	0.815483	36.9942	At4g38490		expressed protein	At4g38490	---	---	---
254232_at	0.0491	1.448	0.690608	0.540192	5.41244	0.373143	3.73749	At4g23600	protein/amino acid	aminotransferase family similar to nicotianamine aminotransferase from Hordeum vulgare [GI:6498122, GI:6469087]; contains Pfam profile PF00155 aminotransferase, classes I and II	At4g23600	0006519 // amino acid and derivative metabolic process // inferred from electronic annotation /// 0006520 // amino acid metabolic process // inferred from expression pattern /// 0009058 // biosynthetic process // inferred from electronic annotation /// 0009611 // response to wounding // inferred from expression pattern /// 0009737 // response to abscisic acid stimulus // inferred from expression …	0003824 // catalytic activity // inferred from electronic annotation /// 0004121 // cystathionine beta-lyase activity // inferred from direct assay /// 0004838 // tyrosine transaminase activity // inferred from electronic annotation /// 0008483 // transaminase activity // non-traceable author statement /// 0008483 // transaminase activity // inferred from electronic annotation /// 0016740 // tran…	0012505 // endomembrane system // inferred from electronic annotation
247048_at	0.0368	1.446	0.691563	0.624868	6.24886	0.432007	4.32181	At5g66560	glycosyl transferase	phototropic response protein family contains NPH3 family domain, Pfam:PF03000	At5g66560	0009416 // response to light stimulus // inferred from reviewed computational analysis /// 0009416 // response to light stimulus // inferred from electronic annotation	0004871 // signal transducer activity // inferred from reviewed computational analysis /// 0004871 // signal transducer activity // inferred from electronic annotation /// 0005515 // protein binding // inferred from electronic annotation	---
257021_at	0.0481	1.442	0.693481	0.555589	5.56591	0.38531	3.85626	At3g19710	protein/amino acid	branched-chain amino acid aminotransferase -related similar to branched-chain amino acid aminotransferase GB:AAF07192 from [Solanum tuberosum]	At3g19710	0008152 // metabolic process // inferred from electronic annotation /// 0009081 // branched chain family amino acid metabolic process // inferred from electronic annotation /// 0019761 // glucosinolate biosynthetic process // inferred from mutant phenotype	0003824 // catalytic activity // inferred from reviewed computational analysis /// 0003824 // catalytic activity // inferred from electronic annotation /// 0004084 // branched-chain-amino-acid transaminase activity // inferred from electronic annotation /// 0008483 // transaminase activity // inferred from electronic annotation /// 0010326 // methionine-oxo-acid transaminase activity // inferred …	0005737 // cytoplasm // inferred from electronic annotation /// 0005829 // cytosol // inferred from direct assay
245848_at	0.0442	1.441	0.693963	0.570441	5.71399	0.395806	3.9614	At5g13480	DNA/RNA	expressed protein predicted proteins - different species	At5g13480	0006397 // mRNA processing // inferred from genetic interaction /// 0009793 // embryonic development ending in seed dormancy // inferred from mutant phenotype /// 0009909 // regulation of flower development // inferred from mutant phenotype	---	---
259119_at	0.00701	1.441	0.693963	0.687081	6.87246	0.476796	4.76907	At3g01340	transport	protein transport protein SEC13 family / WD-40 repeat protein family similar to Protein transport protein SEC13 SP|Q04491 {Saccharomyces cerevisiae} and SEC13 (SP:P53024) [Pichia pastoris]	At3g01340	0006886 // intracellular protein transport // inferred from reviewed computational analysis /// 0006900 // membrane budding // inferred from sequence or structural similarity	0000166 // nucleotide binding // inferred from reviewed computational analysis	---
263924_at	0.04	1.437	0.695894	1.18332	39.684	0.823733	27.6371	At2g36530	carbohydrate	enolase (2-phospho-D-glycerate hydroylase)	At2g36530	0006096 // glycolysis // inferred from electronic annotation /// 0009409 // response to cold // inferred from mutant phenotype /// 0009416 // response to light stimulus // inferred from mutant phenotype	0000287 // magnesium ion binding // inferred from electronic annotation /// 0004634 // phosphopyruvate hydratase activity // inferred from direct assay /// 0004634 // phosphopyruvate hydratase activity // inferred from sequence or structural similarity /// 0004634 // phosphopyruvate hydratase activity // inferred from electronic annotation /// 0016829 // lyase activity // inferred from electronic…	0000015 // phosphopyruvate hydratase complex // inferred from electronic annotation /// 0005634 // nucleus // inferred from direct assay /// 0005737 // cytoplasm // inferred from direct assay /// 0005737 // cytoplasm // inferred from electronic annotation /// 0005739 // mitochondrion // inferred from direct assay /// 0005740 // mitochondrial envelope // inferred from direct assay
253268_s_at	0.0439	1.43	0.699301	0.444063	4.4413	0.31059	3.10861	At4g34135	secondary	glucosyltransferase -related protein immediate-early salicylate-induced glucosyltransferase, Nicotiana tabacum, PIR2:T03747	At4g34135	0008152 // metabolic process // inferred from electronic annotation /// 0051555 // flavonol biosynthetic process // inferred from direct assay /// 0051707 // response to other organism // inferred from expression pattern /// 0051707 // response to other organism // inferred from mutant phenotype	0008194 // UDP-glycosyltransferase activity // inferred from reviewed computational analysis /// 0016740 // transferase activity // inferred from electronic annotation /// 0016757 // transferase activity, transferring glycosyl groups // inferred from electronic annotation /// 0016758 // transferase activity, transferring hexosyl groups // inferred from reviewed computational analysis /// 0016758 …	0012505 // endomembrane system // inferred from electronic annotation
260061_at	0.0341	1.42	0.704225	0.769777	7.69976	0.542022	5.42489	At1g73690	cell division	cell division protein kinase, putative similar to cell division protein kinase 7 [Homo sapiens] SWISS-PROT:P50613	At1g73690	0000074 // regulation of progression through cell cycle // traceable author statement /// 0006468 // protein amino acid phosphorylation // inferred from electronic annotation /// 0030154 // cell differentiation // traceable author statement	0000166 // nucleotide binding // inferred from electronic annotation /// 0004672 // protein kinase activity // inferred from electronic annotation /// 0004674 // protein serine/threonine kinase activity // inferred from electronic annotation /// 0005524 // ATP binding // inferred from electronic annotation /// 0016301 // kinase activity // inferred from electronic annotation /// 0016740 // transf…	0005634 // nucleus // inferred from direct assay
247038_at	0.0467	1.418	0.705219	1.06032	10.6105	0.747972	7.4803	At5g67160		hydroxycinnamoyl/benzoyltransferase-related similar to anthranilate N-hydroxycinnamoyl/benzoyltransferase, Dianthus caryophyllus [gi:2239091]; contains Pfam transferase family domain PF002458	At5g67160	---	0016740 // transferase activity // inferred from reviewed computational analysis /// 0016740 // transferase activity // inferred from electronic annotation	---
267429_at	0.00658	1.418	0.705219	1.14674	11.4698	0.808634	8.08798	At2g34850	carbohydrate	NAD-dependent epimerase/dehydratase family similar to UDP-galactose 4-epimerase from Cyamopsis tetragonoloba GI:3021357, Lactococcus lactis GI:3703056; contains Pfam profile PF01370 NAD dependent epimerase/dehydratase family	At2g34850	0005975 // carbohydrate metabolic process // inferred from electronic annotation /// 0006012 // galactose metabolic process // inferred from electronic annotation /// 0009225 // nucleotide-sugar metabolic process // inferred from reviewed computational analysis /// 0009793 // embryonic development ending in seed dormancy // inferred from mutant phenotype /// 0044237 // cellular metabolic process …	0003824 // catalytic activity // inferred from reviewed computational analysis /// 0003824 // catalytic activity // inferred from electronic annotation /// 0003978 // UDP-glucose 4-epimerase activity // inferred from electronic annotation /// 0016853 // isomerase activity // inferred from electronic annotation /// 0050373 // UDP-arabinose 4-epimerase activity // inferred from electronic annotatio…	0016020 // membrane // inferred from electronic annotation /// 0016021 // integral to membrane // inferred from electronic annotation
248704_at	0.0479	1.415	0.706714	1.18277	16.7331	0.835641	11.8207	At5g48450		pectinesterase (pectin methylesterase) family similar to pectinesterase GB:CAB08077 GI:1944575 from [Lycopersicon esculentum]; contains Pfam profile: PF00394 Multicopper oxidase; also similar to l-ascorbate oxidase and pollen-specific protein	At5g48450	---	0005507 // copper ion binding // inferred from reviewed computational analysis	0012505 // endomembrane system // inferred from electronic annotation
260118_s_at	0.0362	1.415	0.706714	1.18426	102.698	0.837197	72.5755	At1g33940	protein/amino acid phosphorilation	hypothetical protein	At1g33940	0006468 // protein amino acid phosphorylation // inferred from electronic annotation /// 0009793 // embryonic development ending in seed dormancy // non-traceable author statement	0004672 // protein kinase activity // inferred from electronic annotation /// 0004674 // protein serine/threonine kinase activity // inferred from electronic annotation /// 0005488 // binding // inferred from electronic annotation /// 0005524 // ATP binding // inferred from electronic annotation /// 0016301 // kinase activity // inferred from reviewed computational analysis	---
254995_at	0.007	1.412	0.708215	0.531168	5.3124	0.376225	3.76244	At4g10370	signal transduction	CHP-rich zinc finger protein, putative	At4g10370	0007242 // intracellular signaling cascade // inferred from electronic annotation	0005515 // protein binding // inferred from electronic annotation /// 0008270 // zinc ion binding // inferred from electronic annotation	---
252252_at	0.0346	1.388	0.720461	0.989606	9.90216	0.713199	7.13297	At3g49180		transducin / WD-40 repeat protein family contains 5 WD-40 repeats (PF00400); GTP-binding protein beta chain homolog, Nicotiana tabacum, PIR:T16970	At3g49180	---	0000166 // nucleotide binding // inferred from reviewed computational analysis	0005834 // heterotrimeric G-protein complex // inferred from reviewed computational analysis
256233_at	0.021	1.383	0.723066	1.15636	60.0916	0.835968	43.4512	At3g12360		ankyrin repeat protein family contains ankyrin repeat domains, Pfam:PF00023	At3g12360	---	0005515 // protein binding // inferred from reviewed computational analysis	0016020 // membrane // inferred from electronic annotation /// 0016021 // integral to membrane // inferred from electronic annotation
257876_at	0.0391	1.379	0.725163	0.563728	5.63841	0.408922	4.08922	At3g17130		hypothetical protein contains Pfam profile PF04043: Plant invertase/pectin methylesterase inhibitor	At3g17130	---	0004857 // enzyme inhibitor activity // inferred from electronic annotation /// 0030599 // pectinesterase activity // inferred from electronic annotation /// 0046910 // pectinesterase inhibitor activity // inferred from reviewed computational analysis	0012505 // endomembrane system // inferred from electronic annotation
265714_at	0.0486	1.379	0.725163	1.16011	12.2907	0.84111	8.9163	At2g03520	transport	integral membrane protein -related	At2g03520	0006810 // transport // inferred from electronic annotation	0000166 // nucleotide binding // inferred from electronic annotation /// 0005524 // ATP binding // inferred from electronic annotation	0016020 // membrane // inferred from electronic annotation /// 0016021 // integral to membrane // inferred from electronic annotation
247553_at	0.0135	1.377	0.726216	1.08098	10.8124	0.784934	7.84999	At5g60910	transcription	MADS-box protein NAP1-1, Nicotiana tabacum, EMBL:AF009126	At5g60910	0006350 // transcription // inferred from electronic annotation /// 0006355 // regulation of transcription, DNA-dependent // inferred from electronic annotation /// 0007275 // multicellular organismal development // inferred from electronic annotation /// 0009908 // flower development // inferred from electronic annotation /// 0009911 // positive regulation of flower development // traceable auth…	0003677 // DNA binding // inferred from electronic annotation /// 0003700 // transcription factor activity // inferred from electronic annotation /// 0005515 // protein binding // inferred from physical interaction /// 0043565 // sequence-specific DNA binding // inferred from electronic annotation	0005634 // nucleus // inferred from electronic annotation
259032_at	0.0467	1.375	0.727273	1.14711	33.4638	0.834309	24.3456	At3g09380		hypothetical protein similar to hypothetical proteins GB:AAD34123 [Homo sapiens], GB:CAB07619 [Caenorhabditis elegans]	At3g09380	---	---	---
257542_at	0.0475	1.371	0.729395	0.809037	8.10136	0.590067	5.9075	At3g26050		expressed protein	At3g26050	---	---	---
256608_at	0.0286	1.36	0.735294	0.560633	5.6079	0.41223	4.12504	At3g30840		hypothetical protein	At3g30840	---	---	---
258977_s_at	0.0369	1.358	0.736377	0.56485	5.64989	0.415911	4.16228	At3g02020	protein/amino acid	aspartate kinase, lysine-sensitive, putative similar to aspartate kinase gi:2257743 (Arabidopsis thaliana)	At3g02020	0008152 // metabolic process // inferred from electronic annotation /// 0008652 // amino acid biosynthetic process // inferred from electronic annotation /// 0009067 // aspartate family amino acid biosynthetic process // traceable author statement /// 0009088 // threonine biosynthetic process // inferred from electronic annotation	0000166 // nucleotide binding // inferred from electronic annotation /// 0004072 // aspartate kinase activity // inferred from genetic interaction /// 0004072 // aspartate kinase activity // inferred from electronic annotation /// 0005524 // ATP binding // inferred from electronic annotation /// 0016301 // kinase activity // inferred from electronic annotation /// 0016597 // amino acid binding //…	0009507 // chloroplast // inferred from electronic annotation
265087_at	0.0197	1.355	0.738007	0.537814	5.38015	0.396937	3.96991	At1g03760	protein folding	expressed protein	At1g03760	0006457 // protein folding // inferred from reviewed computational analysis /// 0006457 // protein folding // inferred from electronic annotation	0005515 // protein binding // inferred from electronic annotation /// 0051082 // unfolded protein binding // inferred from electronic annotation	0016272 // prefoldin complex // inferred from reviewed computational analysis /// 0016272 // prefoldin complex // inferred from electronic annotation
263254_x_at	0.00399	1.351	0.740192	1.15058	11.5554	0.851928	8.55613	At2g06430	protein/amino acid	Ulp1 protease family contains Pfam profile PF02902: Ulp1 protease family, C-terminal catalytic domain; similar to At1g32840, At4g04010, At2g15140, At2g04980, At2g14130, At3g44500, At2g15190, At3g47260, At5g34900, At3g29210, At2g02210, At3g32900	At2g06430	0006508 // proteolysis // inferred from reviewed computational analysis /// 0006508 // proteolysis // inferred from electronic annotation	0008234 // cysteine-type peptidase activity // inferred from reviewed computational analysis /// 0008234 // cysteine-type peptidase activity // inferred from electronic annotation	---
251046_at	0.0429	1.344	0.744048	0.575629	5.76227	0.428341	4.2875	At5g02370	cellular	kinesin-related protein kinesin, Xenopus laevis, EMBL:XLA249840	At5g02370	0007018 // microtubule-based movement // inferred from electronic annotation	0000166 // nucleotide binding // inferred from electronic annotation /// 0003774 // motor activity // inferred from electronic annotation /// 0003777 // microtubule motor activity // inferred from reviewed computational analysis /// 0003777 // microtubule motor activity // inferred from electronic annotation /// 0005524 // ATP binding // inferred from electronic annotation /// 0043565 // sequence…	0005622 // intracellular // inferred from electronic annotation /// 0005874 // microtubule // inferred from electronic annotation /// 0005875 // microtubule associated complex // inferred from electronic annotation
262284_at	0.0269	1.343	0.744602	0.718755	7.19196	0.535341	5.35504	At1g68670	transcription	expressed protein	At1g68670	0045449 // regulation of transcription // traceable author statement /// 0045449 // regulation of transcription // inferred from electronic annotation	0003677 // DNA binding // inferred from sequence or structural similarity /// 0003677 // DNA binding // inferred from electronic annotation /// 0003700 // transcription factor activity // inferred from sequence or structural similarity	0005634 // nucleus // inferred from electronic annotation
255089_at	0.0204	1.34	0.746269	1.15167	27.7485	0.859382	20.7039	At4g09320	e-transport/energy	nucleoside-diphosphate kinase	At4g09320	0006183 // GTP biosynthetic process // inferred from electronic annotation /// 0006228 // UTP biosynthetic process // inferred from electronic annotation /// 0006241 // CTP biosynthetic process // inferred from electronic annotation /// 0009117 // nucleotide metabolic process // inferred from electronic annotation /// 0009209 // pyrimidine ribonucleoside triphosphate biosynthetic process // infer…	0000166 // nucleotide binding // inferred from electronic annotation /// 0000287 // magnesium ion binding // inferred from electronic annotation /// 0004550 // nucleoside diphosphate kinase activity // inferred from electronic annotation /// 0005524 // ATP binding // inferred from electronic annotation /// 0016301 // kinase activity // inferred from electronic annotation /// 0016740 // transferas…	---
265001_at	0.0386	1.34	0.746269	1.15938	14.9388	0.865445	11.146	At1g67350	respiration	expressed protein contains similarity to MHC class II antigen GI:9502037 from [Aotus nancymaae]	At1g67350	0009853 // photorespiration // traceable author statement	---	0031966 // mitochondrial membrane // inferred from direct assay /// 0045271 // respiratory chain complex I // inferred from direct assay
259404_at	0.0292	1.338	0.747384	0.471956	4.72246	0.352642	3.52734	At1g17720	signal transduction	type 2A protein serine/threonine phosphatase 55 kDa B regulatory subunit identical to type 2A protein serine/threonine phosphatase 55 kDa B regulatory subunit (GI:1408460) [Arabidopsis thaliana]; contains Pfam PF00400: WD domain, G-beta repeat (5 copies, 3 weak)	At1g17720	0006470 // protein amino acid dephosphorylation // inferred from sequence or structural similarity /// 0007165 // signal transduction // inferred from electronic annotation	0000166 // nucleotide binding // RCA /// 0008601 // protein phosphatase type 2A regulator activity // inferred from sequence or structural similarity /// 0008601 // protein phosphatase type 2A regulator activity // inferred from electronic annotation	0000159 // protein phosphatase type 2A complex // inferred from sequence or structural similarity /// 0000159 // protein phosphatase type 2A complex // inferred from electronic annotation
260978_at	0.0312	1.336	0.748503	0.633401	6.33404	0.473989	4.74056	At1g53540	protein/amino acid	17.6 kDa heat shock protein (AA 1-156) identical to GI:4376161 from (Arabidopsis thaliana) (Nucleic Acids Res. 17 (19), 7995 (1989))	At1g53540	0009408 // response to heat // inferred from reviewed computational analysis	---	0005737 // cytoplasm // inferred from electronic annotation
256338_at	0.0269	1.335	0.749064	0.618539	6.18753	0.463457	4.63742	At1g72100	embryonic development	late embryogenesis abundant (LEA) domain-containing protein low similarity to embryogenic gene [Betula pendula] GI:4539485; contains Pfam profile PF02987: Late embryogenesis abundant protein	At1g72100	0009793 // embryonic development ending in seed dormancy // inferred from reviewed computational analysis	---	0012505 // endomembrane system // inferred from electronic annotation
259572_at	0.043	1.325	0.754717	1.15427	13.7874	0.871084	10.3998	At1g20400		myosin heavy chain-related	At1g20400	---	---	---
261194_at	0.0449	1.325	0.754717	0.527989	5.28119	0.398559	3.98562	At1g12770		pentatricopeptide (PPR) repeat-containing protein contains Pfam profiles: PF00271 helicase conserved C-terminal domain, PF01535 PPR repeat	At1g12770	---	0000166 // nucleotide binding // inferred from electronic annotation /// 0003676 // nucleic acid binding // inferred from electronic annotation /// 0003723 // RNA binding // inferred from electronic annotation /// 0004386 // helicase activity // inferred from electronic annotation /// 0005488 // binding // inferred from electronic annotation /// 0005524 // ATP binding // inferred from electronic …	0005739 // mitochondrion // inferred from electronic annotation
265627_at	0.00716	1.325	0.754717	0.648363	6.48456	0.489425	4.89495	At2g27285		expressed protein	At2g27285	---	---	---
254132_at	0.0184	1.324	0.755287	0.619119	6.1931	0.467478	4.67534	At4g24660	transcription	expressed protein hypothetical protein T8K22.16, Arabidopsis thalianachromosome II BAC T8K22, PATX:G3184285	At4g24660	0006350 // transcription // inferred from electronic annotation /// 0006355 // regulation of transcription, DNA-dependent // inferred from electronic annotation /// 0009793 // embryonic development ending in seed dormancy // inferred from mutant phenotype /// 0045449 // regulation of transcription // inferred from electronic annotation	0003677 // DNA binding // inferred from electronic annotation /// 0008270 // zinc ion binding // inferred from electronic annotation /// 0046872 // metal ion binding // inferred from electronic annotation	---
258542_at	0.0272	1.315	0.760456	0.919993	9.20291	0.699797	6.99852	At3g07030		hypothetical protein	At3g07030	---	---	---
258845_at	0.0317	1.315	0.760456	0.5348	5.35025	0.406677	4.0672	At3g03150		expressed protein	At3g03150	---	---	0005739 // mitochondrion // inferred from electronic annotation
263020_at	0.00775	1.314	0.761035	1.09491	10.9501	0.833141	8.33165	At1g23880		expressed protein	At1g23880	---	---	---
260485_at	0.0453	1.311	0.762777	0.459607	4.59734	0.350542	3.50547	At1g68270	metabolic	AMP-dependent synthetase and ligase family similar to AMP-binding protein GI:1903034 from [Brassica napus]; contains Pfam AMP-binding domain PF00501	At1g68270	0008152 // metabolic process // inferred from electronic annotation	0003824 // catalytic activity // inferred from electronic annotation	---
265300_at	0.0459	1.31	0.763359	1.13322	38.1247	0.865012	29.1136	At2g13950	response to stress	CHP-rich zinc finger protein, putative contains weak PHD zinc finger motifs DC1 domain, a divergent protein kinase C domain of unknown function.	At2g13950	0009409 // response to cold // inferred from expression pattern	0005515 // protein binding // inferred from electronic annotation /// 0008270 // zinc ion binding // inferred from electronic annotation	0005622 // intracellular // inferred from electronic annotation
248827_at	0.0326	1.306	0.765697	0.654737	6.55079	0.501186	5.01518	At5g47100	response to stress	calcineurin B-like protein 9 (CBL9) identical to calcineurin B-like protein 9 (GI:5866279) and calcium-binding protein AtCBL9 (GI:16151825) [Arabidopsis thaliana]; similar to calcineurin B-like protein 1 (GI:3309082) [Arabidopsis thaliana]	At5g47100	0006950 // response to stress // inferred from physical interaction /// 0009738 // abscisic acid mediated signaling // inferred from electronic annotation	0005509 // calcium ion binding // inferred from electronic annotation /// 0005515 // protein binding // inferred from physical interaction	0005886 // plasma membrane // inferred from direct assay /// 0008287 // protein serine/threonine phosphatase complex // RCA /// 0016020 // membrane // inferred from electronic annotation
263140_at	0.0422	1.299	0.769823	0.530815	5.3124	0.408583	4.08738	At1g65120	protein/amino acid	expressed protein	At1g65120	0006511 // ubiquitin-dependent protein catabolic process // inferred from electronic annotation	0003676 // nucleic acid binding // inferred from electronic annotation /// 0004221 // ubiquitin thiolesterase activity // inferred from electronic annotation /// 0005488 // binding // inferred from electronic annotation /// 0008270 // zinc ion binding // inferred from electronic annotation	0005622 // intracellular // inferred from electronic annotation
260106_at	0.048	1.297	0.77101	1.01275	10.1369	0.780884	7.81246	At1g35420		expressed protein	At1g35420	---	0016787 // hydrolase activity // inferred from reviewed computational analysis /// 0016787 // hydrolase activity // inferred from electronic annotation	0009507 // chloroplast // inferred from electronic annotation
245930_at	0.02	1.297	0.77101	0.437899	4.38061	0.337645	3.37723	At5g09240	transcription	transcriptional co-activator-related protein putative transcriptional co-activator (KIWI) - Arabidopsis thaliana, EMBL:AF053302	At5g09240	0006355 // regulation of transcription, DNA-dependent // inferred from reviewed computational analysis /// 0006355 // regulation of transcription, DNA-dependent // inferred from electronic annotation	0003677 // DNA binding // inferred from reviewed computational analysis /// 0003677 // DNA binding // inferred from electronic annotation /// 0003713 // transcription coactivator activity // inferred from reviewed computational analysis /// 0003713 // transcription coactivator activity // inferred from electronic annotation /// 0005488 // binding // inferred from electronic annotation	---
247882_at	0.0438	1.294	0.772798	0.731524	7.31588	0.565488	5.65755	At5g57785		expressed protein	At5g57785	---	---	---
265006_at	0.0418	1.294	0.772798	0.521412	5.21515	0.402798	4.02801	At1g61570	protein folding	small zinc finger-related protein TIM13, nuclear gene for mitochondrial product annotation temporarily based on supporting cDNA gi|14030606|gb|AF368255.1|AF368255	At1g61570	0006457 // protein folding // inferred from electronic annotation /// 0006605 // protein targeting // inferred from electronic annotation /// 0006626 // protein targeting to mitochondrion // inferred from electronic annotation /// 0006810 // transport // inferred from electronic annotation /// 0015031 // protein transport // inferred from electronic annotation /// 0045039 // protein import into m…	0008270 // zinc ion binding // inferred from electronic annotation /// 0015450 // protein transmembrane transporter activity // RCA /// 0046872 // metal ion binding // inferred from electronic annotation	0005739 // mitochondrion // inferred from direct assay /// 0005739 // mitochondrion // inferred from electronic annotation /// 0005743 // mitochondrial inner membrane // RCA /// 0005758 // mitochondrial intermembrane space // inferred from direct assay /// 0016020 // membrane // inferred from electronic annotation /// 0042719 // mitochondrial intermembrane space protein transporter complex // inf…
259288_at	0.048	1.293	0.773395	0.617391	6.17518	0.477529	4.77529	At3g11500	DNA/RNA	small nuclear ribonucleo protein polypeptide G -related similar to small nuclear ribonucleoprotein polypeptide G GB:4507133 [Homo sapiens]	At3g11500	0016071 // mRNA metabolic process // inferred from electronic annotation	---	0005634 // nucleus // inferred from reviewed computational analysis /// 0005732 // small nucleolar ribonucleoprotein complex // inferred from reviewed computational analysis /// 0030529 // ribonucleoprotein complex // inferred from electronic annotation
250636_at	0.0254	1.289	0.775795	0.410199	4.10308	0.318285	3.18307	At5g07520	lipd	glycine-rich protein GRP18 Oleosin; glycine-rich protein 18 (GRP18) PMID:11431566;	At5g07520	0019915 // sequestering of lipid // RCA /// 0019953 // sexual reproduction // inferred from mutant phenotype	0045735 // nutrient reservoir activity // RCA	0005576 // extracellular region // inferred from direct assay /// 0016020 // membrane // RCA
265294_at	0.0359	1.287	0.777001	1.13442	12.8968	0.881498	10.0201	At2g14030		Mutator-related transposase similar to MURA transposase of maize Mutator transposon	At2g14030	---	---	---
256916_at	0.0307	1.287	0.777001	0.632457	6.32781	0.491524	4.91775	At3g24050	transcription	GATA transcription factor 1 (AtGATA-1) identical to GATA transcription factor 1 (AtGATA-1) GB:Y13648 [Arabidopsis thaliana]	At3g24050	0006350 // transcription // inferred from electronic annotation /// 0006355 // regulation of transcription, DNA-dependent // inferred from electronic annotation	0003677 // DNA binding // inferred from electronic annotation /// 0003700 // transcription factor activity // inferred from sequence or structural similarity /// 0003700 // transcription factor activity // inferred from electronic annotation /// 0008270 // zinc ion binding // inferred from electronic annotation /// 0043565 // sequence-specific DNA binding // inferred from electronic annotation //…	0005634 // nucleus // inferred from electronic annotation
248551_at	0.047	1.287	0.777001	0.589813	5.90004	0.458382	4.58395	At5g50200	response to stress	expressed protein similar to unknown protein (pir||T05562) isoform contains a non-consensus AT acceptor splice site at intron 1	At5g50200	0009611 // response to wounding // inferred from expression pattern /// 0010167 // response to nitrate // inferred from expression pattern /// 0015706 // nitrate transport // inferred from mutant phenotype	0015112 // nitrate transmembrane transporter activity // inferred from mutant phenotype	0012505 // endomembrane system // inferred from electronic annotation
263377_at	0.0472	1.284	0.778816	1.13674	11.4618	0.885043	8.92134	At2g40220	carbohydrate	abscisic acid-insensitive 4 (ABI4) identical to AP2 domain transcription factor ABI4 GI:4587996 from [Arabidopsis thaliana]; sucrose uncoupled-6 (sun6) mutation PMID: 10972884	At2g40220	0005983 // starch catabolic process // non-traceable author statement /// 0006355 // regulation of transcription, DNA-dependent // inferred from electronic annotation /// 0006970 // response to osmotic stress // inferred from mutant phenotype /// 0009414 // response to water deprivation // inferred from mutant phenotype /// 0009737 // response to abscisic acid stimulus // non-traceable author sta…	0003677 // DNA binding // inferred from electronic annotation /// 0003700 // transcription factor activity // inferred from electronic annotation	0005634 // nucleus // inferred from electronic annotation
256239_at	0.0466	1.283	0.779423	1.12877	73.6763	0.87951	57.407	At3g12470		expressed protein	At3g12470	---	---	---
245471_at	0.0153	1.281	0.78064	0.496125	4.96253	0.387443	3.87516	At4g16030	translation	probable ribosomal protein	At4g16030	0006412 // translation // inferred from reviewed computational analysis /// 0006412 // translation // inferred from electronic annotation	0003735 // structural constituent of ribosome // inferred from reviewed computational analysis /// 0003735 // structural constituent of ribosome // inferred from electronic annotation	0005622 // intracellular // inferred from electronic annotation /// 0005840 // ribosome // inferred from reviewed computational analysis /// 0005840 // ribosome // inferred from electronic annotation /// 0030529 // ribonucleoprotein complex // inferred from electronic annotation
250601_at	0.0481	1.278	0.782473	0.38469	3.84897	0.300898	3.01158	At5g07810		SNF2 domain/helicase domain-containing protein similar to HepA-related protein HARP [Homo sapiens] GI:6693791; contains Pfam profiles PF00271: Helicase conserved C-terminal domain, PF00176: SNF2 family N-terminal domain, PF01844: HNH endonuclease	At5g07810	---	0003676 // nucleic acid binding // inferred from reviewed computational analysis /// 0004386 // helicase activity // inferred from reviewed computational analysis /// 0005524 // ATP binding // inferred from reviewed computational analysis	---
263740_at	0.0277	1.272	0.786164	0.461035	4.6124	0.362339	3.62477	At2g20660	cellular	hypothetical protein similar to RALF precursor [Nicotiana tabacum] GI:16566316	At2g20660	0007267 // cell-cell signaling // inferred from sequence or structural similarity	0004871 // signal transducer activity // traceable author statement	0048046 // apoplast // inferred from sequence or structural similarity
263668_at	0.0372	1.271	0.786782	1.11323	19.4822	0.875783	15.3296	At1g04350		2-oxoglutarate-dependent dioxygenase, putative Similar to Arabidopsis 2A6 (gb|X83096) and to tomato ethylene synthesis regulatory protein E8 (SP|P10967); EST gb|T76913 comes from this gene	At1g04350	---	0005506 // iron ion binding // inferred from electronic annotation /// 0016491 // oxidoreductase activity // inferred from electronic annotation	---
266025_at	0.045	1.27	0.787402	0.490026	4.90126	0.385764	3.86001	At2g05960		retroelement pol polyprotein -related	At2g05960	---	---	---
261051_at	0.0214	1.27	0.787402	0.623688	6.2375	0.491116	4.91245	At1g01280	e-transport/energy	cytochrome P450 family similar to cytochrome P450 GB:BAA92894 GI:7339658 from [ Petunia hybrida]	At1g01280	0006118 // electron transport // inferred from electronic annotation /// 0010208 // pollen wall formation // inferred from mutant phenotype /// 0051791 // medium-chain fatty acid metabolic process // inferred from direct assay	0004497 // monooxygenase activity // inferred from electronic annotation /// 0005506 // iron ion binding // inferred from electronic annotation /// 0016491 // oxidoreductase activity // inferred from electronic annotation /// 0016709 // oxidoreductase activity, acting on paired donors, with incorporation or reduction of molecular oxygen, NADH or NADPH as one donor, and incorporation of one atom o…	0012505 // endomembrane system // inferred from electronic annotation
260120_at	0.026	1.269	0.788022	0.660807	6.60853	0.520783	5.20918	At1g33920		lectin-related low similarity to PP2 lectin polypeptide [Cucurbita maxima] GI:410437	At1g33920	---	---	---
258250_at	0.0204	1.269	0.788022	1.1214	22.4998	0.883799	17.7325	At3g15850	lipid	fatty acid desaturase family protein similar to delta 9 acyl-lipid desaturase (ADS1) GI:2970034 from [Arabidopsis thaliana]	At3g15850	0006629 // lipid metabolic process // inferred from electronic annotation /// 0006633 // fatty acid biosynthetic process // inferred from electronic annotation /// 0006636 // unsaturated fatty acid biosynthetic process // inferred from mutant phenotype /// 0008610 // lipid biosynthetic process // inferred from electronic annotation /// 0010205 // photoinhibition // inferred from mutant phenotype …	0004768 // stearoyl-CoA 9-desaturase activity // inferred from electronic annotation /// 0005506 // iron ion binding // inferred from electronic annotation /// 0009979 // 16:0 monogalactosyldiacylglycerol desaturase activity // inferred from mutant phenotype /// 0016491 // oxidoreductase activity // inferred from electronic annotation /// 0016717 // oxidoreductase activity, acting on paired donor…	0005783 // endoplasmic reticulum // inferred from electronic annotation /// 0009507 // chloroplast // inferred from electronic annotation /// 0009579 // thylakoid // traceable author statement /// 0016020 // membrane // inferred from electronic annotation /// 0016021 // integral to membrane // inferred from electronic annotation
262897_at	0.000857	1.256	0.796178	0.885582	8.85582	0.705039	7.05039	At1g59840		expressed protein	At1g59840	---	---	---
260671_at	0.0144	0.802	1.24688	0.893502	20.401	1.1137	25.4297	At1g19310		C3HC4-type zinc finger protein family contains Pfam profile: PF00097 zinc finger, C3HC4 type (RING finger)	At1g19310	---	0005515 // protein binding // inferred from reviewed computational analysis /// 0005515 // protein binding // inferred from electronic annotation /// 0008270 // zinc ion binding // inferred from reviewed computational analysis /// 0008270 // zinc ion binding // inferred from electronic annotation /// 0046872 // metal ion binding // inferred from electronic annotation	---
258810_at	0.0174	0.801	1.24844	0.887299	9.46198	1.10784	11.8126	At3g03970	transcription	expressed protein similar to hypothetical protein GB:AAD25634 [Arabidopsis thaliana]	At3g03970	0000245 // spliceosome assembly // inferred from electronic annotation /// 0000398 // nuclear mRNA splicing, via spliceosome // inferred from electronic annotation	0005488 // binding // inferred from electronic annotation	---
258745_at	0.0352	0.801	1.24844	0.572934	5.7299	0.715574	7.15576	At3g05920	transport	heavy-metal-associated domain-containing protein contains Pfam profile PF00403: Heavy-metal-associated domain	At3g05920	0030001 // metal ion transport // inferred from electronic annotation	0046872 // metal ion binding // inferred from electronic annotation	---
250671_at	0.0262	0.797	1.25471	0.412723	4.12746	0.517947	5.17948	At5g06950	transcription	bZIP transcription factor, HBP-1b homolog sp|P43273	At5g06950	0006350 // transcription // inferred from electronic annotation /// 0006355 // regulation of transcription, DNA-dependent // inferred from electronic annotation /// 0006952 // defense response // inferred from electronic annotation /// 0009626 // hypersensitive response // inferred from electronic annotation /// 0009862 // systemic acquired resistance, salicylic acid mediated signaling pathway //…	0003677 // DNA binding // inferred from direct assay /// 0003677 // DNA binding // inferred from electronic annotation /// 0003700 // transcription factor activity // inferred from direct assay /// 0003700 // transcription factor activity // traceable author statement /// 0003700 // transcription factor activity // inferred from electronic annotation /// 0005515 // protein binding // inferred fro…	0005634 // nucleus // inferred from direct assay /// 0005634 // nucleus // inferred from electronic annotation /// 0005737 // cytoplasm // inferred from direct assay
259573_at	0.00218	0.794	1.25945	0.419945	4.19949	0.528891	5.28901	At1g20390		retrotransposon gag protein family similar to GAG-POL precursor [Oryza sativa (japonica cultivar-group)] GI:5902445; contains Pfam profiles PF00078: Reverse transcriptase (RNA-dependent DNA polymerase), PF00075: RNase H, PF00665: Integrase core domain, PF03732: Retrotransposon gag protein	At1g20390	---	---	---
263764_at	0.014	0.792	1.26263	0.888185	14.2126	1.12104	17.9404	At2g21410	e-transport/energy	vacuolar proton-ATPase subunit -related	At2g21410	0015992 // proton transport // inferred from electronic annotation	0016887 // ATPase activity // inferred from sequence or structural similarity	0005739 // mitochondrion // inferred from direct assay /// 0009705 // membrane of vacuole with cell cycle-independent morphology // inferred from direct assay /// 0016020 // membrane // inferred from electronic annotation
245684_at	0.0303	0.79	1.26582	0.590912	5.91173	0.748187	7.48517	At5g22000		C3HC4-type zinc finger protein family contains Pfam profile: PF00097 zinc finger, C3HC4 type (RING finger)	At5g22000	---	0005515 // protein binding // inferred from electronic annotation /// 0008270 // zinc ion binding // inferred from electronic annotation /// 0046872 // metal ion binding // inferred from electronic annotation	---
256866_at	0.0216	0.789	1.26743	0.307424	3.07515	0.389866	3.89994	At3g26380	carbohydrate	glycosyl hydrolase family 27 (alpha-galactosidase/melibiase) similar to alpha-galactosidase GI:10944326 from [Phanerochaete chrysosporium]	At3g26380	0005975 // carbohydrate metabolic process // inferred from electronic annotation	0004557 // alpha-galactosidase activity // inferred from reviewed computational analysis	---
245543_at	0.0043	0.788	1.26904	0.419512	4.19518	0.532437	5.32458	At4g15260	carbohydrate	UDP-glycosyltransferase family contains Pfam profile: PF00201 UDP-glucoronosyl and UDP-glucosyl transferase	At4g15260	0008152 // metabolic process // inferred from electronic annotation	0008194 // UDP-glycosyltransferase activity // inferred from reviewed computational analysis /// 0016740 // transferase activity // inferred from electronic annotation /// 0016757 // transferase activity, transferring glycosyl groups // inferred from sequence or structural similarity /// 0016757 // transferase activity, transferring glycosyl groups // inferred from electronic annotation /// 00167…	---
256924_at	0.0369	0.787	1.27065	0.442707	4.42812	0.562808	5.62824	At3g29590	secondary	transferase family similar to anthocyanin 5-aromatic acyltransferase from Gentiana triflora GI:4185599, malonyl CoA:anthocyanin 5-O-glucoside-6'''-O-malonyltransferase from Perilla frutescens GI:17980232, Salvia splendens GI:17980234; contains Pfam profile PF02458 transferase family	At3g29590	0009718 // anthocyanin biosynthetic process // inferred from direct assay	0008415 // acyltransferase activity // inferred from electronic annotation /// 0016740 // transferase activity // inferred from reviewed computational analysis /// 0016740 // transferase activity // inferred from electronic annotation /// 0050736 // O-malonyltransferase activity // inferred from direct assay	---
250830_at	0.016	0.786	1.27226	0.698731	6.98759	0.888491	8.88617	At5g04910		hypothetical protein similar to unknown protein (dbj|BAA90353.1)	At5g04910	---	---	---
264331_at	0.0496	0.786	1.27226	0.534844	5.34991	0.680753	6.8126	At1g04130		tetratricopeptide repeat (TPR)-containing protein contains non-consensus donor splice site AT at exon 4 and acceptor splice site at exon5; Contains similarity to serine/threonine protein phosphatase gb|X83099 from S. cerevisiae, SP|O95801 Tetratricopeptide repeat protein 4 Homo sapiens; contains Pfam profile PF00515: TPR Domain	At1g04130	---	0005488 // binding // inferred from electronic annotation	---
263657_at	0.0188	0.786	1.27226	0.307424	3.07515	0.391135	3.91233	At1g04440	protein/amino acid phosphorilation	casein kinase, putative similar to casein kinase I [Arabidopsis thaliana] gi|1103318|emb|CAA55395; contains protein kinase domain, Pfam:PF00069	At1g04440	0006468 // protein amino acid phosphorylation // inferred from electronic annotation	0000166 // nucleotide binding // inferred from electronic annotation /// 0004672 // protein kinase activity // inferred from electronic annotation /// 0004674 // protein serine/threonine kinase activity // inferred from electronic annotation /// 0004681 // casein kinase I activity // inferred from reviewed computational analysis /// 0005524 // ATP binding // inferred from electronic annotation //…	---
250166_at	0.0343	0.784	1.27551	0.609761	6.10086	0.777447	7.77862	At5g15300		pentatricopeptide (PPR) repeat-containing protein contains INTERPRO:IPR002885 PPR repeats	At5g15300	---	0005488 // binding // inferred from electronic annotation	---
265166_at	0.0445	0.782	1.27877	0.434226	4.34412	0.55511	5.55543	At1g23640		OBP32pep protein -related	At1g23640	---	---	---
258819_at	0.0292	0.781	1.28041	0.703194	7.03421	0.900807	9.01265	At3g04590		expressed protein similar to putative DNA-binding proteins GB:AAB80677, GB:AAC28539, GB:CAA16562 [Arabidopsis thaliana]	At3g04590	---	0003677 // DNA binding // inferred from reviewed computational analysis	---
258734_at	0.00295	0.781	1.28041	0.878662	26.2782	1.1251	33.6489	At3g05860	transcription	MADS-box protein similar to MADS-box protein	At3g05860	0006350 // transcription // inferred from electronic annotation /// 0006355 // regulation of transcription, DNA-dependent // inferred from electronic annotation	0003677 // DNA binding // inferred from reviewed computational analysis /// 0003677 // DNA binding // inferred from electronic annotation /// 0003700 // transcription factor activity // inferred from sequence or structural similarity /// 0003700 // transcription factor activity // inferred from electronic annotation /// 0043565 // sequence-specific DNA binding // inferred from electronic annotati…	0005634 // nucleus // inferred from electronic annotation
262740_at	0.0373	0.777	1.287	0.269823	2.70008	0.347372	3.47516	At1g28590	lipid	lipase, putative similar to lipase [Arabidopsis thaliana] GI:1145627; contains InterPro Entry IPR001087 Lipolytic enzyme, G-D-S-L family	At1g28590	0006629 // lipid metabolic process // inferred from electronic annotation	0004091 // carboxylesterase activity // inferred from reviewed computational analysis /// 0016788 // hydrolase activity, acting on ester bonds // inferred from electronic annotation	0012505 // endomembrane system // inferred from electronic annotation
246828_at	0.000523	0.775	1.29032	0.873983	12.376	1.12704	15.9594	At5g26350		hypothetical protein hypothetical protein, Plasmodium falciparum	At5g26350	---	---	---
246302_at	0.00994	0.775	1.29032	0.549879	5.4997	0.709566	7.09682	At3g51860	metabolic	cation exchanger, putative (CAX3) similar to high affinity calcium antiporter CAX1 [Arabidopsis thaliana] gi|9256741|gb|AAB05913; Ca2+:Cation Antiporter (CaCA) Family member PMID:11500563; non-consensus AT-acceptor splice site at intron 1	At3g51860	0006793 // phosphorus metabolic process // inferred from genetic interaction /// 0006810 // transport // inferred from electronic annotation /// 0006811 // ion transport // inferred from electronic annotation /// 0006812 // cation transport // inferred from electronic annotation /// 0006814 // sodium ion transport // inferred from genetic interaction /// 0006816 // calcium ion transport // inferr…	0005509 // calcium ion binding // inferred from electronic annotation /// 0008324 // cation transmembrane transporter activity // inferred from electronic annotation /// 0015297 // antiporter activity // inferred from electronic annotation /// 0015368 // calcium:cation antiporter activity // inferred from sequence or structural similarity /// 0015369 // calcium:hydrogen antiporter activity // inf…	0005773 // vacuole // inferred from electronic annotation /// 0005774 // vacuolar membrane // inferred from direct assay /// 0009705 // membrane of vacuole with cell cycle-independent morphology // inferred from direct assay /// 0016020 // membrane // inferred from electronic annotation /// 0016021 // integral to membrane // inferred from electronic annotation
249110_at	0.0139	0.775	1.29032	0.296234	2.96258	0.382439	3.82513	At5g43730	defense response	disease resistance protein (CC-NBS-LRR class), putative domain signature CC-NBS-LRR exists, suggestive of a disease resistance protein.	At5g43730	0006915 // apoptosis // inferred from electronic annotation /// 0006952 // defense response // inferred from reviewed computational analysis /// 0006952 // defense response // inferred from electronic annotation	0000166 // nucleotide binding // inferred from electronic annotation /// 0005515 // protein binding // inferred from electronic annotation /// 0005524 // ATP binding // inferred from electronic annotation	0012505 // endomembrane system // inferred from electronic annotation
245421_at	0.0472	0.772	1.29534	0.354965	3.55	0.459752	4.59997	At4g17430		hypothetical protein	At4g17430	---	---	0005794 // Golgi apparatus // inferred from direct assay
260493_at	0.00509	0.771	1.29702	0.87343	13.4338	1.13255	17.4198	At2g41830	cellular	cyclin-related contains Pfam profile PF02984: Cyclin, C-terminal domain	At2g41830	0000074 // regulation of progression through cell cycle // inferred from electronic annotation	---	0005634 // nucleus // inferred from electronic annotation
265541_at	0.0415	0.769	1.30039	0.487094	4.87504	0.633401	6.33757	At2g15800		hypothetical protein and genefinder	At2g15800	---	---	---
262020_at	0.0439	0.767	1.30378	0.429621	4.29977	0.559778	5.59979	At1g35647		gag-pol polyprotein, putative similar to gag-pol polyprotein [Zea mays] GI:22296822; contains Pfam profiles PF00665: Integrase core domain, PF03732: Retrotransposon gag protein, PF00078: Reverse transcriptase (RNA-dependent DNA polymerase), PF00098: Zinc knuckle	At1g35647	---	---	---
251781_at	0.0104	0.767	1.30378	0.701005	7.01046	0.913744	9.13875	At3g55320	transport	multidrug resistance P-glycoprotein, putative similar to multidrug resistant P-glycoprotein pmdr1 GI:4204793 from [Solanum tuberosum]	At3g55320	0006810 // transport // inferred from electronic annotation	0000166 // nucleotide binding // inferred from electronic annotation /// 0005524 // ATP binding // inferred from electronic annotation /// 0016887 // ATPase activity // inferred from electronic annotation /// 0017111 // nucleoside-triphosphatase activity // inferred from electronic annotation /// 0042626 // ATPase activity, coupled to transmembrane movement of substances // inferred from sequence…	0016020 // membrane // inferred from electronic annotation /// 0016021 // integral to membrane // inferred from electronic annotation
248720_at	0.0155	0.766	1.30548	0.641572	6.41761	0.837366	8.37586	At5g47750	protein/amino acid phosphorilation	protein kinase, putative similar to protein kinase G11A [Oryza sativa] SWISS-PROT:P47997	At5g47750	0006468 // protein amino acid phosphorylation // inferred from electronic annotation	0004672 // protein kinase activity // inferred from electronic annotation /// 0004674 // protein serine/threonine kinase activity // inferred from electronic annotation /// 0005515 // protein binding // inferred from physical interaction /// 0005524 // ATP binding // inferred from electronic annotation /// 0016301 // kinase activity // inferred from sequence or structural similarity /// 0016301 /…	0005634 // nucleus // inferred from direct assay /// 0005730 // nucleolus // inferred from direct assay /// 0005737 // cytoplasm // inferred from direct assay
247094_at	0.0349	0.765	1.30719	0.690799	6.91207	0.903574	9.04217	At5g66280	carbohydrate	GDP-D-mannose 4,6-dehydratase, putative strong similarity to GDP-D-mannose-4,6-dehydratase [Arabidopsis thaliana] GI:1764100	At5g66280	0009225 // nucleotide-sugar metabolic process // RCA /// 0019673 // GDP-mannose metabolic process // inferred from electronic annotation /// 0044237 // cellular metabolic process // inferred from electronic annotation	0003824 // catalytic activity // inferred from electronic annotation /// 0008446 // GDP-mannose 4,6-dehydratase activity // inferred from electronic annotation /// 0016829 // lyase activity // inferred from electronic annotation /// 0050662 // coenzyme binding // inferred from electronic annotation	0005622 // intracellular // inferred from electronic annotation
249300_at	0.0173	0.764	1.3089	0.368642	3.68746	0.482432	4.8249	At5g41380		hypothetical protein similar to unknown protein (gb|AAF07370.1)	At5g41380	---	---	---
262266_at	0.0282	0.764	1.3089	0.517261	5.17344	0.676792	6.76802	At1g42450		mudrA-related protein similar to mudrA GB:AAA21566 GI:540581 from [Zea mays]	At1g42450	---	---	---
263711_at	0.0396	0.764	1.3089	0.376849	3.77018	0.493484	4.9389	At2g20630		protein phosphatase 2C (PP2C), putative	At2g20630	---	0003824 // catalytic activity // inferred from electronic annotation /// 0015071 // protein phosphatase type 2C activity // inferred from reviewed computational analysis /// 0015071 // protein phosphatase type 2C activity // inferred from electronic annotation	---
261139_at	0.0457	0.761	1.31406	0.437384	4.37498	0.57498	5.74986	At1g19700	transcription	BEL1-like homeodomain protein family similar to BEL1-like homeodomain 1 (GI:13877517) [Arabidopsis thaliana];; similar to homeodomain protein GI:7239157 from (Malus domestica);	At1g19700	0006355 // regulation of transcription, DNA-dependent // inferred from reviewed computational analysis /// 0006355 // regulation of transcription, DNA-dependent // inferred from electronic annotation /// 0045449 // regulation of transcription // inferred from electronic annotation	0003677 // DNA binding // inferred from reviewed computational analysis /// 0003677 // DNA binding // inferred from electronic annotation /// 0003700 // transcription factor activity // inferred from sequence or structural similarity /// 0003700 // transcription factor activity // inferred from electronic annotation /// 0043565 // sequence-specific DNA binding // inferred from electronic annotati…	0005634 // nucleus // inferred from reviewed computational analysis /// 0005634 // nucleus // inferred from electronic annotation
245198_at	0.0364	0.76	1.31579	0.711746	7.11806	0.937067	9.37469	At1g67700		auxin-regulated protein	At1g67700	---	---	---
248749_at	0.0425	0.76	1.31579	0.864457	57.3612	1.13701	75.4234	At5g47880	translation	eukaryotic release factor 1 homolog (gb|AAA91169.1)	At5g47880	0006412 // translation // inferred from electronic annotation /// 0006415 // translational termination // inferred from genetic interaction /// 0006415 // translational termination // inferred from electronic annotation	0003747 // translation release factor activity // inferred from genetic interaction /// 0016149 // translation release factor activity, codon specific // inferred from electronic annotation	0005737 // cytoplasm // inferred from electronic annotation
253747_at	0.0399	0.76	1.31579	0.696764	6.9736	0.917084	9.17501	At4g29050	protein/amino acid phosphorilation	serine threonine-specific kinase like protein serine threonine-specific kinase lecRK1 - Arabidopsis thaliana, PIR2:S68589	At4g29050	0006468 // protein amino acid phosphorylation // inferred from electronic annotation	0000166 // nucleotide binding // inferred from electronic annotation /// 0004672 // protein kinase activity // inferred from electronic annotation /// 0004674 // protein serine/threonine kinase activity // inferred from electronic annotation /// 0005524 // ATP binding // inferred from electronic annotation /// 0005529 // sugar binding // inferred from electronic annotation /// 0016301 // kinase a…	0012505 // endomembrane system // inferred from electronic annotation
260864_at	0.0373	0.758	1.31926	0.2775	2.775	0.36618	3.66234	At1g43880		hypothetical protein	At1g43880	---	---	---
262132_at	0.0302	0.757	1.321	0.86121	39.6164	1.13722	52.2978	At1g02830	translation	60S ribosomal protein L22 (RPL22A) similar to ribosomal protein L22 GI:710294 from [Rattus norvegicus]	At1g02830	0006412 // translation // inferred from electronic annotation	0003735 // structural constituent of ribosome // inferred from electronic annotation	0005622 // intracellular // inferred from electronic annotation /// 0005840 // ribosome // inferred from reviewed computational analysis /// 0005840 // ribosome // inferred from electronic annotation /// 0030529 // ribonucleoprotein complex // inferred from electronic annotation
254900_at	0.033	0.757	1.321	0.461677	4.61842	0.609983	6.1041	At4g11510		hypothetical protein	At4g11510	0007267 // cell-cell signaling // inferred from sequence or structural similarity	0004871 // signal transducer activity // traceable author statement	0048046 // apoplast // inferred from sequence or structural similarity
259384_at	0.00391	0.757	1.321	0.356865	3.56893	0.471659	4.71695	At3g16450	response do stress	jacalin lectin family similar to myrosinase-binding protein homolog [Arabidopsis thaliana] GI:2997767; contains Pfam profile: PF01419 jacalin-like lectin domain	At3g16450	0009409 // response to cold // inferred from expression pattern	0005529 // sugar binding // inferred from electronic annotation	---
247370_at	0.0476	0.754	1.32626	0.376621	3.77005	0.499688	5.00202	At5g63320		hypothetical protein similar to unknown protein (gb|AAC55944.1)	At5g63320	---	---	---
267137_at	0.0156	0.753	1.32802	0.636771	6.36991	0.845603	8.45821	At2g23410	cellular	dehydrodolichyl diphosphate synthase [DEDOL-PP synthase] identical to GI:7960765	At2g23410	0008152 // metabolic process // inferred from electronic annotation /// 0019408 // dolichol biosynthetic process // inferred from genetic interaction	0016740 // transferase activity // inferred from electronic annotation /// 0045547 // dehydrodolichyl diphosphate synthase activity // inferred from genetic interaction	0005783 // endoplasmic reticulum // inferred from electronic annotation /// 0012505 // endomembrane system // inferred from electronic annotation /// 0016020 // membrane // inferred from electronic annotation /// 0016021 // integral to membrane // inferred from electronic annotation
253869_at	0.0328	0.751	1.33156	0.664339	6.64355	0.884115	8.8433	At4g27510		hypothetical protein	At4g27510	---	---	---
256931_at	0.0302	0.75	1.33333	0.509312	5.09523	0.67886	6.78927	At3g22490	embrionic development	LEA protein -related similar to LEA protein in group GB:BAA11016 from [Arabidopsis thaliana] (Physiol. Plantarum (1996) 98, 661-666)	At3g22490	0009793 // embryonic development ending in seed dormancy // inferred from reviewed computational analysis	---	---
264039_at	0.00887	0.75	1.33333	0.595591	5.95688	0.793966	7.94123	At2g03740	embrionic development	late embryogenesis abundant (LEA) domain-containing protein similar to cold-regulated gene cor15b [Arabidopsis thaliana] GI:456016; contains Pfam profile PF02987: Late embryogenesis abundant protein	At2g03740	0009793 // embryonic development ending in seed dormancy // inferred from reviewed computational analysis	---	---
244921_s_at	0.00417	0.748	1.3369	0.365634	3.6566	0.489133	4.89179	AtMg01000	e-transport/energy		AtMg01000	0006120 // mitochondrial electron transport, NADH to ubiquinone // inferred from reviewed computational analysis	0008137 // NADH dehydrogenase (ubiquinone) activity // inferred from reviewed computational analysis	0012505 // endomembrane system // inferred from electronic annotation
254815_at	0.0226	0.747	1.33869	0.861005	15.0924	1.15282	20.2112	At4g12420	biogenesis	pectinesterase (pectin methylesterase) family similar to pectinesterase GB:CAB08077 GI:1944575 from [Lycopersicon esculentum], pollen-specific protein precursor - common tobacco, PIR2:S22495; contains Pfam profile: PF00394 Multicopper oxidase	At4g12420	0009932 // cell tip growth // inferred from mutant phenotype	0005507 // copper ion binding // inferred from electronic annotation /// 0016491 // oxidoreductase activity // inferred from electronic annotation /// 0046872 // metal ion binding // inferred from electronic annotation /// 0048503 // GPI anchor binding // inferred from electronic annotation	0005618 // cell wall // inferred from electronic annotation /// 0005886 // plasma membrane // inferred from direct assay /// 0009505 // cellulose and pectin-containing cell wall // inferred from direct assay /// 0016020 // membrane // inferred from electronic annotation /// 0031225 // anchored to membrane // traceable author statement
255661_at	0.0443	0.744	1.34409	0.366229	3.66248	0.49229	4.92519	At4g00690	protein/amino acid	Ulp1 protease family similar to SUMO-1/Smt3-specific isopeptidase 2 [Mus musculus] GI:16118473, sentrin/SUMO-specific protease [Homo sapiens] GI:6906859; contains Pfam profile PF02902: Ulp1 protease family, C-terminal catalytic domain	At4g00690	0006508 // proteolysis // inferred from reviewed computational analysis	0008234 // cysteine-type peptidase activity // inferred from reviewed computational analysis	---
246191_at	0.0102	0.738	1.35501	0.352478	3.52478	0.477498	4.77504	At5g20890	protein folding	chaperonin, putative similar to SWISS-PROT:P78371- T-complex protein 1, beta subunit (TCP-1-beta) [Homo sapiens]; contains Pfam:PF00118 domain, TCP-1/cpn60 chaperonin family	At5g20890	0006457 // protein folding // inferred from electronic annotation /// 0044267 // cellular protein metabolic process // inferred from electronic annotation	0000166 // nucleotide binding // inferred from electronic annotation /// 0005515 // protein binding // inferred from electronic annotation /// 0005524 // ATP binding // inferred from electronic annotation /// 0051082 // unfolded protein binding // inferred from electronic annotation	0005737 // cytoplasm // inferred from electronic annotation
252546_at	0.0365	0.737	1.35685	0.852166	23.6158	1.15549	32.0172	At3g45830		DNA-binding protein - like DNA-binding protein R kappa B, Homo sapiens, PIR:S52863	At3g45830	---	0003677 // DNA binding // inferred from electronic annotation	---
257949_at	0.05	0.737	1.35685	0.279717	2.79997	0.379458	3.79984	At3g21750	glycosil transferase	UDP-glycosyltransferase family similar to GB:Q40284 from [Manihot esculenta]	At3g21750	0008152 // metabolic process // inferred from electronic annotation	0008194 // UDP-glycosyltransferase activity // inferred from reviewed computational analysis /// 0016740 // transferase activity // inferred from electronic annotation /// 0016757 // transferase activity, transferring glycosyl groups // inferred from sequence or structural similarity /// 0016757 // transferase activity, transferring glycosyl groups // inferred from electronic annotation /// 00167…	---
267039_at	0.0212	0.735	1.36054	0.850928	24.5621	1.15841	33.4382	At2g34270		hypothetical protein and genscan	At2g34270	---	---	---
248966_at	0.0406	0.733	1.36426	0.857256	8.86276	1.17011	12.1033	At5g45360		F-box protein family similar to SKP1 interacting partner 2 (SKIP2) TIGR_Ath1:At5g67250	At5g45360	---	---	---
258642_at	0.00319	0.729	1.37174	0.549296	5.49317	0.753617	7.53627	At3g07910		expressed protein	At3g07910	---	---	0012505 // endomembrane system // inferred from electronic annotation
260907_at	0.00883	0.727	1.37552	0.456531	4.56538	0.628021	6.28021	At1g02570		hypothetical protein	At1g02570	---	---	---
263172_at	0.00405	0.727	1.37552	0.842094	46.8968	1.15773	64.4722	At1g54170		expressed protein	At1g54170	---	---	---
253977_at	0.0373	0.724	1.38122	0.468544	4.68673	0.646868	6.46877	At4g26630	protein/amino acid	expressed protein various Caenorhabditis elegans predicted proteins	At4g26630	0006614 // SRP-dependent cotranslational protein targeting to membrane // inferred from electronic annotation	0003723 // RNA binding // inferred from electronic annotation /// 0005525 // GTP binding // inferred from electronic annotation	0016020 // membrane // inferred from electronic annotation
264585_at	0.023	0.721	1.38696	0.844159	21.5964	1.17097	29.9608	At1g05180	response do stress	auxin-resistance protein AXR1 identical to SP|P42744 Auxin-resistance protein AXR1 {Arabidopsis thaliana}; contains Pfam profile PF00899: ThiF family	At1g05180	0006512 // ubiquitin cycle // inferred from electronic annotation /// 0009414 // response to water deprivation // inferred from mutant phenotype /// 0009734 // auxin mediated signaling pathway // inferred from mutant phenotype /// 0009734 // auxin mediated signaling pathway // inferred from electronic annotation /// 0009965 // leaf morphogenesis // inferred from genetic interaction /// 0010252 //…	0000166 // nucleotide binding // inferred from electronic annotation /// 0003824 // catalytic activity // inferred from electronic annotation /// 0005515 // protein binding // inferred from physical interaction /// 0005524 // ATP binding // inferred from electronic annotation /// 0008641 // small protein activating enzyme activity // inferred from direct assay /// 0008641 // small protein activat…	0005634 // nucleus // inferred from expression pattern
252714_x_at	0.0466	0.72	1.38889	0.433111	4.33762	0.601866	6.02494	At3g43880		hypothetical protein p97 homologous protein, Canis familiaris, EMBL:CFA388531	At3g43880	---	---	---
254433_at	0.028	0.72	1.38889	0.844182	36.8625	1.17201	51.1877	At4g20850	protein/amino acid	expressed protein tripeptidyl-peptidase II, Homo sapiens, Pir:S54376	At4g20850	0006508 // proteolysis // inferred from direct assay /// 0006508 // proteolysis // inferred from electronic annotation	0004289 // subtilase activity // inferred from electronic annotation /// 0016806 // dipeptidyl-peptidase and tripeptidyl-peptidase activity // inferred from direct assay	0005737 // cytoplasm // inferred from direct assay
267590_at	0.0128	0.72	1.38889	0.843508	10.919	1.17084	15.1585	At2g39700	biogenesis	expansin, putative (EXP4) similar to alpha-expansin 6 precursor GI:16923359 from [Cucumis sativus]; alpha-expansin gene family, PMID:11641069	At2g39700	0006949 // syncytium formation // inferred from expression pattern /// 0007047 // cell wall organization and biogenesis // inferred from electronic annotation /// 0009664 // cellulose and pectin-containing cell wall organization and biogenesis // inferred from electronic annotation /// 0009826 // unidimensional cell growth // non-traceable author statement /// 0009826 // unidimensional cell growt…	---	0005576 // extracellular region // inferred from electronic annotation /// 0005618 // cell wall // inferred from electronic annotation /// 0009505 // cellulose and pectin-containing cell wall // inferred from direct assay /// 0016020 // membrane // inferred from electronic annotation
262880_at	0.0344	0.719	1.39082	0.427432	4.27881	0.594516	5.94856	At1g64880	translation	ribosomal protein S5 family contains similarity to 30S ribosomal protein S5 GI:6969105 from [Campylobacter jejuni]	At1g64880	0006412 // translation // inferred from reviewed computational analysis /// 0006412 // translation // inferred from electronic annotation	0003723 // RNA binding // inferred from electronic annotation /// 0003735 // structural constituent of ribosome // inferred from reviewed computational analysis /// 0003735 // structural constituent of ribosome // inferred from electronic annotation	0005622 // intracellular // inferred from reviewed computational analysis /// 0005622 // intracellular // inferred from electronic annotation /// 0005794 // Golgi apparatus // inferred from direct assay /// 0005840 // ribosome // inferred from reviewed computational analysis /// 0005840 // ribosome // inferred from electronic annotation /// 0030529 // ribonucleoprotein complex // inferred from el…
257808_at	0.0264	0.718	1.39276	0.830945	14.7532	1.15755	20.5499	At3g18524	transcription	DNA mismatch repair protein MSH2 identical to SP|O24617 DNA mismatch repair protein MSH2 (AtMsh2) {Arabidopsis thaliana}	At3g18524	---	0008270 // zinc ion binding // inferred from electronic annotation /// 0046872 // metal ion binding // inferred from electronic annotation	---
264713_at	0.045	0.718	1.39276	0.447062	4.47509	0.62282	6.23735	At1g09820		pentatricopeptide (PPR) repeat-containing protein contains Pfam profile PF01535: PPR repeat	At1g09820	---	0005488 // binding // inferred from electronic annotation	---
250767_at	0.0356	0.718	1.39276	0.519634	5.2004	0.724162	7.24985	At5g05660	transcription	expressed protein contains similarity to unknown protein (gb|AAF47871.1)	At5g05660	0006355 // regulation of transcription, DNA-dependent // inferred from reviewed computational analysis	0003700 // transcription factor activity // inferred from reviewed computational analysis	0005634 // nucleus // inferred from reviewed computational analysis
250621_at	0.0104	0.716	1.39665	0.832703	27.9731	1.16276	39.0572	At5g07250		membrane protein, Rhomboid family contains PFAM domain PF01694, Rhomboid family	At5g07250	---	---	0016021 // integral to membrane // inferred from electronic annotation
262697_at	0.0402	0.716	1.39665	0.318338	3.18753	0.444667	4.45011	At1g75940	carbohydrate	glycosyl hydrolase family 1, beta-glucosidase(ATA27)	At1g75940	0005975 // carbohydrate metabolic process // inferred from electronic annotation	0003824 // catalytic activity // inferred from electronic annotation /// 0004553 // hydrolase activity, hydrolyzing O-glycosyl compounds // inferred from electronic annotation /// 0015926 // glucosidase activity // inferred from electronic annotation /// 0043169 // cation binding // inferred from electronic annotation	0005788 // endoplasmic reticulum lumen // inferred from sequence or structural similarity
248612_at	0.00725	0.716	1.39665	0.811347	8.11354	1.13265	11.3265	At5g49530	transcription	expressed protein contains similarity to unknown protein (dbj|BAA91655.1)	At5g49530	0006350 // transcription // inferred from electronic annotation	0003899 // DNA-directed RNA polymerase activity // inferred from electronic annotation	0005634 // nucleus // inferred from electronic annotation
259320_at	0.0243	0.713	1.40252	0.47475	4.74987	0.666148	6.66243	At3g01080	transcription	WRKY family transcription factor similar to NtWRKY1 transcription factor GB:BAA82107 from [Nicotiana tabacum]	At3g01080	0006350 // transcription // inferred from electronic annotation /// 0006355 // regulation of transcription, DNA-dependent // inferred from electronic annotation /// 0031347 // regulation of defense response // inferred from mutant phenotype /// 0045449 // regulation of transcription // inferred from electronic annotation	0003677 // DNA binding // inferred from electronic annotation /// 0003700 // transcription factor activity // inferred from sequence or structural similarity /// 0003700 // transcription factor activity // inferred from electronic annotation /// 0043565 // sequence-specific DNA binding // inferred from electronic annotation	0005634 // nucleus // inferred from electronic annotation
253289_at	0.00664	0.712	1.40449	0.379774	3.79791	0.533313	5.33317	At4g34320		hypothetical protein common family with F10M10_100, Arabidopsis thaliana; similar to At14a, GI:11994571 and GI:11994573 [Arabidopsis thaliana]	At4g34320	---	---	---
247625_at	0.00456	0.712	1.40449	0.66142	6.61512	0.929553	9.2967	At5g60200	transcription	Dof zinc finger protein similar to dof6 zinc finger protein GI:5689615 from [Arabidopsis thaliana]	At5g60200	0006350 // transcription // inferred from electronic annotation /// 0006355 // regulation of transcription, DNA-dependent // inferred from electronic annotation /// 0045449 // regulation of transcription // traceable author statement /// 0045449 // regulation of transcription // inferred from electronic annotation	0003677 // DNA binding // inferred from reviewed computational analysis /// 0003677 // DNA binding // inferred from electronic annotation /// 0003700 // transcription factor activity // inferred from sequence or structural similarity /// 0008270 // zinc ion binding // inferred from electronic annotation /// 0046872 // metal ion binding // inferred from electronic annotation	0005634 // nucleus // inferred from direct assay
267073_at	0.0191	0.711	1.40647	0.572355	5.72491	0.804969	8.05004	At2g41160		expressed protein	At2g41160	---	---	0012505 // endomembrane system // inferred from electronic annotation
258791_at	0.0458	0.71	1.40845	0.624848	6.25362	0.879611	8.80977	At3g04720	response do stress	hevein-related protein precursor (PR-4) identical to hevein-like protein precursor GB:P43082 [Arabidopsis thaliana], similar to wound-induced protein (WIN2) precursor GB:P09762 [Solanum tuberosum]; Pfam HMM hit: chitin_binding proteins	At3g04720	0006032 // chitin catabolic process // inferred from electronic annotation /// 0009615 // response to virus // inferred from expression pattern /// 0009723 // response to ethylene stimulus // inferred from expression pattern /// 0016998 // cell wall catabolic process // inferred from electronic annotation /// 0042742 // defense response to bacterium // inferred from electronic annotation /// 0050…	0004568 // chitinase activity // inferred from electronic annotation /// 0008061 // chitin binding // inferred from sequence or structural similarity /// 0008061 // chitin binding // inferred from electronic annotation	0012505 // endomembrane system // inferred from electronic annotation
252734_at	0.0323	0.71	1.40845	0.836046	9.75074	1.17715	13.7291	At3g43160	embrionic development	hypothetical protein merozoite surface protein 2 (MSP-2), EMBL:PFU72951, Plasmodium falciparum	At3g43160	0009793 // embryonic development ending in seed dormancy // inferred from mutant phenotype	---	---
256290_at	0.0374	0.708	1.41243	0.538011	5.38645	0.759683	7.60579	At3g12203	protein/amino acid	serine carboxypeptidase -related contains Pfam profile: PF00450 serine carboxypeptidase	At3g12203	0006508 // proteolysis // inferred from reviewed computational analysis /// 0006508 // proteolysis // inferred from electronic annotation	0004180 // carboxypeptidase activity // inferred from electronic annotation /// 0004185 // serine carboxypeptidase activity // inferred from reviewed computational analysis /// 0004185 // serine carboxypeptidase activity // inferred from electronic annotation /// 0008233 // peptidase activity // inferred from electronic annotation /// 0016787 // hydrolase activity // inferred from electronic anno…	0012505 // endomembrane system // inferred from electronic annotation
251488_at	0.0017	0.707	1.41443	0.828001	31.1451	1.17106	44.0484	At3g59440		calcium-binding protein, putative similar to calcium-binding protein [Lotus japonicus] GI:18413495	At3g59440	---	0005509 // calcium ion binding // inferred from reviewed computational analysis /// 0005509 // calcium ion binding // inferred from electronic annotation	0012505 // endomembrane system // inferred from electronic annotation
257721_at	0.0464	0.707	1.41443	0.370013	3.70013	0.523669	5.23852	At3g18310		expressed protein	At3g18310	---	---	---
244923_s_at	0.0351	0.704	1.42045	0.820632	9.95317	1.16564	14.1337	AtMg01021			AtMg01021	---	---	0005739 // mitochondrion // inferred from electronic annotation /// 0012505 // endomembrane system // inferred from electronic annotation /// 0016020 // membrane // inferred from electronic annotation /// 0016021 // integral to membrane // inferred from electronic annotation
247361_at	0.0246	0.703	1.42248	0.827253	10.0188	1.17595	14.2374	At5g63480		expressed protein	At5g63480	---	---	---
264705_at	0.0229	0.696	1.43678	0.418553	4.18585	0.601566	6.01795	At1g09620	translation	leucyl-tRNA synthetase -related Strong similarity to S. pombe leucyl-tRNA synthetase (gb|Z73100)	At1g09620	0006412 // translation // inferred from electronic annotation /// 0006418 // tRNA aminoacylation for protein translation // inferred from reviewed computational analysis /// 0006418 // tRNA aminoacylation for protein translation // inferred from electronic annotation /// 0006429 // leucyl-tRNA aminoacylation // inferred from electronic annotation	0000166 // nucleotide binding // inferred from electronic annotation /// 0004812 // aminoacyl-tRNA ligase activity // inferred from reviewed computational analysis /// 0004812 // aminoacyl-tRNA ligase activity // inferred from electronic annotation /// 0004823 // leucine-tRNA ligase activity // inferred from electronic annotation /// 0005524 // ATP binding // inferred from reviewed computational …	0005737 // cytoplasm // inferred from electronic annotation
262360_at	0.0205	0.691	1.44718	0.611462	6.11934	0.884438	8.84885	At1g73080	protein/amino acid phosphorilation	leucine-rich repeat transmembrane protein kinase, putative similar to receptor protein kinase GI:1389566 from [Arabidopsis thaliana]	At1g73080	0006468 // protein amino acid phosphorylation // inferred from reviewed computational analysis /// 0006468 // protein amino acid phosphorylation // inferred from electronic annotation /// 0007169 // transmembrane receptor protein tyrosine kinase signaling pathway // inferred from reviewed computational analysis /// 0045087 // innate immune response // traceable author statement	0000166 // nucleotide binding // inferred from electronic annotation /// 0004672 // protein kinase activity // inferred from electronic annotation /// 0004674 // protein serine/threonine kinase activity // inferred from reviewed computational analysis /// 0004674 // protein serine/threonine kinase activity // inferred from electronic annotation /// 0004872 // receptor activity // inferred from el…	0012505 // endomembrane system // inferred from electronic annotation
248634_at	0.0491	0.687	1.4556	0.807962	8.11562	1.17589	11.8001	At5g49030	translation	isoleucyl-tRNA synthetase	At5g49030	0006412 // translation // inferred from electronic annotation /// 0006418 // tRNA aminoacylation for protein translation // inferred from reviewed computational analysis /// 0006418 // tRNA aminoacylation for protein translation // inferred from electronic annotation /// 0006428 // isoleucyl-tRNA aminoacylation // inferred from electronic annotation /// 0048481 // ovule development // inferred fr…	0000166 // nucleotide binding // inferred from electronic annotation /// 0004812 // aminoacyl-tRNA ligase activity // inferred from reviewed computational analysis /// 0004812 // aminoacyl-tRNA ligase activity // inferred from electronic annotation /// 0004822 // isoleucine-tRNA ligase activity // inferred from electronic annotation /// 0005524 // ATP binding // inferred from reviewed computation…	0005737 // cytoplasm // inferred from electronic annotation /// 0009507 // chloroplast // inferred from electronic annotation
258625_at	0.0341	0.686	1.45773	0.429194	4.29332	0.625802	6.25812	At3g04370		hypothetical protein	At3g04370	---	---	0012505 // endomembrane system // inferred from electronic annotation
250291_at	0.0339	0.681	1.46843	0.291189	2.91256	0.427517	4.27517	At5g13280	protein/amino acid	aspartate kinase identical to aspartate kinase [Arabidopsis thaliana] GI:4376158	At5g13280	0008152 // metabolic process // inferred from electronic annotation /// 0008652 // amino acid biosynthetic process // traceable author statement /// 0008652 // amino acid biosynthetic process // inferred from electronic annotation /// 0009088 // threonine biosynthetic process // inferred from electronic annotation	0000166 // nucleotide binding // inferred from electronic annotation /// 0004072 // aspartate kinase activity // inferred from sequence or structural similarity /// 0004072 // aspartate kinase activity // inferred from electronic annotation /// 0005524 // ATP binding // inferred from electronic annotation /// 0016301 // kinase activity // inferred from electronic annotation /// 0016597 // amino a…	0009507 // chloroplast // inferred from electronic annotation
262384_at	0.0447	0.676	1.47929	0.817929	44.2482	1.20934	65.4519	At1g72950	defense response	disease resistance protein (TIR-NBS class), putative domain signature TIR-NBS exists, suggestive of a disease resistance protein.	At1g72950	0006952 // defense response // inferred from reviewed computational analysis /// 0006952 // defense response // inferred from electronic annotation	0004888 // transmembrane receptor activity // inferred from electronic annotation	0016020 // membrane // inferred from electronic annotation
258228_at	0.0461	0.671	1.49031	0.348711	3.48731	0.519634	5.20018	At3g27610		expressed protein similar to unknown protein GB:AAD14522 from [Arabidopsis thaliana]	At3g27610	---	---	---
252202_at	0.0362	0.67	1.49254	0.809733	16.3268	1.20935	24.3843	At3g50300		hydroxycinnamoyl benzoyltransferase-related similar to anthranilate N-hydroxycinnamoyl/benzoyltransferase, Dianthus caryophyllus [gi:2239091]; contains Pfam transferase family domain PF002458	At3g50300	---	0016740 // transferase activity // inferred from reviewed computational analysis	---
245948_at	0.0473	0.669	1.49477	0.643277	6.43381	0.961128	9.62193	At5g19540		expressed protein	At5g19540	---	---	0009507 // chloroplast // inferred from electronic annotation
251936_at	0.0156	0.669	1.49477	0.287466	2.8751	0.429992	4.29999	At3g53700	embrionic development	pentatricopeptide (PPR) repeat-containing protein low similarity to fertility restorer [Petunia x hybrida] GI:22128587; contains Pfam profile PF01535: PPR repeat	At3g53700	0009793 // embryonic development ending in seed dormancy // inferred from mutant phenotype	0005488 // binding // inferred from electronic annotation	0009507 // chloroplast // inferred from electronic annotation
253537_at	0.0489	0.667	1.49925	0.809001	11.9347	1.21324	17.8981	At4g31560		expressed protein	At4g31560	---	---	0009507 // chloroplast // inferred from electronic annotation
265518_at	0.0344	0.666	1.5015	0.457987	4.58739	0.687925	6.88753	At2g06040		expressed protein and genefinder	At2g06040	---	---	---
255954_at	0.0467	0.666	1.5015	0.572488	5.73083	0.860026	8.61905	At1g22090	embrionic development	expressed protein	At1g22090	0009793 // embryonic development ending in seed dormancy // non-traceable author statement	---	---
256325_at	0.0491	0.664	1.50602	0.509261	5.10004	0.766872	7.68754	At3g02330		pentatricopeptide (PPR) repeat-containing protein contains INTERPRO:IPR002885 PPR repeats	At3g02330	---	0005488 // binding // inferred from electronic annotation	---
246348_at	0.0458	0.663	1.5083	0.814794	12.5209	1.22818	18.8937	At3g56840	e-transport/energy	FAD dependent oxidoreductase family contains Pfam profile PF01266 FAD dependent oxidoreductase	At3g56840	0006118 // electron transport // inferred from reviewed computational analysis /// 0006118 // electron transport // inferred from electronic annotation	0016491 // oxidoreductase activity // inferred from reviewed computational analysis /// 0016491 // oxidoreductase activity // inferred from electronic annotation	---
249377_at	0.0155	0.661	1.51286	0.625516	6.25657	0.945847	9.45882	At5g40690		expressed protein predicted proteins, Arabidopsis thaliana	At5g40690	---	---	---
251526_at	0.0207	0.66	1.51515	0.801639	17.4254	1.2155	26.425	At3g58640	signal transduction	protein kinase family contains eukaryotic protein kinase domain, INTERPRO:IPR000719	At3g58640	0006468 // protein amino acid phosphorylation // inferred from electronic annotation	0000166 // nucleotide binding // inferred from electronic annotation /// 0004672 // protein kinase activity // inferred from electronic annotation /// 0004674 // protein serine/threonine kinase activity // inferred from electronic annotation /// 0004713 // protein-tyrosine kinase activity // inferred from electronic annotation /// 0005524 // ATP binding // inferred from electronic annotation /// …	---
257233_at	0.00898	0.658	1.51976	0.505324	5.05438	0.768374	7.68676	At3g15050		expressed protein similar to SF16 protein GB:CAA52782 [Helianthus annuus]	At3g15050	---	0005516 // calmodulin binding // inferred from reviewed computational analysis	0009507 // chloroplast // inferred from electronic annotation
258311_at	0.00945	0.654	1.52905	0.54195	5.42126	0.828889	8.29269	At3g26810	response do stress	transport inhibitor response 1 (TIR1), putative E3 ubiquitin ligase SCF complex F-box subunit; similar to transport inhibitor response 1 GI:2352492 from [Arabidopsis thaliana]	At3g26810	0002237 // response to molecule of bacterial origin // inferred from expression pattern /// 0006952 // defense response // inferred from electronic annotation /// 0007275 // multicellular organismal development // inferred from electronic annotation /// 0009734 // auxin mediated signaling pathway // inferred from electronic annotation	0004842 // ubiquitin-protein ligase activity // inferred from reviewed computational analysis /// 0005515 // protein binding // inferred from physical interaction /// 0010011 // auxin binding // inferred from genetic interaction	---
248198_at	0.0218	0.652	1.53374	0.797947	60.9719	1.22456	93.5928	At5g54200	signal transduction	expressed protein contains similarity to WD-containing protein	At5g54200	0007165 // signal transduction // inferred from reviewed computational analysis	0004871 // signal transducer activity // inferred from reviewed computational analysis	0005834 // heterotrimeric G-protein complex // inferred from reviewed computational analysis
253697_at	0.0386	0.652	1.53374	0.512021	5.12398	0.785716	7.85776	At4g29700	metabolic	nucleotide pyrophosphatase -related protein nucleotide pyrophosphatase, Oryza sativa, gb:T03293	At4g29700	0008152 // metabolic process // inferred from electronic annotation /// 0009117 // nucleotide metabolic process // inferred from reviewed computational analysis /// 0009117 // nucleotide metabolic process // inferred from electronic annotation	0004551 // nucleotide diphosphatase activity // inferred from electronic annotation /// 0016787 // hydrolase activity // inferred from reviewed computational analysis /// 0016787 // hydrolase activity // inferred from electronic annotation	0012505 // endomembrane system // inferred from electronic annotation
261068_at	0.00444	0.648	1.54321	0.790454	81.0366	1.22069	125.152	At1g07450	metabolic	short-chain dehydrogenase/reductase family protein (tropinone reductase, putative) similar to tropinone reductase SP:P50165 from [Datura stramonium]	At1g07450	0008152 // metabolic process // inferred from electronic annotation	0016491 // oxidoreductase activity // inferred from reviewed computational analysis /// 0016491 // oxidoreductase activity // inferred from electronic annotation	---
252271_s_at	0.016	0.648	1.54321	0.70553	7.05829	1.08808	10.8892	At3g49420	transport	expressed protein CGI-141 protein- Homo sapiens, EMBL:AF151899	At3g49420	0016192 // vesicle-mediated transport // inferred from reviewed computational analysis /// 0016192 // vesicle-mediated transport // inferred from electronic annotation	---	---
257877_at	0.0357	0.645	1.55039	0.778811	8.35815	1.20801	12.9541	At3g17140		hypothetical protein	At3g17140	---	---	0012505 // endomembrane system // inferred from electronic annotation
257887_at	0.0455	0.645	1.55039	0.316045	3.16245	0.490238	4.91232	At3g17090		protein phosphatase-2c -related similar to protein phosphatase-2c GB:AAC35951 [Mesembryanthemum crystallinum]; contains Pfam profile: PF00481 protein phosphatase 2C	At3g17090	---	0003824 // catalytic activity // inferred from electronic annotation /// 0004721 // phosphoprotein phosphatase activity // inferred from electronic annotation /// 0015071 // protein phosphatase type 2C activity // inferred from reviewed computational analysis /// 0015071 // protein phosphatase type 2C activity // inferred from electronic annotation /// 0016787 // hydrolase activity // inferred fr…	0012505 // endomembrane system // inferred from electronic annotation
258269_at	0.0367	0.645	1.55039	0.778265	29.8381	1.20642	46.2242	At3g15690		acetyl-CoA carboxylase biotin-containing subunit -related similar to acetyl-CoA carboxylase biotin-containing subunit GB:AAC49114 [Arabidopsis thaliana]; contains Pfam profile: PF00364 biotin-requiring enzymes	At3g15690	---	---	---
255937_at	0.0499	0.644	1.5528	0.480102	4.80332	0.745557	7.47034	At1g12610	transcription	C-repeat/DRE binding protein, putative similar to to DREB1A GI:3738224 from [Arabidopsis thaliana] and to transcriptional activator CBF1 GI:1899058 from [Arabidopsis thaliana	At1g12610	0006350 // transcription // inferred from electronic annotation /// 0006355 // regulation of transcription, DNA-dependent // inferred from electronic annotation /// 0016049 // cell growth // inferred from mutant phenotype /// 0048510 // regulation of timing of transition from vegetative to reproductive phase // inferred from mutant phenotype	0003677 // DNA binding // inferred from reviewed computational analysis /// 0003677 // DNA binding // inferred from electronic annotation /// 0003700 // transcription factor activity // inferred from sequence or structural similarity /// 0003700 // transcription factor activity // inferred from electronic annotation	0005634 // nucleus // inferred from electronic annotation
245065_at	0.0294	0.641	1.56006	0.780767	13.0506	1.21754	20.3345	At2g39750		dehydration-induced protein family similar to early-responsive to dehydration stress ERD3 protein [Arabidopsis thaliana] GI:15320410; contains Pfam profile PF03141: Putative methyltransferase	At2g39750	---	---	---
246495_at	0.0257	0.641	1.56006	0.789744	8.24486	1.23207	12.8639	At5g16200		hypothetical protein hypothetical protein T2E12.2 - Arabidopsis thaliana, EMBL:AC015986	At5g16200	---	---	---
247619_at	0.0132	0.641	1.56006	0.782341	15.9441	1.2202	24.86	At5g60290		hypothetical protein	At5g60290	---	---	---
263323_at	0.0409	0.641	1.56006	0.779636	35.6243	1.21642	55.5133	At2g04300	protein/amino acid phosphorilation	leucine rich repeat protein kinase, putative similar to light repressible receptor protein kinase [Arabidopsis thaliana] gi|1321686|emb|CAA66376; contains leucine rich repeat (LRR) domains, Pfam:PF00560; contains protein kinase domain, Pfam:PF00069	At2g04300	0006468 // protein amino acid phosphorylation // inferred from electronic annotation	0000166 // nucleotide binding // inferred from electronic annotation /// 0004672 // protein kinase activity // inferred from electronic annotation /// 0004674 // protein serine/threonine kinase activity // inferred from electronic annotation /// 0004872 // receptor activity // inferred from electronic annotation /// 0005515 // protein binding // inferred from electronic annotation /// 0005524 // …	0012505 // endomembrane system // inferred from electronic annotation
248172_at	0.0338	0.64	1.5625	0.566013	5.66499	0.883939	8.85528	At5g54660		expressed protein	At5g54660	---	---	---
255533_at	0.0375	0.637	1.56986	0.785019	23.199	1.2324	36.4048	At4g02180	signal transduction	CHP-rich zinc finger protein, putative similar to T10M13.18 and other A. thaliana CHP-rich zinc finger proteins	At4g02180	0007242 // intracellular signaling cascade // inferred from electronic annotation	0005515 // protein binding // inferred from electronic annotation /// 0008270 // zinc ion binding // inferred from electronic annotation	---
260262_at	0.0405	0.636	1.57233	0.771433	9.66255	1.2126	15.1748	At1g68470		Exostosin family contains Pfam profile: PF03016 Exostosin family	At1g68470	---	0003824 // catalytic activity // inferred from reviewed computational analysis	0016020 // membrane // inferred from reviewed computational analysis /// 0016020 // membrane // inferred from electronic annotation
247342_at	0.0128	0.635	1.5748	0.429066	4.29091	0.675883	6.76072	At5g63730		ARI-related RING zinc finger protein-like	At5g63730	---	0008270 // zinc ion binding // inferred from electronic annotation	0005622 // intracellular // inferred from electronic annotation
252512_at	0.00457	0.634	1.57729	0.776821	16.075	1.22435	25.3334	At3g46290	protein/amino acid phosphorilation	protein kinase, putative similar to receptor-like protein kinase [Catharanthus roseus] gi|1644291|emb|CAA97692	At3g46290	0006468 // protein amino acid phosphorylation // inferred from electronic annotation	0000166 // nucleotide binding // inferred from electronic annotation /// 0004672 // protein kinase activity // inferred from electronic annotation /// 0004674 // protein serine/threonine kinase activity // inferred from electronic annotation /// 0004713 // protein-tyrosine kinase activity // inferred from electronic annotation /// 0004872 // receptor activity // inferred from electronic annotatio…	0012505 // endomembrane system // inferred from electronic annotation
250943_at	0.0474	0.633	1.57978	0.374308	3.74984	0.591027	5.9125	At5g03360		CHP-rich zinc finger protein, putative	At5g03360	---	---	---
256244_at	0.0354	0.632	1.58228	0.776289	9.9372	1.2277	15.7001	At3g12520	transport	sulphate transporter -related similar to high affinity sulphate transporter GB:X96431 GI:1217966 [Hordeum vulgare]	At3g12520	0006810 // transport // inferred from electronic annotation /// 0008272 // sulfate transport // inferred from electronic annotation	0005215 // transporter activity // inferred from electronic annotation /// 0008271 // secondary active sulfate transmembrane transporter activity // inferred from electronic annotation /// 0015116 // sulfate transmembrane transporter activity // inferred from sequence similarity /// 0015293 // symporter activity // inferred from electronic annotation	0016020 // membrane // inferred from electronic annotation /// 0016021 // integral to membrane // inferred from electronic annotation
252559_at	0.0353	0.63	1.5873	0.30951	3.10005	0.49141	4.92482	At3g46020		RNA-binding protein, putative similar to Cold-inducible RNA-binding protein (Glycine-rich RNA-binding protein CIRP) from {Homo sapiens} SP|Q14011, {Rattus norvegicus} SP|Q61413,{Xenopus laevis}; SP|O93235; contains InterPro entry IPR000504: RNA-binding region RNP-1 (RNA recognition motif) (RRM)	At3g46020	---	0000166 // nucleotide binding // inferred from electronic annotation /// 0003676 // nucleic acid binding // inferred from electronic annotation /// 0003723 // RNA binding // inferred from reviewed computational analysis	---
246358_x_at	0.0361	0.627	1.5949	0.764548	8.48609	1.22024	13.5343	At1g40630			At1g40871	---	---	---
260623_at	0.0493	0.623	1.60514	0.762286	33.833	1.22287	54.1871	At1g08090	transport	high-affinity nitrate transporter NRT2 identical to GB:CAB09794 from [Arabidopsis thaliana]	At1g08090	0010167 // response to nitrate // inferred from expression pattern /// 0015706 // nitrate transport // inferred from mutant phenotype /// 0048527 // lateral root development // inferred from mutant phenotype	0015112 // nitrate transmembrane transporter activity // traceable author statement	0016020 // membrane // inferred from sequence or structural similarity
257804_at	0.0497	0.621	1.61031	0.677421	6.79659	1.09123	10.9311	At3g18810	protein/amino acid phosphorilation	protein kinase -related similar to somatic embryogenesis receptor-like kinase GB:AAB61708 from [Daucus carota]	At3g18810	0006468 // protein amino acid phosphorylation // inferred from reviewed computational analysis	0004672 // protein kinase activity // inferred from reviewed computational analysis /// 0005524 // ATP binding // inferred from reviewed computational analysis	0009507 // chloroplast // inferred from electronic annotation
249553_at	0.0234	0.616	1.62338	0.770301	124.537	1.2504	202.136	At5g38260	protein/amino acid phosphorilation	serine/threonine protein kinase, putative similar to receptor serine/threonine kinase PR55K gi|1235680|gb|AAC49208; contains protein kinase domain, Pfam:PF00069; contains serine/threonine protein kinase domain, INTERPRO:IPR002290	At5g38260	0006468 // protein amino acid phosphorylation // inferred from electronic annotation	0000166 // nucleotide binding // inferred from electronic annotation /// 0004672 // protein kinase activity // inferred from electronic annotation /// 0004674 // protein serine/threonine kinase activity // inferred from electronic annotation /// 0004872 // receptor activity // inferred from electronic annotation /// 0005524 // ATP binding // inferred from electronic annotation /// 0016301 // kina…	0012505 // endomembrane system // inferred from electronic annotation
247117_at	0.0376	0.611	1.63666	0.428703	4.29767	0.701273	7.02909	At5g65940	lipid	3-hydroxyisobutyryl-coenzyme A hydrolase (CoA-thioester hydrolase) (CHY1) identical to gi:8572760; contains Pfam profile PF00388 enoyl-CoA hydratase/isomerase family protein	At5g65940	0006574 // valine catabolic process // inferred from direct assay /// 0006635 // fatty acid beta-oxidation // traceable author statement /// 0008152 // metabolic process // inferred from electronic annotation /// 0009733 // response to auxin stimulus // inferred from mutant phenotype	0003824 // catalytic activity // inferred from electronic annotation /// 0003860 // 3-hydroxyisobutyryl-CoA hydrolase activity // inferred from genetic interaction /// 0016787 // hydrolase activity // inferred from electronic annotation	---
259310_s_at	0.0453	0.611	1.63666	0.766742	33.8116	1.25399	55.2558	At3g05165	transport	sugar transporter, putative similar to sugar-porter family proteins 1 and 2 [Arabidopsis thaliana] GI:14585699, GI:14585701; contains Pfam profile PF00083: major facilitator superfamily protein	At3g05165	0006810 // transport // inferred from electronic annotation /// 0008643 // carbohydrate transport // inferred from electronic annotation	0005215 // transporter activity // inferred from electronic annotation /// 0005351 // sugar:hydrogen ion symporter activity // inferred from reviewed computational analysis /// 0005351 // sugar:hydrogen ion symporter activity // inferred from electronic annotation /// 0015144 // carbohydrate transmembrane transporter activity // inferred from sequence or structural similarity /// 0015144 // carbo…	0016020 // membrane // inferred from reviewed computational analysis /// 0016020 // membrane // inferred from electronic annotation /// 0016021 // integral to membrane // inferred from electronic annotation
250072_at	0.037	0.61	1.63934	0.755653	8.24997	1.23905	13.5092	At5g17210		expressed protein similar to unknown protein (dbj|BAA92731.1)	At5g17210	---	---	0012505 // endomembrane system // inferred from electronic annotation
263968_s_at	0.0402	0.609	1.64204	0.388292	3.88743	0.637067	6.38745	At2g12980		plant transposase (Ptta/En/Spm) family no ATG identified; very low similarity to PttA2 protein [Petunia x hybrida] GI:2827183; contains Pfam profile PF03004: Plant transposase (Ptta/En/Spm family)	At2g12980	---	---	---
245988_at	0.0449	0.605	1.65289	0.775357	10.0192	1.28177	16.5916	At5g20610		expressed protein predicted protein, Plasmodium falciparum	At5g20610	---	---	---
245807_at	0.0492	0.603	1.65837	0.775134	17.0372	1.28603	28.3218	At1g46768	transcription	AP2 domain protein RAP2.1 identical to AP2 domain containing protein RAP2.1 GI:2281627 from [Arabidopsis thaliana]	At1g46768	0006350 // transcription // inferred from electronic annotation /// 0006355 // regulation of transcription, DNA-dependent // inferred from electronic annotation	0003677 // DNA binding // inferred from electronic annotation /// 0003700 // transcription factor activity // inferred from electronic annotation	0005634 // nucleus // inferred from electronic annotation
257671_at	0.0294	0.598	1.67224	0.765264	13.254	1.28045	22.2014	At3g20450	transport	expressed protein	At3g20450	0006886 // intracellular protein transport // inferred from electronic annotation /// 0006915 // apoptosis // inferred from electronic annotation	---	0005783 // endoplasmic reticulum // inferred from electronic annotation /// 0012505 // endomembrane system // inferred from electronic annotation /// 0016021 // integral to membrane // inferred from electronic annotation
248267_at	0.0452	0.597	1.67504	0.637828	6.39986	1.06808	10.7129	At5g53460	e-transport/energy	glutamate synthase [NADH], chloroplast, putative similar to SP|Q03460 Glutamate synthase [NADH], chloroplast precursor (EC 1.4.1.14) (NADH- GOGAT) {Medicago sativa}	At5g53460	0006118 // electron transport // inferred from electronic annotation /// 0006537 // glutamate biosynthetic process // inferred from direct assay /// 0006537 // glutamate biosynthetic process // inferred from electronic annotation /// 0008152 // metabolic process // inferred from electronic annotation /// 0042128 // nitrate assimilation // traceable author statement	0003824 // catalytic activity // inferred from electronic annotation /// 0015930 // glutamate synthase activity // inferred from electronic annotation /// 0016040 // glutamate synthase (NADH) activity // inferred from direct assay /// 0016491 // oxidoreductase activity // inferred from electronic annotation /// 0016639 // oxidoreductase activity, acting on the CH-NH2 group of donors, NAD or NADP …	0009536 // plastid // traceable author statement /// 0016020 // membrane // inferred from electronic annotation
249511_at	0.0265	0.597	1.67504	0.510445	5.11254	0.854539	8.56229	At5g38500	transcription	hypothetical protein contains similarity to unknown protein (emb|CAB62465.1)	At5g38500	0006355 // regulation of transcription, DNA-dependent // inferred from electronic annotation	0003677 // DNA binding // inferred from electronic annotation	---
255332_at	0.0256	0.595	1.68067	0.47579	4.76265	0.799754	8.0124	At4g04340		ERD4 protein-related similar to ERD4 protein (early-responsive to dehydration stress) [Arabidopsis thaliana] GI:15375406; contains Pfam profile PF02714: Domain of unknown function DUF221	At4g04340	---	---	0012505 // endomembrane system // inferred from electronic annotation /// 0016020 // membrane // inferred from electronic annotation
267120_at	0.0159	0.591	1.69205	0.608428	6.09044	1.03009	10.3132	At2g23530		hypothetical protein	At2g23530	---	---	---
244983_at	0.0123	0.588	1.70068	0.749063	51.4709	1.27489	87.6264	AtCg00790		ribosomal protein L16	AtCg00790	---	---	---
263462_at	0.0472	0.588	1.70068	0.333281	3.34534	0.567267	5.69188	At2g31780		Ariadne protein from Drosophila -related	At2g31780	---	0005515 // protein binding // inferred from electronic annotation /// 0008270 // zinc ion binding // inferred from electronic annotation /// 0046872 // metal ion binding // inferred from electronic annotation	---
264209_at	0.0288	0.587	1.70358	0.3593	3.60003	0.612334	6.13722	At1g22740	transcription	Ras-related GTP-binding protein (Rab7) identical to SP:O04157 from [Arabidopsis thaliana]	At1g22740	0006355 // regulation of transcription, DNA-dependent // inferred from electronic annotation /// 0006810 // transport // inferred from electronic annotation /// 0007264 // small GTPase mediated signal transduction // inferred from electronic annotation /// 0015031 // protein transport // inferred from electronic annotation	0000166 // nucleotide binding // inferred from electronic annotation /// 0005524 // ATP binding // inferred from electronic annotation /// 0005525 // GTP binding // inferred from electronic annotation /// 0008134 // transcription factor binding // inferred from electronic annotation	0005622 // intracellular // inferred from electronic annotation /// 0016020 // membrane // inferred from electronic annotation
251577_at	0.0435	0.582	1.71821	0.726799	12.841	1.24837	22.0405	At3g58350		expressed protein several hypothetical proteins - Arabidopsis thaliana	At3g58350	---	---	---
256024_at	0.0187	0.579	1.72712	0.51248	5.12504	0.884643	8.84996	At1g58340	transport	MATE efflux protein - related contains Pfam profile: PF01554 uncharacterized membrane protein family UPF0013	At1g58340	0006855 // multidrug transport // inferred from electronic annotation /// 0009624 // response to nematode // inferred from expression pattern	0005215 // transporter activity // RCA /// 0015238 // drug transporter activity // inferred from electronic annotation /// 0015297 // antiporter activity // inferred from electronic annotation	0016020 // membrane // inferred from electronic annotation
258735_at	0.0461	0.579	1.72712	0.751851	8.6525	1.29845	14.9566	At3g05880	response do stress	low temperature and salt responsive protein LTI6A identical to low temperature and salt responsive protein LTI6A GB:AAC97512 from [Arabidopsis thaliana]	At3g05880	0009409 // response to cold // traceable author statement /// 0009737 // response to abscisic acid stimulus // traceable author statement /// 0042538 // hyperosmotic salinity response // inferred from genetic interaction /// 0042538 // hyperosmotic salinity response // traceable author statement	---	0016020 // membrane // inferred from electronic annotation /// 0016021 // integral to membrane // inferred from sequence or structural similarity /// 0016021 // integral to membrane // inferred from electronic annotation
266414_at	0.0224	0.577	1.7331	0.747103	23.8527	1.29522	41.3883	At2g38700	lipid	mevalonate diphosphate decarboxylase identical to mevalonate diphosphate decarboxylase [Arabidopsis thaliana] gi|2288887|emb|CAA74700	At2g38700	0008299 // isoprenoid biosynthetic process // inferred from electronic annotation /// 0008610 // lipid biosynthetic process // traceable author statement /// 0016310 // phosphorylation // inferred from electronic annotation /// 0019287 // isopentenyl diphosphate biosynthetic process, mevalonate pathway // traceable author statement	0004163 // diphosphomevalonate decarboxylase activity // inferred from genetic interaction /// 0004163 // diphosphomevalonate decarboxylase activity // inferred from electronic annotation /// 0005524 // ATP binding // inferred from electronic annotation /// 0016301 // kinase activity // inferred from electronic annotation /// 0016829 // lyase activity // inferred from electronic annotation /// 00…	---
256236_at	0.0254	0.574	1.74216	0.729224	25.3748	1.27087	44.1747	At3g12350		F-box protein family ; similar to SKP1 interacting partner 2 (SKIP2) TIGR_Ath1:At5g67250	At3g12350	---	0005515 // protein binding // inferred from physical interaction	---
256241_at	0.0182	0.574	1.74216	0.622098	6.22689	1.08406	10.8572	At3g12390	transport	nascent polypeptide associated complex alpha chain -related similar to nascent polypeptide associated complex alpha chain GB:AAF27917 GI:6752882 [Pinus taeda]	At3g12390	0006810 // transport // inferred from electronic annotation /// 0015031 // protein transport // inferred from electronic annotation	---	---
260640_at	0.0351	0.573	1.7452	0.380163	3.8125	0.662886	6.63744	At1g53350	defense response	disease resistance protein (CC-NBS-LRR class), putative domain signature CC-NBS-LRR exists, suggestive of a disease resistance protein.	At1g53350	0006915 // apoptosis // inferred from electronic annotation /// 0006952 // defense response // inferred from reviewed computational analysis /// 0006952 // defense response // inferred from electronic annotation	0000166 // nucleotide binding // inferred from electronic annotation /// 0005515 // protein binding // inferred from electronic annotation /// 0005524 // ATP binding // inferred from electronic annotation	---
248596_at	0.043	0.572	1.74825	0.683176	6.85419	1.19496	11.9952	At5g49330	transcription	myb family transcription factor contains Pfam profile: PF00249 myb-like DNA binding domain	At5g49330	0006355 // regulation of transcription, DNA-dependent // inferred from reviewed computational analysis /// 0045449 // regulation of transcription // inferred from electronic annotation	0003677 // DNA binding // inferred from reviewed computational analysis /// 0003677 // DNA binding // inferred from electronic annotation /// 0003700 // transcription factor activity // inferred from sequence or structural similarity	0005634 // nucleus // inferred from electronic annotation
263712_at	0.0489	0.557	1.79533	0.400507	4.02501	0.718659	7.21263	At2g20585		expressed protein	At2g20585	---	---	0009507 // chloroplast // inferred from electronic annotation
263728_at	0.000901	0.557	1.79533	0.717616	25.6739	1.28853	46.0987	At1g60070	protein/amino acid	gamma-adaptin, putative similar to gamma-adaptin GI:2765190 from [Homo sapiens]; contains Pfam profiles PF01602: Adaptin N terminal region, PF02883: Adaptin C-terminal domain	At1g60070	0006461 // protein complex assembly // inferred from electronic annotation /// 0006886 // intracellular protein transport // inferred from electronic annotation /// 0016192 // vesicle-mediated transport // inferred from electronic annotation	0005488 // binding // inferred from electronic annotation /// 0005515 // protein binding // inferred from electronic annotation /// 0008565 // protein transporter activity // inferred from electronic annotation /// 0030276 // clathrin binding // inferred from reviewed computational analysis	0030117 // membrane coat // inferred from electronic annotation /// 0030130 // clathrin coat of trans-Golgi network vesicle // inferred from electronic annotation /// 0030131 // clathrin adaptor complex // inferred from electronic annotation
266215_at	0.0498	0.55	1.81818	0.337046	3.38731	0.612334	6.13722	At2g06850	carbohydrate	xyloglucan endotransglycosylase (ext/EXGT-A1) identical to endo-xyloglucan transferase (ext) GI:469484 and endoxyloglucan transferase (EXGT-A1) GI:5533309 from [Arabidopsis thaliana]	At2g06850	0005975 // carbohydrate metabolic process // inferred from electronic annotation /// 0006073 // glucan metabolic process // inferred from electronic annotation /// 0007047 // cell wall organization and biogenesis // inferred from electronic annotation /// 0008152 // metabolic process // inferred from electronic annotation /// 0009612 // response to mechanical stimulus // inferred from expression …	0004553 // hydrolase activity, hydrolyzing O-glycosyl compounds // inferred from electronic annotation /// 0016740 // transferase activity // inferred from electronic annotation /// 0016762 // xyloglucan:xyloglucosyl transferase activity // inferred from mutant phenotype /// 0016762 // xyloglucan:xyloglucosyl transferase activity // inferred from sequence or structural similarity /// 0016762 // x…	0005576 // extracellular region // inferred from direct assay /// 0005618 // cell wall // inferred from direct assay /// 0005618 // cell wall // inferred from electronic annotation /// 0005737 // cytoplasm // inferred from direct assay /// 0009505 // cellulose and pectin-containing cell wall // inferred from direct assay /// 0048046 // apoplast // inferred from electronic annotation
258372_at	0.00147	0.548	1.82482	0.711084	9.50506	1.29733	17.3419	At3g14400	protein/amino acid	ubiquitin-specific protease 25 (UBP25) similar to GI:11993490	At3g14400	0006511 // ubiquitin-dependent protein catabolic process // inferred from electronic annotation	0004221 // ubiquitin thiolesterase activity // inferred from electronic annotation /// 0004843 // ubiquitin-specific protease activity // RCA /// 0008233 // peptidase activity // inferred from electronic annotation	---
249984_at	0.0498	0.543	1.84162	0.717865	10.3752	1.32196	19.0871	At5g18400		expressed protein rsc43, Dictyostelium discoideum, EMBL:AF011338	At5g18400	---	---	0012505 // endomembrane system // inferred from electronic annotation
244934_at	0.0395	0.542	1.84502	0.727728	8.23607	1.34319	15.2362	AtCg01080		NADH dehydrogenase subunit 6	AtCg01080	---	---	---
247724_at	0.0138	0.54	1.85185	0.652288	6.53225	1.20835	12.0956	At5g59380		expressed protein predicted protein, Arabidopsis thaliana	At5g59380	---	0003677 // DNA binding // inferred from electronic annotation /// 0008327 // methyl-CpG binding // inferred from direct assay /// 0008327 // methyl-CpG binding // inferred from sequence or structural similarity	0010370 // perinucleolar chromocenter // inferred from direct assay
258260_at	0.0495	0.538	1.85874	0.566839	5.67506	1.05379	10.5379	At3g26850		expressed protein	At3g26850	---	---	---
260891_at	0.0128	0.536	1.86567	0.416104	4.1654	0.776983	7.78041	At1g29080	protein/amino acid	cysteine protease contains similarity to cysteine protease SPCP1 GI:13491750 from [Ipomoea batatas]	At1g29080	0006508 // proteolysis // inferred from reviewed computational analysis /// 0006508 // proteolysis // inferred from electronic annotation	0004197 // cysteine-type endopeptidase activity // inferred from electronic annotation /// 0008233 // peptidase activity // inferred from electronic annotation /// 0008234 // cysteine-type peptidase activity // inferred from reviewed computational analysis /// 0008234 // cysteine-type peptidase activity // inferred from electronic annotation /// 0016787 // hydrolase activity // inferred from elec…	0012505 // endomembrane system // inferred from electronic annotation
256441_at	0.0372	0.527	1.89753	0.681633	12.6428	1.29408	23.9854	At3g10940	metabolic	expressed protein	At3g10940	0006470 // protein amino acid dephosphorylation // inferred from electronic annotation /// 0016311 // dephosphorylation // inferred from electronic annotation	0008138 // protein tyrosine/serine/threonine phosphatase activity // inferred from electronic annotation /// 0016791 // phosphoric monoester hydrolase activity // inferred from electronic annotation	0009507 // chloroplast // inferred from electronic annotation
261805_at	0.029	0.526	1.90114	0.698926	21.949	1.32771	41.6486	At1g30540		expressed protein almost identical to hypothetical protein GB:AAF19757 GI:6634777 from [Arabidopsis thaliana]	At1g30540	---	0016887 // ATPase activity // inferred from reviewed computational analysis	---
250986_at	0.0182	0.524	1.9084	0.54375	5.43763	1.03715	10.3752	At5g02850		expressed protein	At5g02850	---	---	---
245958_at	0.0174	0.524	1.9084	0.701182	10.7098	1.33934	20.4641	At5g19610	signal transduction	Sec7 domain-containing protein similar to SP|Q42510 Pattern formation protein EMB30 (GNOM) {Arabidopsis thaliana}; contains Pfam profile PF01369: Sec7 domain	At5g19610	0032012 // regulation of ARF protein signal transduction // inferred from electronic annotation	0005086 // ARF guanyl-nucleotide exchange factor activity // inferred from electronic annotation	0005622 // intracellular // inferred from electronic annotation
252313_at	0.0351	0.511	1.95695	0.701864	10.312	1.37272	20.2128	At3g49390		RNA-binding protein, putative RNA-binding protein RBP37, Arabidopsis thaliana, PIR:T04196	At3g49390	---	0000166 // nucleotide binding // inferred from electronic annotation /// 0003676 // nucleic acid binding // inferred from electronic annotation /// 0003723 // RNA binding // inferred from reviewed computational analysis	---
255466_at	0.0266	0.511	1.95695	0.689207	10.2561	1.34779	20.065	At4g03000		conserved hypothetical protein contains similarity to hypothetical proteins	At4g03000	---	0005515 // protein binding // inferred from electronic annotation /// 0008270 // zinc ion binding // inferred from electronic annotation	---
248475_at	0.016	0.509	1.96464	0.450306	4.50325	0.884145	8.84508	At5g50880		hypothetical protein	At5g50880	---	---	---
262378_at	0.0361	0.507	1.97239	0.658417	6.61261	1.29825	13.0067	At1g72830	transcription	CCAAT-binding factor B subunit homolog -related similar to CCAAT-binding factor B subunit homolog GI:1173615 from (Brassica napus)	At1g72830	0006350 // transcription // inferred from electronic annotation /// 0006355 // regulation of transcription, DNA-dependent // inferred from sequence or structural similarity /// 0006355 // regulation of transcription, DNA-dependent // inferred from electronic annotation	0003677 // DNA binding // inferred from electronic annotation /// 0003700 // transcription factor activity // inferred from genetic interaction /// 0003700 // transcription factor activity // inferred from electronic annotation	0005634 // nucleus // inferred from electronic annotation /// 0016602 // CCAAT-binding factor complex // inferred from sequence or structural similarity
261252_at	0.0215	0.507	1.97239	0.69218	9.59996	1.3656	18.963	At1g05810	transport	RAS-related GTP-binding protein (ARA-1) identical to SP:P19892 from [Arabidopsis thaliana] (Gene 76:313-319(1989))	At1g05810	0006810 // transport // inferred from electronic annotation /// 0007264 // small GTPase mediated signal transduction // inferred from electronic annotation /// 0015031 // protein transport // inferred from electronic annotation	0000166 // nucleotide binding // inferred from electronic annotation /// 0005525 // GTP binding // inferred from electronic annotation	0016020 // membrane // inferred from electronic annotation
256409_at	0.0153	0.505	1.9802	0.673798	8.01793	1.33353	15.8542	At1g66620	protein/amino acid	seven in absentia (sina) protein, putative similar to SIAH1 protein [Brassica napus var. napus] GI:7657876; contains Pfam profile PF03145: Seven in absentia protein family	At1g66620	0006511 // ubiquitin-dependent protein catabolic process // inferred from reviewed computational analysis /// 0006511 // ubiquitin-dependent protein catabolic process // inferred from electronic annotation /// 0007275 // multicellular organismal development // inferred from reviewed computational analysis /// 0007275 // multicellular organismal development // inferred from electronic annotation	0005515 // protein binding // inferred from electronic annotation /// 0008270 // zinc ion binding // inferred from electronic annotation	0005634 // nucleus // inferred from reviewed computational analysis /// 0005634 // nucleus // inferred from electronic annotation
247010_at	0.0134	0.503	1.98807	0.666912	10.4495	1.32484	20.7558	At5g67510	translation	60S ribosomal protein L26 (RPL26B)	At5g67510	0006412 // translation // inferred from reviewed computational analysis /// 0006412 // translation // inferred from electronic annotation	0003735 // structural constituent of ribosome // inferred from reviewed computational analysis /// 0003735 // structural constituent of ribosome // inferred from electronic annotation	0005622 // intracellular // inferred from electronic annotation /// 0005840 // ribosome // inferred from electronic annotation /// 0015934 // large ribosomal subunit // inferred from reviewed computational analysis /// 0015934 // large ribosomal subunit // inferred from electronic annotation /// 0030529 // ribonucleoprotein complex // inferred from electronic annotation
257662_at	0.0291	0.496	2.01613	0.682712	71.6224	1.37672	144.523	At3g13320	transport	calcium exchanger (CAX2) almost identical to GB:AAB05914 from [Arabidopsis thaliana]; Ca2+:Cation Antiporter (CaCA) Family member PMID:11500563	At3g13320	0006810 // transport // inferred from electronic annotation /// 0006811 // ion transport // inferred from electronic annotation /// 0006812 // cation transport // inferred from electronic annotation /// 0006816 // calcium ion transport // inferred from direct assay /// 0006816 // calcium ion transport // inferred from electronic annotation /// 0006828 // manganese ion transport // inferred from g…	0005509 // calcium ion binding // inferred from electronic annotation /// 0005515 // protein binding // inferred from physical interaction /// 0008324 // cation transmembrane transporter activity // inferred from electronic annotation /// 0015297 // antiporter activity // inferred from electronic annotation /// 0015368 // calcium:cation antiporter activity // inferred from sequence or structural …	0005773 // vacuole // inferred from electronic annotation /// 0009705 // membrane of vacuole with cell cycle-independent morphology // inferred from direct assay /// 0012505 // endomembrane system // traceable author statement /// 0016020 // membrane // inferred from electronic annotation /// 0016021 // integral to membrane // inferred from electronic annotation
258754_at	0.0401	0.496	2.01613	0.664868	7.28755	1.33941	14.6369	At3g11920	signal transduction	glutaredoxin-related contains INTERPRO Domain IPR002109, Glutaredoxin (thioltransferase)	At3g11920	0007242 // intracellular signaling cascade // inferred from electronic annotation /// 0045454 // cell redox homeostasis // inferred from electronic annotation	0009055 // electron carrier activity // inferred from electronic annotation /// 0015035 // protein disulfide oxidoreductase activity // inferred from electronic annotation	---
264658_at	0.0313	0.495	2.0202	0.450799	4.51716	0.910568	9.10893	At1g09910		expressed protein similar to LG27/30-like gene GB:CAB45078	At1g09910	---	0016829 // lyase activity // inferred from sequence or structural similarity	---
245686_at	0.0416	0.489	2.04499	0.676006	33.4353	1.38241	68.3368	At5g22060	protein folding	DnaJ protein, putative strong similarity to SP|O60884 DnaJ homolog subfamily A member 2 (Dnj3) Homo sapiens, several plant DnaJ proteins from PGR; contains Pfam profiles PF00226 DnaJ domain, PF00684 DnaJ central domain (4 repeats), PF01556 DnaJ C terminal region	At5g22060	0006457 // protein folding // inferred from sequence or structural similarity /// 0006457 // protein folding // inferred from electronic annotation	0005515 // protein binding // inferred from sequence or structural similarity /// 0008270 // zinc ion binding // inferred from electronic annotation /// 0031072 // heat shock protein binding // inferred from electronic annotation /// 0046872 // metal ion binding // inferred from electronic annotation /// 0051082 // unfolded protein binding // inferred from electronic annotation	0016020 // membrane // inferred from electronic annotation
266818_at	0.0382	0.488	2.04918	0.495139	4.96711	1.01449	10.202	At2g44950	metabolic	C3HC4-type zinc finger protein family contains Pfam profile: PF00097 zinc finger, C3HC4 type (RING finger)	At2g44950	0006512 // ubiquitin cycle // inferred from electronic annotation /// 0006513 // protein monoubiquitination // inferred from direct assay /// 0009965 // leaf morphogenesis // inferred from mutant phenotype /// 0010389 // regulation of G2/M transition of mitotic cell cycle // inferred from mutant phenotype /// 0010390 // histone monoubiquitination // inferred from mutant phenotype /// 0016049 // c…	0004842 // ubiquitin-protein ligase activity // inferred from direct assay /// 0005515 // protein binding // inferred from reviewed computational analysis /// 0005515 // protein binding // inferred from electronic annotation /// 0008270 // zinc ion binding // inferred from reviewed computational analysis /// 0008270 // zinc ion binding // inferred from electronic annotation /// 0016874 // ligase …	0005634 // nucleus // inferred from direct assay /// 0005694 // chromosome // inferred from electronic annotation /// 0005739 // mitochondrion // inferred from direct assay
251232_at	0.0292	0.484	2.06612	0.674728	7.48496	1.39396	15.4824	At3g62780		shock protein SRC2 family contains similarity to shock protein SRC2 [Glycine max] gi|2055230|dbj|BAA19769	At3g62780	---	---	---
251502_at	0.0168	0.48	2.08333	0.656934	6.57509	1.36968	13.7248	At3g59130		CHP-rich zinc finger protein, putative several hypothetical proteins - Arabidopsis thaliana	At3g59130	---	---	---
248652_at	0.0424	0.479	2.08768	0.672295	6.75206	1.4031	14.126	At5g49270	biogenesis	expressed protein contains similarity to phytochelatin synthetase	At5g49270	0048765 // root hair cell differentiation // inferred from mutant phenotype	0048503 // GPI anchor binding // inferred from electronic annotation	0016020 // membrane // inferred from electronic annotation /// 0031225 // anchored to membrane // traceable author statement
265098_at	0.0158	0.451	2.21729	0.511122	5.12496	1.13347	11.3621	At1g04010	lipid	expressed protein	At1g04010	0006629 // lipid metabolic process // inferred from reviewed computational analysis /// 0006629 // lipid metabolic process // inferred from electronic annotation	0004607 // phosphatidylcholine-sterol O-acyltransferase activity // inferred from reviewed computational analysis /// 0004607 // phosphatidylcholine-sterol O-acyltransferase activity // inferred from electronic annotation /// 0016740 // transferase activity // inferred from electronic annotation	0012505 // endomembrane system // inferred from electronic annotation
264512_at	0.00697	0.447	2.23714	0.625962	6.86252	1.40165	15.3622	At1g09575		expressed protein	At1g09575	---	---	0005739 // mitochondrion // inferred from electronic annotation
264230_at	0.0155	0.444	2.25225	0.634783	7.6712	1.42908	17.2883	At1g67460		hypothetical protein	At1g67460	---	0003924 // GTPase activity // inferred from electronic annotation /// 0005525 // GTP binding // inferred from electronic annotation	---
263287_at	0.023	0.442	2.26244	0.634782	23.3865	1.43561	52.9268	At2g36145		expressed protein	At2g36145	---	---	0009535 // chloroplast thylakoid membrane // inferred from direct assay
245099_at	0.0472	0.442	2.26244	0.629307	10.0999	1.42408	22.7749	At2g40830	cellular	RING-H2 finger protein (RHC1a) annotation temporarily based on supporting cDNA gi|3790582|gb|AF079180.1|AF079180	At2g40830	0045454 // cell redox homeostasis // inferred from electronic annotation	0005515 // protein binding // inferred from electronic annotation /// 0008270 // zinc ion binding // inferred from electronic annotation /// 0046872 // metal ion binding // inferred from electronic annotation	---
266233_at	0.0233	0.437	2.28833	0.616496	14.6895	1.40932	33.5093	At2g02340		F-box protein (SKP1 interacting partner 3-related) contains similarity to SKP1 interacting partner 3 GI:10716951 from [Arabidopsis thaliana]	At2g02340	---	---	---
257408_at	0.015	0.432	2.31481	0.61865	10.5356	1.4336	24.4354	At2g17310	defense response	F-box protein family contains F-box domain Pfam:PF00646	At2g17310	0006952 // defense response // inferred from electronic annotation /// 0009617 // response to bacterium // inferred from mutant phenotype /// 0009620 // response to fungus // inferred from mutant phenotype /// 0016567 // protein ubiquitination // inferred from sequence or structural similarity	---	0019005 // SCF ubiquitin ligase complex // inferred from sequence or structural similarity
254119_at	0.0408	0.427	2.34192	0.633991	8.28717	1.48315	19.462	At4g24780		polysaccharide lyase family 1 (pectate lyase) similar to pectate lyase GP:14289169 from [Salix gilgiana]	At4g24780	---	0005509 // calcium ion binding // inferred from electronic annotation /// 0016829 // lyase activity // inferred from sequence or structural similarity /// 0016829 // lyase activity // inferred from electronic annotation /// 0030570 // pectate lyase activity // inferred from reviewed computational analysis /// 0030570 // pectate lyase activity // inferred from electronic annotation /// 0046872 // …	0012505 // endomembrane system // inferred from electronic annotation
247233_at	0.00572	0.425	2.35294	0.601717	13.8001	1.41552	32.4496	At5g64970	transport	mitochondrial carrier protein family contains Pfam profile: PF00153 mitochondrial carrier protein	At5g64970	0006810 // transport // inferred from reviewed computational analysis /// 0006810 // transport // inferred from electronic annotation /// 0006839 // mitochondrial transport // inferred from reviewed computational analysis	0005215 // transporter activity // inferred from sequence or structural similarity /// 0005488 // binding // inferred from reviewed computational analysis /// 0005488 // binding // inferred from electronic annotation	0005739 // mitochondrion // inferred from direct assay /// 0005743 // mitochondrial inner membrane // inferred from reviewed computational analysis /// 0005743 // mitochondrial inner membrane // inferred from electronic annotation /// 0009536 // plastid // inferred from direct assay /// 0016020 // membrane // inferred from electronic annotation /// 0016021 // integral to membrane // inferred from…
246462_at	0.0159	0.424	2.35849	0.47829	4.78463	1.12931	11.3102	At5g16940	metabolic	expressed protein predicted protein, Drosophila melanogaster	At5g16940	0008152 // metabolic process // inferred from electronic annotation	0016846 // carbon-sulfur lyase activity // inferred from electronic annotation	---
262134_at	0.0347	0.415	2.40964	0.616412	11.9125	1.4869	28.7882	At1g77990	transport	sulfate transporter -related similar to sulfate transporter GI:2114106 from [Arabidopsis thaliana]	At1g77990	0006810 // transport // inferred from electronic annotation /// 0008272 // sulfate transport // inferred from electronic annotation	0005215 // transporter activity // inferred from electronic annotation /// 0008271 // secondary active sulfate transmembrane transporter activity // inferred from electronic annotation /// 0015116 // sulfate transmembrane transporter activity // inferred from sequence similarity /// 0015293 // symporter activity // inferred from electronic annotation	0016020 // membrane // inferred from electronic annotation /// 0016021 // integral to membrane // inferred from electronic annotation
262617_at	0.00664	0.412	2.42718	0.583795	10.8248	1.41534	26.2375	At1g06590		APC5 annotation temporarily based on supporting cDNA gi|23429519|gb|AY138229.1|	At1g06590	---	0005488 // binding // inferred from electronic annotation	---
246399_at	0.0243	0.403	2.48139	0.602127	35.1638	1.49486	87.4731	At1g58110	transcription	bZIP family transcription factor similar to bZIP transcriptional activator RSG GI:8777512 from [Nicotiana tabacum]; contains PFAM profile: bZIP transcription factor PF00170	At1g58110	0006355 // regulation of transcription, DNA-dependent // inferred from reviewed computational analysis /// 0006355 // regulation of transcription, DNA-dependent // inferred from electronic annotation	0003677 // DNA binding // inferred from reviewed computational analysis /// 0003700 // transcription factor activity // inferred from reviewed computational analysis /// 0003700 // transcription factor activity // inferred from electronic annotation /// 0005515 // protein binding // inferred from physical interaction /// 0043565 // sequence-specific DNA binding // inferred from electronic annotat…	0005634 // nucleus // inferred from electronic annotation
259482_at	0.0245	0.391	2.55754	0.586158	11.7373	1.4988	30.012	At1g19090	protein/amino acid phosphorilation	serine/threonine protein kinase, putative similar to receptor-like serine/threonine kinase GI:2465925 from [Arabidopsis thaliana]	At1g19090	0006468 // protein amino acid phosphorylation // inferred from electronic annotation	0000166 // nucleotide binding // inferred from electronic annotation /// 0004672 // protein kinase activity // inferred from electronic annotation /// 0004674 // protein serine/threonine kinase activity // inferred from electronic annotation /// 0004702 // receptor signaling protein serine/threonine kinase activity // inferred from sequence or structural similarity /// 0004872 // receptor activit…	0012505 // endomembrane system // inferred from electronic annotation /// 0016020 // membrane // inferred from electronic annotation /// 0016021 // integral to membrane // inferred from electronic annotation
262721_at	0.0206	0.39	2.5641	0.58775	30.5099	1.50887	78.5134	At1g43560	metabolic	thioredoxin family contains Pfam profile: PF00085 Thioredoxin; similar to thioredoxin GI:142153 from [Synechococcus PCC6301]	At1g43560	0006662 // glycerol ether metabolic process // inferred from electronic annotation /// 0045454 // cell redox homeostasis // inferred from electronic annotation	0009055 // electron carrier activity // inferred from electronic annotation /// 0015035 // protein disulfide oxidoreductase activity // inferred from electronic annotation /// 0030508 // thiol-disulfide exchange intermediate activity // inferred from reviewed computational analysis	0009507 // chloroplast // inferred from electronic annotation
260054_at	0.041	0.383	2.61097	0.581361	11.3745	1.51792	29.7764	At1g78130	transport	transporter - related low similarity to spinster type III [Drosophila melanogaster] GI:12003974; contains Pfam profile: PF00083 major facilitator superfamily protein	At1g78130	0006810 // transport // inferred from electronic annotation /// 0009567 // double fertilization forming a zygote and endosperm // inferred from mutant phenotype	0005215 // transporter activity // inferred from electronic annotation /// 0005351 // sugar:hydrogen ion symporter activity // inferred from reviewed computational analysis /// 0015144 // carbohydrate transmembrane transporter activity // inferred from reviewed computational analysis	0016020 // membrane // inferred from reviewed computational analysis /// 0016021 // integral to membrane // inferred from electronic annotation
263616_at	0.0118	0.379	2.63852	0.57058	8.87525	1.50437	23.4244	At2g04680		CHP-rich zinc finger protein, putative	At2g04680	---	0005515 // protein binding // inferred from electronic annotation /// 0008270 // zinc ion binding // inferred from electronic annotation	---
245363_at	0.0321	0.372	2.68817	0.370087	3.70118	0.995828	9.97707	At4g15120		expressed protein	At4g15120	---	---	---
263423_at	0.029	0.371	2.69542	0.570195	24.4994	1.53519	66.1624	At2g31700		hypothetical protein	At2g31700	---	---	0012505 // endomembrane system // inferred from electronic annotation
265267_at	0.0423	0.368	2.71739	0.550961	7.81735	1.49814	21.1197	At2g42920		pentatricopeptide (PPR) repeat-containing protein and genefinder	At2g42920	---	0005488 // binding // inferred from electronic annotation	---
266857_at	0.0241	0.366	2.73224	0.550478	13.7257	1.502	37.3374	At2g26900	transport	bile acid:sodium symporter family low similarity to SP|Q12908 Ileal sodium/bile acid cotransporter {Homo sapiens}; contains Pfam profile PF01758: Sodium Bile acid symporter family	At2g26900	0006814 // sodium ion transport // inferred from reviewed computational analysis /// 0006814 // sodium ion transport // inferred from electronic annotation /// 0015711 // organic anion transport // inferred from electronic annotation	0005215 // transporter activity // inferred from sequence or structural similarity /// 0008508 // bile acid:sodium symporter activity // inferred from reviewed computational analysis /// 0008508 // bile acid:sodium symporter activity // inferred from electronic annotation	0016020 // membrane // inferred from reviewed computational analysis /// 0016020 // membrane // inferred from electronic annotation /// 0016021 // integral to membrane // inferred from electronic annotation
266441_at	0.0179	0.364	2.74725	0.560563	11.825	1.54041	32.562	At2g43250		expressed protein and genefinder	At2g43250	---	---	---
265520_at	0.0367	0.358	2.7933	0.523462	5.69818	1.46401	15.89	At2g06020	transcription	myb family transcription factor contains Pfam profile: PF00249 myb-like DNA-binding domain	At2g06020	0045449 // regulation of transcription // traceable author statement /// 0045449 // regulation of transcription // inferred from electronic annotation	0003677 // DNA binding // inferred from reviewed computational analysis /// 0003677 // DNA binding // inferred from electronic annotation /// 0003700 // transcription factor activity // inferred from sequence or structural similarity	0005634 // nucleus // inferred from electronic annotation
247323_at	0.000686	0.355	2.8169	0.527851	7.67477	1.48813	21.6362	At5g64170		expressed protein similar to unknown protein (emb|CAB77570.1)	At5g64170	---	---	---
258008_at	0.0433	0.35	2.85714	0.551045	22.6131	1.57458	64.8731	At3g19430		late embryogenesis abundant protein -related similar to GB:AAB01570 from [Picea glauca]	At3g19430	---	0005199 // structural constituent of cell wall // inferred from electronic annotation	---
258433_at	0.0403	0.345	2.89855	0.429421	4.33852	1.24541	12.4952	At3g16640		translationally controlled tumor protein -related similar to translationally controlled tumor protein GB:AAD10032 from [Hevea brasiliensis]	At3g16640	---	0005509 // calcium ion binding // inferred from electronic annotation	0005737 // cytoplasm // inferred from electronic annotation
257003_at	0.00161	0.332	3.01205	0.499929	5.3124	1.50466	15.9875	At3g14110	metabolic	tetratricopeptide repeat (TPR)-containing protein contains Pfam profile PF00515: TPR Domain	At3g14110	0000304 // response to singlet oxygen // inferred from genetic interaction /// 0015995 // chlorophyll biosynthetic process // inferred from mutant phenotype	0005488 // binding // inferred from electronic annotation	0009535 // chloroplast thylakoid membrane // inferred from direct assay /// 0009941 // chloroplast envelope // inferred from direct assay
245860_at	0.0241	0.322	3.10559	0.509647	14.0378	1.58406	43.7237	At5g28310		oxidoreductase - related low similarity to glyoxylate reductase from Thermococcus litoralis [gi:13515409]	At5g28310	---	0016491 // oxidoreductase activity // inferred from reviewed computational analysis /// 0016616 // oxidoreductase activity, acting on the CH-OH group of donors, NAD or NADP as acceptor // inferred from electronic annotation /// 0048037 // cofactor binding // inferred from electronic annotation	---
251209_at	0.0188	0.316	3.16456	0.505739	11.9373	1.60201	37.8003	At3g62890		pentatricopeptide (PPR) repeat-containing protein contains Pfam profile PF01535: PPR repeat	At3g62890	---	0005488 // binding // inferred from electronic annotation	---
249605_at	0.0479	0.284	3.52113	0.4075	4.07508	1.43449	14.4118	At5g37240		hypothetical protein predicted protein, Arabidopsis thaliana	At5g37240	---	---	---
259197_at	0.0497	0.281	3.55872	0.440809	9.14899	1.57105	32.2914	At3g03670	response do stress	peroxidase, putative similar to peroxidase GB:CAA66966 [Arabidopsis thaliana]	At3g03670	0006979 // response to oxidative stress // inferred from electronic annotation /// 0042744 // hydrogen peroxide catabolic process // inferred from electronic annotation	0004601 // peroxidase activity // inferred from reviewed computational analysis /// 0004601 // peroxidase activity // inferred from electronic annotation /// 0005506 // iron ion binding // inferred from electronic annotation /// 0005509 // calcium ion binding // inferred from electronic annotation /// 0016491 // oxidoreductase activity // inferred from electronic annotation /// 0046872 // metal i…	0012505 // endomembrane system // inferred from electronic annotation
261377_at	0.0345	0.267	3.74532	0.452134	8.47501	1.69309	31.8761	At1g18850		expressed protein	At1g18850	---	---	---
264570_at	0.00229	0.251	3.98406	0.403415	18.7169	1.61029	74.7142	At1g05350		thiF family protein low similarity to SP|P30138 Adenylyltransferase thiF (EC 2.7.7.-) {Escherichia coli}; contains Pfam profile PF00899: ThiF family	At1g05350	---	0003824 // catalytic activity // inferred from reviewed computational analysis	---
253809_at	0.0228	0.133	7.5188	0.277792	4.41229	2.092	33.5134	At4g28320	carbohydrate	glycosyl hydrolase family 5/cellulase ((1-4)-beta-mannan endohydrolase) mannan endo-1,4-beta-mannosidase (EC 3.2.1.78) - tomato, PIR2:T04323	At4g28320	0005975 // carbohydrate metabolic process // inferred from electronic annotation /// 0008152 // metabolic process // inferred from electronic annotation	0003824 // catalytic activity // inferred from electronic annotation /// 0004553 // hydrolase activity, hydrolyzing O-glycosyl compounds // inferred from reviewed computational analysis /// 0004553 // hydrolase activity, hydrolyzing O-glycosyl compounds // inferred from electronic annotation /// 0016787 // hydrolase activity // inferred from electronic annotation /// 0016798 // hydrolase activity…	0012505 // endomembrane system // inferred from electronic annotation
ANOVA ripe unripe
Ripe Unripe CDF75
Ripe Unripe CDF75 Default Interpretation - Genes from all genes with statistically significant differences when grouped by 'Stage'; parametric test, variances not assumed equal (Welch t-test). p-value cutoff 0.05, multiple testing correction: None. This restriction tested 22,810 genes; 3,524 genes had insufficient data for a comparison. About 964.3 genes would be expected to pass the restriction …
