# Supplementary material for: Analysis of ripening-related gene expression in papaya using an Arabidopsis-based microarray
Source: BMC Plant Biol. 2012 Dec 21;12:242. doi: 10.1186/1471-2229-12-242 (PMC3562526; doi:10.1186/1471-2229-12-242)
Supplement: Additional file 6 — Differentially expressed probe-sets identified in papaya fruit. This table shows, in a reduced form, the probe-sets that were differentially expressed according to fold changes between ripe X unripe, but with a statistical p-value cut-off of 0.10, which returned 1,091 differentially expressed probe-sets. [file 1471-2229-12-242-S6.xls]

## Sheet: Plan1
Systematic name	Fold change
259078_at	0.603437
264472_at	0.907417
245292_at	0.379121
264002_at	-0.49304
248502_at	0.817774
266189_at	-1.47835
255091_at	0.362813
262617_at	-1.29076
262775_at	1.42183
250072_at	-0.72006
249266_at	0.358492
252027_at	-0.578044
245316_at	1.19055
258625_at	-0.430514
253005_at	0.362937
264186_at	-0.550131
245482_at	0.409146
252315_at	-0.641267
245185_at	0.589436
247370_at	-0.41128
254821_at	-1.54468
250823_at	0.327636
253075_at	0.482029
248804_at	-0.777884
253106_at	-0.554135
253697_at	-0.625565
261926_at	0.412699
259859_at	-0.610326
256755_at	0.977487
266141_at	0.857811
256852_at	-0.526944
267426_at	0.550963
258982_at	-0.651495
252350_at	-0.716688
260262_at	-0.66972
267535_at	-0.748809
246656_at	0.785497
246574_at	0.777511
252022_at	0.374143
247257_at	0.74294
255853_at	0.409612
253634_at	0.574588
253824_at	0.522736
254495_at	1.31798
253422_at	0.317482
251088_at	1.32691
258372_at	-0.861632
248250_at	0.505124
247265_at	0.487446
246896_at	0.658063
253517_at	0.424242
248252_at	1.06761
252695_s_at	0.907077
263664_at	1.05961
265282_at	0.392124
253268_s_at	0.336012
250626_at	0.439972
261902_at	0.483629
265087_at	0.429789
253307_at	0.657422
258285_at	-0.473948
258304_at	-0.555547
263167_at	-0.491309
265382_at	0.536742
255878_at	0.926998
250859_at	-0.925582
258054_at	0.456985
246899_at	-0.724497
265006_at	0.361215
251214_at	0.57475
250581_at	0.778268
257624_at	1.90853
253915_at	0.646786
256236_at	-0.802479
252709_at	1.20513
253277_at	0.46787
252970_at	1.03215
247605_at	-1.74128
254355_at	0.56492
256176_at	-1.09552
259872_at	1.40515
247361_at	-0.506252
246518_at	0.372007
267050_at	-0.468512
246128_at	0.362845
247546_at	0.68693
262267_at	0.43601
252455_at	1.19748
250943_at	-0.662811
261332_s_at	0.351505
261369_at	-0.41323
252176_at	0.747822
255147_at	-0.633606
247541_at	-0.676432
261884_at	-0.49097
258039_at	0.542658
252859_at	0.541476
246300_at	0.416704
263872_at	0.448358
247323_at	-1.50712
249225_at	-0.415461
246342_at	0.333283
267208_at	-0.791959
251225_at	0.63335
260162_at	-1.12829
251488_at	-0.507323
245470_at	0.336497
255371_at	0.524575
256245_at	-0.920881
265044_at	-0.449079
245849_at	-0.581557
249365_at	1.12616
260597_at	1.22405
247048_at	0.516219
264582_at	-0.956566
245003_at	-0.702781
246422_at	0.5025
253001_at	0.529489
251131_at	1.00903
259400_at	0.373158
247901_at	0.491158
256455_at	-0.584503
249714_at	0.564293
249377_at	-0.612405
246191_at	-0.435557
262697_at	-0.471194
247176_at	1.03219
264933_at	-0.520338
247556_at	0.949027
257235_at	0.331276
247798_at	-0.842419
267278_at	0.517705
248571_at	0.348413
250037_at	-0.769031
252148_at	0.359046
256886_at	0.350094
246204_at	0.681631
245302_at	0.607149
261169_at	-1.01165
258225_at	-0.693569
260428_at	-0.556776
262581_at	-0.707297
262022_at	-0.430897
247569_at	1.38155
261238_at	1.46998
258643_at	1.31043
251737_at	-0.701696
246484_at	0.622986
260677_at	0.613495
252662_at	-0.527742
251597_at	0.416502
260384_at	0.862175
257801_at	0.392135
259288_at	0.352589
252730_at	0.959611
259890_at	0.641687
256606_at	1.24694
258122_at	0.989897
245388_at	0.553336
263728_at	-0.853746
247340_at	0.462035
248666_at	-0.759907
247247_at	0.75976
261194_at	0.384286
252271_s_at	-0.523399
266043_at	0.643334
264446_at	-1.02131
247092_at	-0.705733
259971_at	2.15542
263172_at	-0.467195
247364_at	0.747893
256770_at	0.703321
254994_at	0.36992
261152_at	-0.794973
245034_at	-0.67391
253152_at	0.686507
248596_at	-0.694985
251526_at	-0.603173
258153_at	-0.713481
251927_at	0.547323
248787_at	2.20486
260529_at	0.72004
248334_s_at	-0.979125
265180_at	0.642021
246428_at	0.542447
257231_at	-0.532782
247619_at	-0.641343
246274_at	0.491074
264236_at	0.741121
264717_at	0.756133
253869_at	-0.431846
248752_at	0.786318
262157_at	-1.0209
250634_at	0.7105
249651_at	0.834665
252333_at	-0.747208
261292_at	0.694676
246179_at	0.927183
247150_at	0.554115
252368_at	-1.00475
266670_at	-1.5675
262877_at	0.454691
265343_at	-1.12424
252096_at	0.550434
252012_at	0.489246
252476_at	-0.756716
248475_at	-0.974204
251257_at	1.05347
245016_at	0.515395
267119_at	0.953331
259630_at	0.665052
254529_at	0.36344
259998_at	0.463142
249283_at	-1.11384
266937_at	0.423431
264926_at	-0.459264
264550_at	-0.587621
254025_at	0.42484
254154_at	0.355329
262748_at	0.610502
265037_at	0.403216
262656_at	0.596252
257003_at	-1.58841
266699_at	0.688277
249267_at	1.50318
262706_at	-0.86299
247131_at	-0.665512
258264_at	0.669821
263685_at	0.579414
262990_at	-1.09051
248119_at	1.42051
263430_at	0.551155
260621_at	0.433548
249082_at	0.34217
251046_at	0.427191
246901_at	-0.442986
250839_at	0.325756
249458_at	0.882734
261098_at	-0.470979
252268_at	-0.641053
249058_at	0.46955
249790_at	-0.578669
265222_at	-0.763877
266229_at	-0.478074
255973_at	0.51231
246367_at	0.851656
256931_at	-0.417739
260485_at	0.378274
254876_at	1.09387
265430_at	0.347694
265714_at	0.449957
264840_at	0.393789
261367_at	-0.491617
255590_at	1.07125
245970_at	-0.7789
263746_at	0.352496
247597_at	0.384695
250903_at	0.379325
255175_at	0.338592
247770_at	0.368415
264585_at	-0.486487
266780_at	-0.523044
261618_at	1.52429
263672_at	1.026
266319_s_at	0.545867
263440_at	0.403812
265638_at	1.15754
255459_at	0.6501
253585_at	0.361454
265518_at	-0.58855
263325_at	0.679148
259534_at	1.21937
256771_at	1.12137
248517_at	1.04036
253388_at	0.565528
266006_at	0.38491
262669_at	-0.460755
257804_at	-0.681364
251600_at	0.842042
263743_at	-0.457473
256241_at	-0.809509
260237_at	0.46048
247602_at	1.63645
246495_at	-0.657686
246690_at	-1.16017
253747_at	-0.418622
254124_at	0.351446
264280_at	0.478177
257993_at	-0.432182
261805_at	-1.04487
251936_at	-0.585596
253961_at	0.326741
267492_at	0.958872
253525_at	0.494866
264230_at	-1.16388
263150_at	0.759838
261955_at	0.509651
251577_at	-0.782479
264171_at	0.329308
266092_at	-0.410727
251910_at	0.410265
263913_at	0.667336
253328_at	-0.707869
245150_at	0.379423
256003_at	0.576332
263218_at	1.25996
245748_at	-0.563168
262360_at	-0.544966
259310_s_at	-0.700527
247201_at	-0.422432
247180_at	-0.501177
264203_at	0.368968
266233_at	-1.19824
263712_at	-0.857647
266227_at	1.15942
260802_at	0.335573
254823_at	0.47338
246113_at	0.35402
252860_at	0.58823
250544_at	0.347923
263367_at	-0.42188
250651_at	0.764937
254090_at	0.696913
254663_at	1.85371
257244_at	0.586452
257184_at	0.446733
258260_at	-0.893085
262487_at	0.78793
247463_at	0.599059
260048_at	1.47507
255262_at	-0.563327
246060_at	-0.627375
255466_at	-0.875111
248198_at	-0.618362
248634_at	-0.53603
256441_at	-0.935081
259344_at	0.626133
248240_at	0.545149
262788_at	0.375577
265402_at	-0.476071
259260_at	0.434183
267590_at	-0.4818
256401_at	-0.437456
261318_at	0.35727
256377_at	-0.576908
255533_at	-0.658511
253664_at	0.805261
253520_at	0.522335
245559_at	0.702023
245068_at	0.534217
259686_at	0.369107
267202_s_at	1.41162
250054_at	0.679959
248762_at	-0.448969
257193_at	-0.790168
260792_at	-0.621165
248449_at	0.982041
248701_at	1.09923
262546_at	0.987342
259030_at	-0.549582
263414_at	0.417043
260908_at	1.02976
246391_at	0.50789
263029_at	0.418354
258882_at	1.36594
258758_at	0.477322
260618_at	-0.623877
262394_at	0.68055
259984_at	1.51355
247354_at	0.468635
265785_at	-0.781579
261587_at	0.560446
252546_at	-0.446074
267240_at	0.953031
261614_at	0.7854
247488_at	-0.567397
248766_at	0.462627
247762_at	-0.885904
254521_at	0.605357
263690_at	0.411993
261326_s_at	-0.411413
267039_at	-0.453825
257764_at	0.372709
250524_at	0.828407
255282_at	0.347923
251388_at	0.336068
255617_at	0.803143
245997_at	1.04883
251376_at	0.374363
254570_s_at	-1.03787
255560_at	-0.411012
258675_at	-0.543212
257752_at	0.871452
266948_at	0.789622
256291_at	1.06196
244923_s_at	-0.513222
264511_at	0.521646
250158_at	0.387588
265299_at	0.409144
263101_s_at	0.429168
256550_at	0.333333
266857_at	-1.44083
251259_at	0.35762
260061_at	0.495774
248954_at	0.801578
259739_at	-0.628351
258433_at	-1.53909
257678_at	-1.85503
258495_at	0.371123
264122_at	0.721036
251523_at	-0.639506
252512_at	-0.66588
262175_at	-1.8458
264476_at	-0.507829
260111_at	0.444569
258281_at	-0.987452
259657_at	0.374974
256636_at	-0.536307
254846_at	0.414039
262368_at	-0.416967
250892_at	-0.592464
267178_at	1.62024
248660_at	-0.569753
248989_at	-1.58783
247464_at	0.53753
245977_at	0.490046
249221_at	-0.432201
267334_at	-0.421885
250636_at	0.362952
263730_at	1.14538
254341_at	0.631908
260503_at	0.318081
263456_at	0.571553
257078_at	0.600835
252780_at	0.607253
251535_at	-1.24998
245397_at	0.608546
246517_at	0.820695
247070_at	1.40452
259384_at	-0.479414
267371_at	0.376869
253706_at	1.03191
246122_at	0.911585
265095_at	0.580397
245099_at	-1.18263
257949_at	-0.43882
252732_at	-0.425499
246462_at	-1.24696
257409_at	0.631785
263557_at	1.75802
245396_at	-0.484404
246533_at	0.457594
245314_at	1.61158
246634_at	1.64484
267043_at	-0.840695
265901_at	-0.522874
256024_at	-0.782957
261583_at	1.45887
267543_at	0.695119
245051_at	0.449795
259768_at	1.0835
252391_at	0.703436
263315_at	0.676786
250247_at	0.390078
260034_at	-0.546494
259468_at	-0.728018
266108_at	0.357097
257120_at	-0.652632
266672_at	-1.38177
250394_at	-0.722662
250291_at	-0.571595
250986_at	-0.923929
262322_at	0.807567
249453_at	0.486073
264662_at	0.456328
258109_at	0.547181
258206_at	0.78693
260382_at	0.336049
260863_at	-1.68551
254608_at	0.685791
246400_at	0.715832
245060_at	-0.657692
263740_at	0.331782
259645_at	0.505815
247625_at	-0.657201
247013_at	0.731815
247233_at	-1.24179
254192_at	0.750312
258515_at	1.64026
265400_at	-0.494805
263242_at	0.853451
247010_at	-0.597225
247097_at	-0.491945
247859_at	0.463876
251766_at	0.557303
251618_at	-0.556572
247900_at	0.457726
245029_at	1.00791
262441_at	0.35898
263181_at	0.480312
246922_at	1.04225
245881_at	0.376076
254313_at	0.323555
247425_at	0.422484
253572_at	0.776295
248476_at	0.650443
261252_at	-0.975442
246358_x_at	-0.536195
256828_at	-0.41556
267215_at	1.64178
266400_at	0.395322
253508_at	-0.534092
261756_at	0.633494
259876_at	1.07487
251554_at	-0.675337
266505_at	-0.426389
251330_at	0.976976
263796_at	0.71092
262897_at	0.332346
259781_at	1.06996
256263_at	0.546124
249072_at	0.323013
266253_at	0.322573
266667_at	0.995217
265675_at	0.747202
264175_at	-0.448503
258269_at	-0.636016
263233_at	0.588235
260864_at	-0.412078
264484_at	-0.456773
247893_at	0.626641
259635_at	0.526427
245363_at	-1.43241
251796_at	-0.555328
253647_at	0.757317
267224_at	0.333163
261108_at	0.59452
258411_at	1.04824
267073_at	-0.494796
260856_at	-0.481033
252992_at	-0.63918
248163_at	0.36593
248034_at	0.696826
262247_at	-0.593719
246385_at	1.79067
264916_at	0.99179
254617_s_at	-1.24374
251710_at	-0.802909
249351_at	0.662658
264211_at	-0.596521
249914_at	0.501233
262580_at	-1.70253
258843_at	-0.512098
248627_at	-0.804397
246889_at	1.33413
247820_at	0.546935
254706_at	0.362748
245616_at	-0.556446
248445_at	0.700297
262768_at	-0.534599
257480_at	0.88191
255627_at	-0.995256
247342_at	-0.674446
252055_at	0.68947
244995_at	-1.25335
251502_at	-1.06856
256765_at	0.40937
251332_at	-1.00839
258458_at	-0.492974
251713_at	0.611794
254758_at	-0.759887
254857_at	0.563461
258940_at	1.86733
257877_at	-0.748568
263013_at	-1.08669
253581_at	-0.648966
245153_at	0.543987
251299_at	0.578959
249427_at	0.654107
246152_at	0.656922
250397_at	-0.433653
258980_at	0.756892
247656_at	0.583899
257408_at	-1.22569
246503_at	0.473592
258837_at	-0.740352
256111_at	0.403391
260903_at	0.352192
261051_at	0.33223
259924_at	0.329921
247553_at	0.453051
252431_at	-0.519309
265078_at	0.394501
260389_at	0.346288
248956_at	-0.584963
261881_at	0.565311
245284_at	0.383969
253331_at	0.880427
248728_at	1.55684
264581_at	-0.793976
251776_at	0.737635
257197_at	-0.792265
254171_at	0.471516
265075_at	-0.675263
261959_s_at	-0.956201
256696_at	0.623003
254433_at	-0.476625
258795_at	0.43008
253547_at	0.672795
256529_at	0.496467
265520_at	-1.49277
264293_at	0.556195
248566_s_at	-0.416963
254321_at	0.562939
266475_at	0.499343
245013_at	-0.976996
259106_at	0.910559
247115_at	-1.00999
249601_at	0.434376
245383_at	-1.02669
247882_at	0.361064
260832_at	0.537561
258941_at	0.872071
250935_at	-0.601512
250703_at	-0.662309
250515_at	0.498213
246348_at	-0.60952
250621_at	-0.491641
246035_at	0.708717
266288_s_at	1.0529
266835_at	1.08982
253406_at	-1.03001
254065_at	-0.737849
262512_at	-0.592395
263678_at	-0.53218
245224_at	-0.851694
249163_at	0.746659
256799_at	0.881973
264820_at	0.690696
244938_at	-1.23437
247720_at	-0.846783
258735_at	-0.798414
251427_at	-0.43789
245699_at	1.15382
256935_at	0.724687
264713_at	-0.481218
253771_at	-0.630265
245872_at	2.23407
249157_at	-1.07791
255384_at	0.405256
247094_at	-0.421345
262515_at	0.573286
248704_at	0.505884
256608_at	0.438754
265873_at	1.38854
247054_at	1.06719
258228_at	-0.580225
259119_at	0.36562
264743_at	1.72332
259482_at	-1.35883
258807_at	0.428365
267542_at	1.68197
266742_at	1.98039
254899_at	0.679013
254975_at	-2.14561
254965_at	-1.20651
259650_at	-0.522895
251444_at	-0.443671
248487_at	1.2436
252252_at	0.470169
261419_at	0.347249
247514_at	1.4487
245790_at	0.59636
265749_at	0.451729
257377_at	1.01461
258311_at	-0.631149
252379_at	0.362414
258539_at	0.77905
247742_at	0.736625
260020_at	0.779336
256734_at	-0.683265
258459_at	0.329538
256325_at	-0.595721
252556_at	-0.595746
247061_at	0.449138
245098_at	0.544353
266121_at	-0.549398
266902_at	-0.409073
267530_at	0.467213
259437_at	0.514478
246360_at	0.36037
255943_at	0.972595
250898_at	-1.20818
249648_at	0.355508
262283_at	0.513778
260436_at	-0.443877
266441_at	-1.47414
251386_at	-0.606998
257984_at	-0.732751
249176_at	0.698624
246250_at	0.601492
259666_at	0.383416
250470_at	4.18344
245860_at	-1.6451
262323_at	0.450147
264512_at	-1.17747
249927_at	-0.9735
262898_at	-0.798482
246730_at	-0.452569
260288_at	1.55149
265737_at	-0.806147
249569_at	0.430656
266966_at	0.473641
259377_at	0.521477
254156_at	0.986085
258181_at	0.521367
249895_at	0.538936
256818_at	0.898034
261213_at	0.442901
263514_at	1.01642
246885_at	-0.542004
248294_at	0.982371
247468_at	-0.654668
264658_at	-1.00968
250611_at	0.557604
252498_at	-0.448064
260229_at	-0.514335
254995_at	0.473643
253090_at	0.576562
256865_at	-1.5506
258536_at	-0.931647
264780_at	-0.4574
258977_s_at	0.436271
260523_at	0.963754
265898_at	0.396952
248173_at	-0.756021
257892_at	0.670317
257865_at	-0.862378
261421_at	-0.55663
249929_at	-0.758589
260795_at	0.78648
255714_at	0.605663
246485_at	0.576567
245471_at	0.349441
264341_at	-1.64799
252278_at	0.423656
265269_at	0.339839
256225_at	0.341268
264523_at	0.62293
249797_at	0.35333
253561_at	-0.642551
246822_at	0.380679
250628_at	0.415587
262328_at	0.799855
254683_at	0.369336
261416_at	-0.555603
266053_at	-1.20579
266369_at	-0.65997
259197_at	-1.82409
262315_at	0.364026
259320_at	-0.472957
262305_at	0.58574
252894_at	-0.641686
260446_at	0.352555
263575_at	-1.60577
247448_at	0.386651
251845_at	0.666848
267444_at	0.320511
248299_at	1.29514
264537_at	0.422988
266041_s_at	-0.623729
247792_at	0.723474
245329_at	-0.541912
256409_at	-0.986181
253006_at	-0.488922
261377_at	-1.91467
251233_at	0.340272
256954_at	-1.00289
246232_at	0.995909
252957_at	0.413784
255207_at	0.430435
248469_at	0.824928
263724_at	0.614305
252735_at	-0.406204
258710_s_at	0.785371
259312_at	-0.607921
260042_at	0.728377
247905_at	-0.57302
248897_at	0.642068
266818_at	-1.04809
256226_at	-0.457635
259454_at	1.14206
258791_at	-0.424262
260725_at	0.446741
252993_at	-0.687939
259873_s_at	-0.655702
251150_at	1.10569
263890_at	0.973905
251839_at	0.409961
261585_at	0.369786
260054_at	-1.40174
248551_at	0.52937
265628_at	0.824672
260353_at	0.729123
254652_at	0.803844
255984_at	0.818847
245802_at	0.915626
254788_at	-0.858117
267321_at	0.387457
254153_at	0.829156
249063_at	-0.64748
255484_at	0.643816
259059_at	0.629557
247902_at	0.532739
257131_at	0.440484
263633_at	0.852468
265502_at	-0.526272
248663_at	1.06852
258921_at	-0.458478
266871_at	0.520966
246621_at	0.423519
249970_at	-0.582894
263870_at	-1.85643
246505_at	0.385082
249254_at	0.622022
256884_at	-0.453065
253282_at	-1.21415
260372_at	0.331791
257671_at	-0.414946
266770_at	-0.418165
257966_at	0.443607
256744_at	-0.582222
249166_at	0.366194
255512_at	0.316436
249126_at	-0.763017
246242_at	0.441715
255210_at	-0.79412
263731_at	0.430141
262239_at	1.34491
245946_at	0.572039
253495_at	0.369093
252048_at	0.621886
263264_at	0.565118
250400_at	0.392282
259605_at	0.399062
265697_at	-0.588531
248976_at	0.374546
257889_at	-0.77033
253968_at	-0.902654
246675_at	-0.775327
259112_at	0.523057
258328_at	0.889901
248911_at	-0.474856
250623_at	0.512128
259404_at	0.412709
255591_at	0.623479
262910_at	-0.51449
261300_at	-1.2572
252032_at	-0.42024
256788_at	1.3176
256394_at	0.606706
258992_at	-0.644421
264201_at	-0.444062
252291_s_at	0.464515
251248_at	0.521213
256290_at	-0.489844
264065_at	0.662468
257198_at	-1.42181
254690_at	0.52789
255542_at	-0.451769
266160_at	0.5015
262325_at	0.531835
262832_s_at	0.347988
249957_at	-0.738621
247615_at	0.321928
260057_at	0.901999
248908_at	0.591299
259006_at	1.03022
261049_at	0.794127
255661_at	-0.430296
251249_at	-0.562742
261068_at	-0.634206
260561_at	-0.495227
266862_at	-0.714331
257887_at	-0.637306
262254_at	1.70723
245948_at	-0.580103
266874_at	0.346439
245765_at	0.450963
246722_at	-1.42366
253570_at	0.885209
252155_at	0.893987
262134_at	-1.2754
248577_at	0.757056
253743_at	0.555054
252471_at	0.86031
247753_at	0.407237
261856_at	1.42849
258545_at	0.318475
261427_at	0.757137
247801_at	0.752721
265868_at	1.38594
249153_s_at	0.663892
254946_at	0.370417
246253_at	0.338842
249446_at	0.431273
249800_at	0.397205
257398_at	-0.853291
257233_at	-0.610091
263759_at	0.447408
252352_at	-0.736446
251062_at	0.641825
266879_at	0.780409
262558_at	0.625958
251141_at	-0.461269
254650_at	1.50898
264955_at	-0.746496
267504_at	-0.970951
264039_at	-0.41249
251014_at	1.568
251578_at	0.424332
266523_at	-0.422379
249190_at	-1.15665
249317_at	-0.642619
254107_at	-0.617516
255237_at	0.388545
258523_at	0.331474
253921_at	0.963525
259000_at	-0.570216
256982_at	0.392383
255216_s_at	0.364358
261835_at	0.362176
256478_at	1.15033
247691_at	0.656491
249791_at	-0.476732
267526_at	0.414932
258720_at	0.787259
263924_at	0.506562
263716_at	-0.900018
263423_at	-1.4449
248012_at	1.72239
263821_s_at	0.326092
248486_at	1.80187
266140_at	-0.748573
252142_at	-0.463929
252850_at	-0.718088
254754_at	-1.60461
258691_at	0.321211
260224_at	0.462054
253951_at	-0.790867
250593_at	2.12296
245483_at	0.557151
249008_at	1.05018
249213_at	0.720204
251817_at	-0.505313
257969_at	0.378644
251371_at	-0.547488
260046_at	-1.26365
251135_at	-0.434709
256195_at	-0.966161
249833_at	-0.652302
257533_at	0.696195
248007_at	-0.917039
266673_at	0.689369
255426_at	0.781761
264302_at	0.591095
265991_at	0.856834
249380_at	0.332373
255065_s_at	-0.905402
264705_at	-0.537686
250252_at	-0.834141
249484_at	-0.507987
249605_at	-1.80621
250674_at	0.320217
247724_at	-0.896454
263667_at	0.567041
262708_at	0.349279
252088_at	-0.454044
254942_at	1.41007
251324_at	-1.13783
267133_at	-0.805503
248451_at	0.467197
249428_at	0.892298
245000_at	-0.6323
265666_at	-0.479788
267036_at	0.514188
254119_at	-1.23109
258983_at	0.360114
253057_at	0.871928
258008_at	-1.52314
265658_at	2.07251
266212_at	-0.824977
255491_at	-0.407296
244983_at	-0.830277
263631_at	0.81683
245220_at	-0.785206
261229_at	0.647577
263023_at	0.469177
265591_at	0.935186
250791_at	0.465254
252037_at	-0.76306
246786_at	0.359739
263938_at	1.13685
248421_at	0.721425
248343_at	0.392478
255979_at	0.592665
251334_at	0.333773
258613_at	0.963924
246120_at	0.531447
247307_at	1.61724
251581_at	0.806042
266118_at	-0.407207
253038_at	-0.742022
252879_at	-0.940025
257428_at	0.733238
248920_at	0.681906
253184_at	-0.458833
246302_at	-0.595349
247529_at	-0.470703
250351_at	0.389163
259145_at	-1.40917
264003_at	0.420071
250799_at	0.492248
249935_at	0.466747
256901_at	1.42618
262747_at	0.5854
255373_s_at	0.526873
262634_at	0.457918
250227_at	1.19866
252195_at	2.05282
254558_at	-0.646231
260893_at	1.40326
267452_at	0.331452
258354_at	-0.485752
251097_at	0.595549
260891_at	-0.890756
245763_at	-0.407666
260857_at	-0.776174
245951_at	0.319077
254662_at	0.59323
262721_at	-1.38089
260244_at	-0.493539
264243_at	0.638019
252169_at	1.19265
250686_at	0.732154
258553_at	-1.29712
266204_at	0.694803
258282_at	0.540115
257525_at	0.580928
248792_at	0.398077
247965_at	1.13211
259305_at	0.991444
247117_at	-0.472267
254869_at	0.558743
263616_at	-1.42042
250729_at	-0.788049
253536_at	0.601388
249261_at	-0.466527
256579_at	1.69646
245065_at	-0.652154
256625_at	-0.698972
261248_at	-0.708928
258937_at	-0.951218
258629_at	-0.704993
245807_at	-0.611405
252610_x_at	0.818025
246512_at	0.660283
249422_at	-0.467833
261192_at	0.789501
253193_at	0.600496
262147_at	-0.464045
254770_at	-0.43793
266563_at	0.997213
266801_at	0.463092
245094_at	0.733149
265914_at	0.358817
266663_at	0.409351
255688_at	-0.679547
254118_at	0.420437
260120_at	0.370643
245526_at	-0.550316
265161_at	0.896656
259829_at	-0.705159
266633_at	0.615586
261770_at	-0.455076
245991_at	-0.502649
257689_at	0.7159
254010_at	1.12327
256934_at	1.6776
265115_at	0.500247
246489_at	1.45504
