# Supplementary material for: Analysis of ripening-related gene expression in papaya using an Arabidopsis-based microarray
Source: BMC Plant Biol. 2012 Dec 21;12:242. doi: 10.1186/1471-2229-12-242 (PMC3562526; doi:10.1186/1471-2229-12-242)
Supplement: Additional file 8 — Differentially expressed transcription factors from papaya, tomato and grape. This table is a simplified version of Table 2 (edited in Excel program) and Figure 3. The table only returns the results from MapMan analysis of overview ripening regulation of papaya fruit, but there is no comparison of transcription factors between three species. [file 1471-2229-12-242-S8.xls]

## Sheet: MapManExport
BIN CODE	TOMATO				FOLD
27.3.3	RNA.regulation of transcription.AP2/EREBP, APETALA2/Ethylene-responsive element binding protein family	les.4102.1.s1_at	Transcript	MULTIPLE HITS: (sgn-u584755,sgn-u589209,sgn-u584756) sgn-u584755: weakly similar to ( 107)AT2G47520| Symbols: | AP2 domain-containing transcription factor, putative | chr2:19509961-19510560 REVERSEvery weakly similar to (99.8)ERF1_ORYSAmoderately similar to ( 361)UniRef90_Q6RJ36cluster: ethylene-binding protein; n=2; solanum lycopersicum|rep: ethylene-binding protein - solanum lycopersicum (tomat…	2.18379
27.3.6	RNA.regulation of transcription.bHLH,Basic Helix-Loop-Helix family	lesaffx.19952.1.s1_at	Transcript	(sgn-u565924): weakly similar to ( 199)AT4G09180| Symbols: | basic helix-loop-helix (bHLH) family protein | chr4:5847510-5849497 FORWARDweakly similar to ( 200)UniRef90_A7QLZ6cluster: chromosome chr18 scaffold_122, whole genome shotgun sequence; n=1; vitis vinifera|rep: chromosome chr18 scaffold_122, whole genome shotgun sequence - vitis vinifera (grape) Tomato 200607#2 [5 ESTs aligned] (*GB) gi|…	2.20059
27.3.22	RNA.regulation of transcription.HB,Homeobox transcription factor family	lesaffx.67017.1.s1_at	Transcript	(sgn-u571927): moderately similar to ( 385)AT5G25220| Symbols: KNAT3 | KNAT3 (KNOTTED1-LIKE HOMEOBOX GENE 3) | chr5:8736211-8738090 FORWARDmoderately similar to ( 388)KNAP3_MALDOmoderately similar to ( 415)UniRef90_O22300cluster: homeobox protein knotted-1-like let12; n=2; solanum lycopersicum|rep: homeobox protein knotted-1-like let12 - solanum lycopersicum (tomato) (lycopersicon esculentum) Tom…	2.45062
27.3.25	RNA.regulation of transcription.MYB domain transcription factor family	les.4982.1.s1_at	Transcript	(sgn-u586334): weakly similar to ( 156)AT3G46130| Symbols: AtMYB48, MYB111 | MYB111 (myb domain protein 111) | chr3:16956450-16957361 FORWARDweakly similar to ( 142)MYBA2_ORYSAweakly similar to ( 156)UniRef90_Q9LX82cluster: transcription factor myb48; n=4; arabidopsis thaliana|rep: transcription factor myb48 - arabidopsis thaliana (mouse-ear cress) Tomato 200607#2 [4 ESTs aligned] (*GB) gi|145332…	2.58331
27.3.25	RNA.regulation of transcription.MYB domain transcription factor family	lesaffx.64717.1.a1_at	Transcript	(sgn-u573246): moderately similar to ( 229)AT5G16600| Symbols: AtMYB43, MYB43 | MYB43 (myb domain protein 43); DNA binding / transcription factor | chr5:5438294-5440217 FORWARDmoderately similar to ( 216)ODO1_PETHYmoderately similar to ( 290)UniRef90_A8CCM9cluster: myb-related transcription factor; n=1; nicotiana tabacum|rep: myb-related transcription factor - nicotiana tabacum (common tobacco) T…	2.66241
27.3.24	RNA.regulation of transcription.MADS box transcription factor family	les.4450.1.s1_at	Transcript	(sgn-u578471): moderately similar to ( 276)AT5G15800| Symbols: AGL2, SEP1 | SEP1 (SEPALLATA1) | chr5:5151597-5153770 REVERSEmoderately similar to ( 286)CMB1_DIACAmoderately similar to ( 484)UniRef90_Q2XQA7cluster: mads-box transcription factor; n=2; solanum lycopersicum|rep: mads-box transcription factor - solanum lycopersicum (tomato) (lycopersicon esculentum) Tomato 200607#2 [24 ESTs aligned] (…	3.96624
27.3.3	RNA.regulation of transcription.AP2/EREBP, APETALA2/Ethylene-responsive element binding protein family	lesaffx.63544.1.s1_at	Transcript	(sgn-u575643): weakly similar to ( 134)AT5G52020| Symbols: | AP2 domain-containing protein | chr5:21141418-21142116 REVERSEweakly similar to ( 150)UniRef90_A7QVL1cluster: chromosome chr16 scaffold_189, whole genome shotgun sequence; n=1; vitis vinifera|rep: chromosome chr16 scaffold_189, whole genome shotgun sequence - vitis vinifera (grape) Tomato 200607#2 [9 ESTs aligned] (*GB) gi|157360805|emb…	4.1527
27.3.25	RNA.regulation of transcription.MYB domain transcription factor family	lesaffx.70738.1.a1_at	Transcript	(sgn-u576253): moderately similar to ( 254)AT3G27810| Symbols: AtMYB21, AtMYB3, MYB21, ATMYB21 | ATMYB21 (MYB DOMAIN PROTEIN 21); DNA binding / transcription factor | chr3:10308833-10311330 FORWARDweakly similar to ( 157)MYBA2_ORYSAmoderately similar to ( 344)UniRef90_A7Y1T9cluster: myb305 protein v2; n=2; nicotiana langsdorffii x nicotiana sanderae|rep: myb305 protein v2 - nicotiana langsdorffii…	5.75468
	GRAPE
27.3.27	RNA.regulation of transcription.NAC domain transcription factor family	1610466_at	Transcript	(tc55563):(grape) weakly similar to UP|Q52QR2_SOYBN (Q52QR2) NAC domain protein NAC4. partial (19%)NAM 4,00E-26; (A.th.) ANAC055;NAC-DOMAIN ENCODING GENE;no apical meristem (NAM) family protein (NAC3). identical to AtNAC3 (Arabidopsis thaliana) GI:12060424; contains Pfam PF02365: No apical meristem (NAM) domain; similar to jasmonic acid 2 GB:AAF04915 from (Lycopersicon escu 7296.15	2.05
27.3.11	RNA.regulation of transcription.C2H2 zinc finger family	1613842_at	Transcript	(tc67400):(grape) weakly similar to RF|XP_507264.1|51964960|XM_507264 P0104B02.35 gene product {Oryza sativa (japonica cultivar-group)} (exp=-1; wgp=0; cg=0). partial (17%) 1,00E-28; (A.th.) similar to zinc finger (C2H2 type) family protein [Arabidopsis thaliana] (TAIR:At1g68130.1); similar to putative zinc finger protein ID1 [Oryza sativa (japonica cultivar-group)] (GB:BAD37964.1); contains Inte…	2.07
27.3.27	RNA.regulation of transcription.NAC domain transcription factor family	1607620_at	Transcript	(tc68401):(grape) similar to UP|Q84TD6_ARATH (Q84TD6) At3g04070. partial (38%)NAM 6,00E-61; (A.th.) ANAC047;no apical meristem (NAM) family protein. contains Pfam PF02365: No apical meristem (NAM) domain; similar to NAM GB:CAA63101 (Petunia x hybrida) 9897.2	2.2
27.3.24	RNA.regulation of transcription.MADS box transcription factor family	1612908_at	Transcript	(tc67116):(grape) similar to UP|SOC1_ARATH (O64645) SUPPRESSOR OF CONSTANS OVEREXPRESSION 1 protein (Agamous-like MADS-box protein AGL20). partial (80%)K-box MADS_MEF2_like MADS MADS MADS_SRF_like SRF-TF SbcC 1,00E-61; (A.th.) MADS-box protein (AGL42) or MADS-box protein (AGL42) or similar to MADS-box protein (AGL20) [Arabidopsis thaliana] (TAIR:At2g45660.1); similar to transcription factor SaMAD…	2.53
27.3.24	RNA.regulation of transcription.MADS box transcription factor family	1614123_at	Transcript	(tc53856):(grape) similar to UP|Q9ZTQ9_CUCSA (Q9ZTQ9) MADS box protein 26. partial (88%)MADS_MEF2_like MADS K-box MADS MADS_SRF_like SRF-TF ARG80 7,00E-66; (A.th.) floral homeotic protein PISTILLATA (PI). contains Pfam profiles PF01486: K-box region and PF00319: SRF-type transcription factor (DNA-binding and dimerisation domain) 16551.15	3.02
27.3.99	RNA.regulation of transcription.unclassified	1620276_at	Transcript	(tc63106):(grape) similar to GB|AAP13415.1|30023764|BT006307 At2g41380 {Arabidopsis thaliana} (exp=-1; wgp=0; cg=0). partial (55%) 2,00E-90; (A.th.) embryo-abundant protein-related. similar to embryo-abundant protein (Picea glauca) GI:1350531 1214|1214	3.26
27.3.25	RNA.regulation of transcription.MYB domain transcription factor family	1620959_s_at	Transcript	MULTIPLE HITS: (dt038669,tc52547,tc64356) dt038669: (grape) NO_DESCRIPTION_PROVIDED 4,00E-21; (A.th.) MYB75;PAP1;SIAA1;PRODUCTION OF ANTHOCYANIN PIGMENT 1;myb family transcription factor (MYB75). contains Pfam profile: PF00249 myb-like DNA-binding domain; identical to cDNA putative transcription factor (MYB75) GI:3941507 2764.9tc52547: (grape) UP|Q6L973_VITVI (Q6L973) Myb-related transcription fa…	3.74
	PAPAYA
27.3.25	RNA.regulation of transcription.MYB domain transcription factor family	246253_at	Transcript	(at4g37260): AtMYB73/MYB73 (myb domain protein 73); DNA binding / transcription factor	0.339
27.3.25	RNA.regulation of transcription.MYB domain transcription factor family	248343_at	Transcript	(at5g52260): AtMYB19 (myb domain protein 19); DNA binding / transcription factor	0.392
27.3.22	RNA.regulation of transcription.HB,Homeobox transcription factor family	263690_at	Transcript	(at1g26960): ATHB23 (ARABIDOPSIS THALIANA HOMEOBOX PROTEIN 23); DNA binding / transcription factor	0.412
27.3.20	RNA.regulation of transcription.G2-like transcription factor family, GARP	258807_at	Transcript	(at3g04030): myb family transcription factor; similar to MYR1 (MYB-RELATED PROTEIN 1), transcription factor [Arabidopsis thaliana] (TAIR:AT5G18240.1); similar to MYR1 (MYB-RELATED PROTEIN 1) [Arabidopsis thaliana] (TAIR:AT5G18240.4); similar to unnamed protein product [Vitis vinifera] (GB:CAO23500.1); contains InterPro domain Homeodomain-related; (InterPro:IPR012287); contains InterPro domain Hom…	0.428
27.3.25	RNA.regulation of transcription.MYB domain transcription factor family	260237_at	Transcript	(at1g74430): MYB95 (myb domain protein 95); DNA binding / transcription factor	0.46
27.3.3	RNA.regulation of transcription.AP2/EREBP, APETALA2/Ethylene-responsive element binding protein family	252859_at	Transcript	(at4g39780): AP2 domain-containing transcription factor, putative	0.541
27.3.6	RNA.regulation of transcription.bHLH,Basic Helix-Loop-Helix family	267426_at	Transcript	(at2g34820): basic helix-loop-helix (bHLH) family protein	0.551
27.3.6	RNA.regulation of transcription.bHLH,Basic Helix-Loop-Helix family	251299_at	Transcript	(at3g61950): basic helix-loop-helix (bHLH) family protein	0.579
27.3.25	RNA.regulation of transcription.MYB domain transcription factor family	257689_at	Transcript	(at3g12820): AtMYB10 (myb domain protein 10); DNA binding / transcription factor	0.716
27.3.27	RNA.regulation of transcription.NAC domain transcription factor family	261192_at	Transcript	(at1g32870): ANAC013 (Arabidopsis NAC domain containing protein 13); transcription factor	0.79
27.3.25	RNA.regulation of transcription.MYB domain transcription factor family	248954_at	Transcript	(at5g45420): myb family transcription factor	0.802
27.3.26	RNA.regulation of transcription.MYB-related transcription factor family	250524_at	Transcript	(at5g08520): myb family transcription factor	0.828
27.3.11	RNA.regulation of transcription.C2H2 zinc finger family	247054_at	Transcript	(at5g66730): zinc finger (C2H2 type) family protein	1.067
27.3.22	RNA.regulation of transcription.HB,Homeobox transcription factor family	263557_at	Transcript	(at2g16400): BLH7 (BELL1-LIKE HOMEODOMAIN 7); DNA binding / transcription factor	1.758
