# Supplementary material for: Analysis of ripening-related gene expression in papaya using an Arabidopsis-based microarray
Source: BMC Plant Biol. 2012 Dec 21;12:242. doi: 10.1186/1471-2229-12-242 (PMC3562526; doi:10.1186/1471-2229-12-242)
Supplement: Additional file 11 — Genbank ID and sequences of proteins used for comparative biology analyses. This is compacted (zipped) file which contains all sequences of proteins used for generating the phylogenetic trees in order to analyse the comparative biology between different. [file 1471-2229-12-242-S11.zip]

Archive with 21 entries (21 files):
- A-Gal.txt
- ACYL.txt
- ARF18 proteins.txt
- ARP proteins.txt
- AXR1 proteins.txt
- CELL proteins.txt
- ERD3 proteins.txt
- ERD4 proteins.txt
- ERF2 proteins.txt
- EXP proteins.txt
- Fructo.rtf
- Fructo.txt
- HSP70 proteins.txt
- LIP proteins.txt
- LIP3 proteins.txt
- MEV proteins.txt
- PL proteins.txt
- PME1 proteins.txt
- PME2 proteins.txt
- RAP2 proteins.txt
- XET proteins.txt
