# Supplementary material for: Analysis of ripening-related gene expression in papaya using an Arabidopsis-based microarray
Source: BMC Plant Biol. 2012 Dec 21;12:242. doi: 10.1186/1471-2229-12-242 (PMC3562526; doi:10.1186/1471-2229-12-242)
Supplement: Additional file 11 — Genbank ID and sequences of proteins used for comparative biology analyses. This is compacted (zipped) file which contains all sequences of proteins used for generating the phylogenetic trees in order to analyse the comparative biology between different. [file 1471-2229-12-242-S11.zip › ARF18 proteins.txt]

>C.papaya (ABIM01016841)
LYRELWKACAGPLVEVPRSGERVFYFPQGHMEQVLASTNQELNQQIPRFNLPSKILCTVVHIQLQAEQETDEVYAQITLQPEADVSDEPPGPDPCLPEPPKRTVHSFCKILTASDTSTHGGFSVLRKHATECLPPLDMTQATPTQELAAKDLHGYEWRFKHIFRGGQPRRHLLTTGWSTFVTSKRLVAGDAFVFLRGDNGELRVGVRRLARQQSPMPSSVISSQSMHLGVLATASHAVTTNTLFIVYYKPRRTSQFIIGINKYLESVKHGFSVGMRFKMRFEGEDSPERRFTGTIVGVEDISSQWSGSKWRSLKVEQWDEPATIQRPERVSPWEIEPFLAPSSVNLAQPAIKCKRPRPVDVSVKVQMQGIAVGRAVDLTALKGYDELINELERMFEIKGEIGPGNKWAVVFTDDEGDMMLVGDDPWREFCKMVKKMVIYSSEEVKKIRRKFKFPMSSVESE

>A.thaliana_ARF18 (AAG50095)
MASVEGDDDFGSSSSRSYQDQLYTELWKVCAGPLVEVPRAQERVFYFPQGHMEQLVASTNQGINSEEIPV
FDLPPKILCRVLDVTLKAEHETDEVYAQITLQPEEDQSEPTSLDPPIVGPTKQEFHSFVKILTASDTSTH
GGFSVLRKHATECLPSLDMTQATPTQELVTRDLHGFEWRFKHIFRGQPRRHLLTTGWSTFVSSKRLVAGD
AFVFLRGENGDLRVGVRRLARHQSTMPTSVISSQSMHLGVLATASHAVRTTTIFVVFYKPRISQFIVGVN
KYMEAIKHGFSLGTRFRMRFEGEESPERIFTGTIVGSGDLSSQWPASKWRSLQVQWDEPTTVQRPDKVSP
WEIEPFLATSPISTPAQQPQSKCKRSRPIEPSVKTPAPPSFLYSLPQSQDSINASLKLFQDPSLERISGG
YSSNNSFKPETPPPPTNCSYRLFGFDLTSNSPAPIPQDKQPMDTCGAAKCQEPITPTSMSEQKKQQTSRS
RTKVQMQGIAVGRAVDLTLLKSYDELIDELEEMFEIQGQLLARDKWIVVFTDDEGDMMLAGDDPWNEFCK
MAKKIFIYSSDEVKKMTTKLKISSSLENEEYGNESFENRSRG

>F.vesca (AEMH01012609)
LYTELWKLCAGPLVDVPRIGERVFYFPQGHMEQVEASTNQELNPQIPRFNIPSKILCQVVNIQLQPERDTDEVYAQITLLPEPDVSNYSFCKILTASDTSTHGGFSVLRKHANDCLPPLDMNQATPTQELAAKDLHGYEWKFKHIFRGGQPRRHLLTTGWSTFVTSKRLVAGDAFVFLRGGNGELGVGVRRLARQQTPMPSSVISSQSMHLGVLATASHAVMTSTLFVVYYKPRRTSQFIVGLNKYLEAINNKFSVGMRFKMRFEGEDSPERRFTGTIVGVGDLSPHWAESKWRSLKVKQWDEHATVPRPDRVSPWEIEPFVASVPLNLAQPVVKSKRPKTVEIAKVHMEGVAVGRAVDLTALKGYDDLIDELEKMFEIKGELRPANKWAVVFTDDENDMMLLGDYQWRDFCRTVKKIFIFSSDHVQMLRQ

>V.vinifera (CBI40565)
MAHGNNIRGGLEPGLESDHLFTELWRACAGPLVDVPKPHERVFYFPQGHMEQLQASTNQGVDQRIPLFNL
PSKILCRVVHTRLLAEQETDEVYAQITLQPEADQTEPKSPDSCPDEAPKQTVHSFCKILTASDTSTHGGF
SVLRKHANECLPPLDMSQATPTQELVARDLHGYEWRFKHIFRGQPRRHLLTTGWSTFVTSKRLVAGDAFV
FLRGDNGELRVGVRRLARQQSPMPSSVISSQSMHLGVLATASHAVTTQTLFVVYYKPRTSQFIISLNKYL
EAVNYGFAVGMRFKMRFEGEDSPERRFTGTIVGIGDISPQWSNSKWRSLKIQWDEPATIQRPERVSSWDI
EPFVASASLNLTQPPVKIKRPRPLDLPVAENTSSSVPSPFWYAGSSPSHELTQLGGVTEVQSSESQVHWP
PKPKEINGNQNSSIGCRLFGIDLTNNSKATALLEMIQNLDVSKSSNEQKQVVPEASQKETQGRQSCTPSS
RTRTKKVQMQGVAVGRAVDLTALEGYDELISELEKMFEIKGELCPRNKWEVVFTDDEGDMMLVGDDPWQE
FCKMVRKIFIYSSEEVKKMSPRCKLSTSSLDGEGTVISLDSELRTEP

>M.domestica (ADL36575)
MAHLECDSSISRAETDLRGDDLYTELWKLCAGPLVDVPRPGEKVYYFPQGHMEQLESSTNQELNQQIPLF
NLPSKILCSVVHIRLLAEQETDEVYAQITLHPEADQCEPSSPDPCKPEAPKATVHWFCKILTASDTSTHG
GFSVLRKHATECLPPLDMNQATPTQELIAKDLHGYEWKFKHIFRGQPRRHLLTTGWSTFVTSKRLVAGDA
FVFLRGDNGELRAGVRRLARQQSQIPSSVISSQSMHLGVLATASHALMTKTLFVVYSKPRTSQFIIGLSK
YLEATKTKFSLGTRFRMRFEGDESPERRFTGTIVEVGDLSPQWSESKWRSLKVQWDEHAAVQRPDRVSPW
DIEPFVASAPSNLAQPMVKSKRPRPVEISSSEVTTNSAASSFWYHSSPQTTELNRGGVPEVQTSGSQVVW
PLRQKESNSSSYSSARVCSEGIWPSSPHVDVPLSLFRDSKESSKNVIAGSVLSSIASPILSKPNNVLIHD
QVEKGKKSDSSGFWLFGCNLSNNTKTTCPQEIEPVFKTMPSGAKGPIPADAFESDQGLDVSKLSKEQKQV
ILEASPKETQGKQGLTLSTRTRTKVQMQGVAVGRAVDLTALKGYDHLIDELEKMFEIKGELRPKNKWAVV
FTDDENDMMLMGDDQWPDFCKLVKKIFIYSSDEVQKMNRCKLQSSSLDCEGTVSVDSLSIDRKHD

>S.lycopersicum_ARF12 (ADP06660)
MENQGSFMSNQQHQQHNFLAEVSGEDELCQELWRLCAGPLVDVPKNEERVYYFPQGHMEQLEASTNQELN
QSIPLFNLQPKILCRVLHIQLLAEQDSDEVYAQIALLPEADQVEPTSPDLSLPEPPRPKVHFFCKVLTAS
DTSTHGGFSILRKHANECLPPLDMTQATPAQELVAKDLHGFEWHFKHIFRGQPRRHLLTTGWSTFVSSKR
LVTGDSFVFLRSGKGEVRIGIRRLARQPSSMPQSVISSQSMHLGVLATASHAVTTQTMFVVYYKPRTSQF
IIGLNKYLEAVKHRYSVGMRFKMKFEGEEIPEKRFTGTIVGVEDSSSQWKDSKWRSLKVQWDEPASVPRP
DRVSPWDIEPFVASVATPLVPPMGVKNKRHRAHNEPKSSGGNKHIHNLWHVFKLF

>S.lycopersicum_ARF1 (ADJ10892)
MAHVAANHFGGGTHPGASANNALYKELWHACAGPLVTVPREGERVYYFPQGHMEQLEASTHQGVDQHLPS
FNLPAKILCKVMNVQLRAESETDEVYAQITLLPEPDQGEITSPDPPLPEPEKCTVHSFCKTLTASDTSTH
GGFSVLRRHADECLPPLDMSQQPPWQELVASDLHGNEWHFRHIFRGQPRRHLLTTGWSVFVSAKKLVAGD
AFIFLRGDSGELRVGVRRLMRQLNNMPSSVISSHSMHLGVLATASHAIMTGTLFSVFYKPRTSQSEFIVS
VNKYLEARNHKLSVGMRFKMRFEGEEVPERRFSGTIVGVGDNPSSRWPDSEWRSLKVHWDEPSSILRPDR
VSPWDMEPLVAATPTNTQPPQRNKRARPSVLPSPVQELPALGMWKSPVDSPSSFSYCDPSRGRDLYPSPK
LSSAAKGLGYGENGSMPLSTKTMYWSSQSETCTESVAPASEKRPANGCRLFGIELLDCPTIDESSSVAMP
SAVVEDQPVPSLNVDSDRNSEPSNPIPSVSCEPEKSSLRSTHESQSKQIRSCTKVHMQGKAVGRAVDLTR
LDSYEDLLKKLEVMFEIEGELRGSTKKWQVVYTDDEDDMMMVGDDPWHGFCSMVRKIYVYTAEEAKKLSP
KIKLPVVDVKPVSDGATVGNNEKA

>S.lycopersicum_ARF9 (ADH03013)
MNSPGKKDALYHELWQLCAGPVVDVPREGERVYYFPQGHMEQLVASINQEMDQRVPSFNLKSKVLCRVIN
SHFLAEEDNDEVYVQITLMPEAPHVPEPTTPDPLIPQDVKPRFHSFCKVLTASDTSTHGGFSVLRKHANE
CLPPLDLNQQTPTQELIAKDLHDVEWRFKHIFRGQPRRHLLTTGWSTFVSSKKLVAGDSFVFLRGNNGQL
RVGVKRLVRQQSSMPSSVMSSQSMHLGVLATASHAVTTQTMFVVYYKPRTTQFIVGVNKYLEALKHEYAV
GMRFKMQFEAEGNPDRRFMGTIVGIDDLSSQWKNSAWRSLKVRWDEPAAIARPDRVSPWEIKPYVCSIPN
VLVPPTAEKNKRHRLHSEIKISEQPSSSNASAVWNPSLRSPQFNTFGINSSTNCALASLTESGWQLPHLN
TSGMLVDEPEDGRSAPTWCGFPCVLAPQFGQGTNQPIVIPTDGRKCDTKKTCRLFGIDLKSSSISTTEAR
LQLQPAGISCVFAERAPPNTVPAGDSDQKSELSVDFKDQMQGHLRLPLKEVQSKQSCSTRSRTKVQMQGV
AVGRAVDLTILKGYDELTKELEEMFEIQGELQSRQKWGILFTDDEGDTMLMGDYPWQDFCNVVRKIFICS
SQDMKKLTLSRADS

>S.lycopersicum_ARF2 (ABC69711)
MAASEVSIQGYSEPSDGSRPVSETGRSSSGVGIVDADTALYTELWRSCAGPLVTVPREGELVYYFPQGHI
EQVEASTNQVADQQMPLYNLPSKILCRVVNVLLKAEPDTDEVYAQVTLMPEPNQDENAVKKEPMRPPPPR
FHVHSFCKTLTASDTSTHGGFSVLRRHADECLPQLDMSRQPPTQELVAKDLHGNEWRFRHIFRGQPRRHL
LQSGWSVFVSSKRLVAGDAFIFLRGENGELRVGVRRAMRQQGNAPSSVISSHSMHLGVLATAWHAIQTKT
MFTVYYKPRTSPAEFIVPYDHYMESVKNNYSIGMRFKMRFEGEEAPEQRFTGTIVGIEDADPQRWLESKW
RCLKVRWDENSSIPRPDRVSPWKIEPALSPPALNVPPVARPKRPRSSILPTSPDSSVLTREGSSRATADH
SQASGFPRVLQGQELSTFRGGFAEINETDLSEKPMIWQTSVNDEKNDIHSASKRYLPDKWLPLGRPESSL
TDLLSGFGSSHGFCLPSADQAAFGARLVKQQTQDQEKDFSLLGKPWSLLSSGLSLNLMDSGSKAPGIGGD
TPYQMRGDARYSGYGEFSVLPGHRVANQQGSWIMPQPVSPYMQLSSHSREMMHKPSVVKQPEAVKPKEGN
YKLFGIPLTSNVCTDAVMMRKSSLIDPASDMNIGIHPHQSLATDSDQRSEQSKGSKVDDGVAANDHDKQF
HTFHLAARDKDGKGHSSSTRSCTKVHKQGTALGRSVDLAKFNNYDELIAELDQLFDFNGELKARSKSWLV
VYTDDEGDMMLVGDDPWQEFCGMVRKIFIYTKEEVQRMNPGTLNSKGEDTSSVAEGSDAKEVKNLQLPSE
SGQAES

>A.thaliana_ARF11 (NP_182176)
MANVEADFRTSGSNDDELYTELWKACAGPLVEVPRYGERVFYFPQGHMEQLVASTNQGVVDQEIPVFNLP
PKILCRVLSVTLKAEHETDEVYAQITLQPEEDQSEPTSLDPPLVEPAKPTVDSFVKILTASDTSTHGGFS
VLRKHATECLPSLDMTQPTPTQELVARDLHGYEWRFKHIFRGQPRRHLLTTGWSTFVTSKRLVAGDAFVF
LRGETGDLRVGVRRLAKQQSTMPASVISSQSMRLGVLATASHAVTTTTIFVVFYKPRISQFIISVNKYMM
AMKNGFSLGMRYRMRFEGEESPERIFTGTIIGSGDLSSQWPASKWRSLQIQWDEPSSIQRPNKVSPWEIE
PFSPSALTPTPTQQQSKSKRSRPISEITGSPVASSFLSSFSQSHESNPSVKLLFQDPATERNSNKSVFSS
GLQCKITEAPVTSSCRLFGFDLTSKPASATIPHDKQLISVDSNISDSTTKCQDPNSSNSPKEQKQQTSTR
SRIKVQMQGTAVGRAVDLTLLRSYDELIKELEKMFEIEGELSPKDKWAIVFTDDEGDRMLVGDDPWNEFC
KMAKKLFIYPSDEVKKMRSKSLLGDKGTIVNLESDQRTVHV

>A.thaliana_ARF1 (BAF01593)
MANVEADFRTSGSNDDELYTELWKACAGPLVEVPRYGERVFYFPQGHMEQLVASTNQGVVDQEIPVFNLP
PKILCRVLSVTLKAEHETDEVYAQITLQPEEDQSEPTSLDPPLVEPAKPAVDSFVKILTASDTSTHGGFS
VLRKHATECLPSLDMTQPTPTQELVARDLHGYEWRFKHIFRGQPRRHLLTTGWSTFVTSKRLVAGDAFVF
LRGETGDLRVGVRRLAKQQSTMPASVISSQSMRLGVLATASHAVTTTTIFVVFYKPRISQFIISVNKYMM
AMKNGFSLGMRYRMRFEGEESPERIFTGTIIGSGDLSSQWPASKWRSLQIQWDEPSSIQRPNKVSPWEIE
PFSPSALTPTPTQQQSKSKRSRPISEITGSPVASSFLSSFSQSHESNPSVKLLFQDPATERNSNKSVFSS
GLQCKITEAPVTSSCRLFGFDLTSKPASATIPHDKQLISVDSNISDSTTKCHDPNSSNSPKEQKQQTSTR
SRIKVQMQGTAVGRAVDLTLLRSYDELIKELEKMFEIEGELSPKDKWAIVFTDDEGDRMLVGDDPWNEFC
KMAKKLFIYPSDEVKKMRSKSLLGDKGTIVNLESDQRTVHV

>P.persica (AEKW01025560)
LYTELWKLCAGPLVDVPRPGERVFYFPQGHMEQVEASTNQELNQQIPLFNLPSKILCRVVHIHLQAEQETDEVYAQITLHPEADVKPTVHSFCKILTASDTSTHGGFSVLRKHATECLPPLDMIQATPTQELNAKDLHGYEWKFKHIFRGGQPRRHLLTTGWSTFVTSKRLVAGDAFVFLRGDNGELRVGVRRLARQQSHMPSSVISSQSMHLGVLATASHALMTRTLFVVYYKPRRTSQFIIGLNKYLEAINNKFSVGMRFKMRFEGEESPERRFTGTIVGVGDLSSQWSESKWRSLKVEQWDEHAAVQRPERVSFWEIEPFVASAPIHLVQPVVKSKRPRPVEISKVQMQGVAVGRAVDLTSLKGYDNLIDELEKMFEIKGELRPQNKWAVVFTDDENDMMLMGDDQWLRDFCKLVKKIFIYSSDEVQKMNRCKLQNSSLDCE
