# Supplementary material for: Analysis of ripening-related gene expression in papaya using an Arabidopsis-based microarray
Source: BMC Plant Biol. 2012 Dec 21;12:242. doi: 10.1186/1471-2229-12-242 (PMC3562526; doi:10.1186/1471-2229-12-242)
Supplement: Additional file 11 — Genbank ID and sequences of proteins used for comparative biology analyses. This is compacted (zipped) file which contains all sequences of proteins used for generating the phylogenetic trees in order to analyse the comparative biology between different. [file 1471-2229-12-242-S11.zip › AXR1 proteins.txt]

>C.papaya (ABIM01016018)
TMAEPKTKYDRQLRIWGDQGQAALEKASICLLNCGPTGSETLKNLVLGGIGSITVIDGSKVELGDLGNNFMVDDSSIGQSKAKCVCAFLQELNDAVKAKFIEEFPETLIASNPSFFSQFTLVVATQVLMEDSMIKLDRICREANVMLVFARSYGLTGLVRISVKEHTVIESKPDHFLEDLRLNNPWPELRRFADSIDLNVTDPIAHKHTPYVVILVKMAEEWTKNHSGSLPSTREEKKEFKDLLKAKMIAMDEDNYKEAIEASFKVFGSKGISK

>A.thaliana (BAH56790)
MQAVKRSRRHVEEEPTMVEPKTKYDRQLRIWGEVGQAALEEASICLLNCGPTGSEALKNLVLGGVGSITV
VDGSKVQFGDLGNNFMVDAKSVGQSKAKSVCAFLQELNDSVNAKFIEENPDTLITTNPSFFSQFTLVIAT
QLVEDSMLKLDRICRDANVKLVLVRSYGLAGFVRISVKEHPIIDSKPDHFLDDLRLNNPWPELKSFVETI
DLNVSEPAAAHKHIPYVVILVKMAEEWAQSHSGNLPSTREEKKEFKDLVKSKMVSTDEDNYKEAIEAAFK
VFAPRGISK

>S.demissum (AAT40529)
MKLFCRIWGEQGQAALEKASICLLNCGPTGSETLKNLVLGGVGSITVVDGSKVEVGDLGNNFMALESKLI
FSLLFLVVDESSVGESKAKCVCTFLQELNDAVKAKFIEDCPEELIETNPSFFSQFTLVIATQLVEDSMVK
LDRICREANIILIFARSYGLMGLVRISVKEHTVIESKPDHFLDDLRLNNPWPELTRMILWSGEYMPGSRG
TQECSIMINQVGINPGDQDSDFSREFTETIDLNTTDAVVHKHTPYIVILVKIAEEWANTHGGNLPSTREE
KRQFKDLIKSKMITADEENYKEAMEASYKVFSPRGIGANLQKIIDDSCTEVDSNSSDFWVMVAALKEFIA
NEGGGETPLEGSIPDMTSSTELYVNLQKTYQAKAEADFLVMEQRVRDLLKKIGRDPASISKANIKSFSKN
ARKLARDSPDFKFVIPSVFRFSQSSFLSLTLSSKCTCLLGPSLRLQRGWDPVRQRVLGWKLTFPGLAPPV
DSSSCLKVCRYRLIEEEFNSPVQSELQKYLTDEDHGTLQEANSLKVLPENSCGSRADSALEHHLFISMRN
TGYSYSIRCLVEMMIDTRSLKQYSRWDAVKCTAAGLYILLRAADRFAVNYNKFPGQFDSLLWLANLKKYF
GSEMDEDISRLKTMAVGLLNDLGCNSSALSEDLINEMCRYGASELHVVSAFVGGVASQEVIKSSNFASEK
QSCHTSLISSKFRINERVTLYLSLSFGFLSGVEYLNRGSTNSDMDHNYQYLNEVENLTCLFGGGVVTLRA
SSRYSAHERNDIISLLHEYCETYWSNKDESWSLGHSYWGPSKELFFNESILQQ

>V.vinifera (XP_002267415)
MAEPKTKYDRQLRIWGEQGQEALEKASICLLNCGPTGSETLKNLVLGGIGSITVIDGSKVELGDLGNNFM
VDESSIGQSKAKCVCASLQELNDAVKAKFIEEYPEALIETNPSFFSQFTLVIATQLVEDSMIKLDRICRE
ANVMLIFARSYGLTGFVRISLKEHAVIESKPDHFLDDLRLNNPWPELRGFAETIDLNVSDPVVHKHTPYV
VILVKMAEQWTKSHDGKLPSTREEKKEFKDLLKSKMIAMDEDNYKEAIEASFKVFAPRGISSNLQQIIDD
SRADVDSSSSNFWVMVASLKEFIANEGGGEAPLEGSIPDMTSSTEHYVNLQKIYQAKAEADFLVIEQRVR
NILKKIGRDPDSISKANIKSFSKNARKLTVCRYRLLEEEFNSPIQPELQKYLTDEDYSVAVGFYILLRAV
DRFAANYNSFPGQFDGGMDEDISRLKTTAVSLLSDLGCNGSTLTEDLINEMCRFGAAELHAVAAFIGGIA
SQEVIKLITKQFVPMSGTFIFNGIDHKSQLLSL

>A.lyrata (XP_002879387)
MAEPKTKYDRQLRIWGELGQSALENASICLLNCGPTGSEALKNLVLGGIGSITIVDGSKVEIGDLGNNFM
VDAKSVGQSKSKTVCGFLQEINDAVKANFVEENPDTLISTDPSFFSQFTLVIATQLVEDSMVKLDKICRE
ANVMLVLARSYGLTGFVRICVKEHTAIESKPDHFLDDLRLNNPWPELKRYVESIDLNVEEPAAHKHIPYV
VILVKLAEEWAQTHSSNLPSTREEKNEFKDLVKSKMASMDEDNYKEAIVAAFKVFAPRGISQEIQDIIHD
RCAEVGSNSSDFWVMVAALKEFISNEGGGEPPLEGSMPDMISSTEHYINLQKIYHSKAEADFLSMEQRVK
SILVKVGQDPSTIPKPTIKIFCKNARKLKVCRYRTIEDEFKNPSATELHKYLADEDYSSAIGFYILLRAV
DRFAATYKKFPGLFDGSTDDDASQLKTIALSLLSEMGCDGYVLKEELYSEMCRFGAAEIHVVAAFIGGVA
SQEVIKLITKQFVPMLGTFIFNGIDHRSQSLKL

>F.vesca (AEMH01014070)
SMAEPKIKYDRQLRIWGEQGQAALEKASVCLLNCGPTGSETLKNLVLGGVGSITVIDGSKVEFGDLGNNFMVDESCVGQSKAKCVCQFLQELNDAVKAKFIEEHPEVLIQTNPSFFSQFTLVIATQVLVEDSMVKLDRICREANVLLIFARSYGLTGLVRISVKEHTVIESKPEHFLDDLRLNNPWPELKRFAETIDLDVSDPVAHKHTPYVVILVKMAQEWAKSHGGGLPTTREEKKEFKVYLKARMAAIDEENYREATENSFKVFTARGIS

>S.lycopersicum (AEKE02015864)
RIWGEKGQAALEKASICLLNCGPTGSETLKNLVLGGVGSITIVDGSKVEVGDLGNNFMVDESSVGQSKAECVCAFLQELNDAVKAKFIEEHPEELIETNPSFFSQFTLVIATQVLVEDSMVKLDRICREANIILIFARSYGLMGLVRISVKEHTVIESKPDHFLDDLRLNDPWPELRRFAETIDLNTTDAVVHKHTPYIIILVKMAEEWTNMHGGKFPSTREEKKQFKDLIKSKMSTVDEENYKEAMEASFKVFSPVGIGK

>P.persica (AEKV01001642)
SMAEPKTKYDRQLRIWGEQGQTALEKASICLLNCGPTGSETLKNLVLGGVGSITVIDGSKVELGDLGNNFMVDESSVGKSKAKCVCQFLQELNDAVKAKFIEEYPEALIETNPSFFSQFTLVVATQVLVEDSMVKLDRICREANVILVLARSYGLTGLVRISLKEHTVIESKPEHFLDDLRLNNPWPELRGYAETIDLDVTDPVAHKHMPYVLILVKMAEEWSKSHDGKLPSTREEKKEFKIKARMTALDEDNYKEAIEASFKVFAPRGISE
