# Supplementary material for: Analysis of ripening-related gene expression in papaya using an Arabidopsis-based microarray
Source: BMC Plant Biol. 2012 Dec 21;12:242. doi: 10.1186/1471-2229-12-242 (PMC3562526; doi:10.1186/1471-2229-12-242)
Supplement: Additional file 11 — Genbank ID and sequences of proteins used for comparative biology analyses. This is compacted (zipped) file which contains all sequences of proteins used for generating the phylogenetic trees in order to analyse the comparative biology between different. [file 1471-2229-12-242-S11.zip › CELL proteins.txt]

>C.papaya
NGLLFPILGFASCVVFIYMSFSDLSLSYHHESELSFVTRNGTQFMVDGKILYVNGWNSYWLMDHAVDEYSRYRIGSMLQAGAKMGLTVCRTWAFNDGDYNALQLSPGRFDERVFQALDHVIAEARKHGVRLLLSLVNNLQAYGGKTQYVKWAWQDGVGLSSSNDSFFFDPSIRRYFKNYVLVLLTRKNTITGIEYRNDPIIFGWELINEPRCMSDPSGDTLQDWLDEMSAFVKSIDNKHLLTVGLEGFYGPKSPKRLTVNPEFWAATLGADFIRNSEIANVDFASVHIYPDHWFHVQEFEEKLNFLSKWMLSHIEDGDNELKKPVMFTEYGLSNLNKDFEQSQRDRFYKTILDTIYKSAKRNGSGGGALVWQFLIEGMEEFNDDFGMVPWQRAATYKLFTKQSCRLTKLPGSVLQNKNLKELCSKR

>A.thaliana (NP_194561)
MVPTRNRPMLRILGFFICAAFIYLSFRDLWLNHKGKAKLGFVKRNGTQFVVDDKPLYVNGWNSYWFMDHA
VDEHSRNLVGEMLEAGAKMGLTVCRTWAFNDGGYNALQISPGRFDERVFQALDHVIAEARKHDVRLLLSL
VNNLQAYGGKTQYVKWAWQEGVGLSSSNDSFFFDPSIRNYFKNYLKVLLTRKNSVTGIEYRNDPTIFAWE
LINEPRCTTDVSGKTLQDWIDEMTGFIKSIDDKHLLTVGLEGFYGPNSPKGLTVNPEQWASQLGTDFVQN
SNSSNIDFASVHIYPDHWFHNQTFEEKLKFVVKWMQSHIEDGLKELKKPVLFTEFGLSNQNKDYEPSQRD
KFYRIIFDVVYKSAKRKKSGAGTLVWQLFMEGMETFNDDFGIVPHEQDSIYKLMIEQSCRLGKVTGRLKE
QKLKELCSHRH

>P.persica (ABV32548)
MKHLALALFLAILIHQQGFPIHVEAGDGFIRTRGVHFLLNGSPYYANGFNGYWLMYVASDPSQRYKVSSV
FREATSHGLTVARTWAFSDGGYRPLQYSPGSYNEQMFKGLDFVIAEARRYGIKLILSLVNNYESFGGRKQ
YVNWARSQGQYLTSDDDFYRNPVVKGYYKNHVTTVLNRYNSYTRVHYKDDPTIMAWELINEPRCTSDPSG
RTVQAWIMEMASHVKSIDRNHLLEAGLEGFYGQAIPQRMRLNPGFNIGTDFIANNRIPGIDFATVHSYPD
QWLSSSNDQNQLSFLNNWLDTHIQDAQYILRKPVFITEFGKSWKDPGFNTYQRDLLFNTVYSKIYSSARR
GGAAAGGLFWQLLTEGMDSFGDGYDIVLSQSPSTANVIAQQSHKLYQIRKIFARIRNAQMWKRARAIRRA
EWLARNKGKRIGN

>V.corymbosum (ACN78666)
MKHLGLLISVLLLIQNQVQVEAGDGFIKTRGVQFVLNGSPYYANGFNAYWLMYVATDPSERNKVSSVFQE
ASSRGLTLARTWAFGDGGYRALQNSPGSYNEQTFQGLDFVISEAGRYGVKLILSLVNNYEDLGGKKQYVD
WARSQGAQNIASEDDFFSNSVVKGYYKNHIKTVLTRRNSITGVDYKDDPTIMAWELMNEPRCPSDTSGRT
IQGWITEMASYLKSIDSNHLLAAGLEGFYGESAPQKQQYNPNFQVGTDFIANNQIPGIDFATVHSYPDVW
LEGKSDESQLSFLNSWVDNHIQDAQNTLGKPLLFTEFGKSSKDPGFNTNKRDTMFNTVYSAIYSSAKGGG
AAAGGLFWQLLGEGMESLGLGDGYEIVLSESSSTVGLVTQESQKLKNIRRMYAHLRNVEIWKSARDTKRG
GNVGN

>A.arguta (ACN78662)
MKHWALTLFLALLIGQQSHHVQVEAGDDFIRTRGTHFMLNGSPYYANGFNAYWLMYFATDPSQRGKVSAA
FREASNHGLSVARTWAFSDGGYRPLQFSPGYYNEQAFKGLDFVVAEARRYGIKLVLSLVNNYESFGGKKQ
YVNWARSQGQYLSSDDDFFRNPLVKGYYKNHVKTVLNRYNTMTGVIYKNDPTIMAWELMNEPRCTSDPSG
RTIQAWIMEMASYVKSIDRNHLLEAGLEGFYGQTTPQRKSLNPGFNIGTDFIANNRVPWIDFATVHSYPD
QWLTSSNEQNQLSFLNNWLDTHIQDAQFVLRKPLLLTEFGKSWKDPGYSTYQRDLLFNTVYYKIYSSAKR
GGAAAGGLFWQLLTEGMDSFRDGYDIVLSESPSTANVIAQQSHRLYQIRKIFARMRNVERWKRARWARRN
PWFSRNRGKPIGN

>V.vinifera (CBI21857)
MMAGNGLFYPIIGFASVFAFIYMSFGDLKINLSEETKMSFVGRNGTQFMVDGKVFYINGWNSYWLMDQAV
DEYSKPRVRAMLQAGAKMGLTVCRTWAFNDGAYHALQISPGRFDERVFKALDHVIAEARKQGIRLLLTLV
NNLQAYGGKTQYVNWAWQEGIGLSSSNDSFFFDPSIRIYFKNYVKAVLTRKNSITGIEYRNDPTIFGWEL
INEPRCMSDASGDTLQDWLEEMSAYVKSIDKKHLLTIGLEGFYGPNSPKRLTVNPAEWAATLGADFIRNS
KISTIDFASAHIYPDHWFHGQEFEAELKYVSKWMLSHIEDGEKELKKPVMFTEFGFSTDNKNFHPSKRDR
FFKTVFDVMYQSARKNGAGAGSFVWQFLVGGMEEYNDDFGIVPWERPATYRLITEHTCRLARIQGGLAQQ
KASLKDLCSRRR

>M.domestica (ACN78665)
MILGSSAEKKKMVVAGNGLFYPIIGFASCVAFIYMSFGNLGSNFGNQTKLSFVGRNGTQFMLDGKAFYIN
GWNSYWLMDNSVDEHRKPRVRQILQAGAKMGLTVCRTWAFNDGDYNALQISPGHFNEQVFKALDHVIVEA
RQQGIRLLLCLVNNLQAYGGKTQYVKWAWEEGVGLSASNDSFFFDPSIRIYFKNYVKTLLTRKNTLNGIQ
YRNDPTIFAWELINEPRCITDASGDTLQDWIEEMSAFVKAIDKNHLLTVGLEGFYGPKSPKRLTVNPEMW
ASRLGSDFIRNSKIPNIDFASVHIYPDHWFHDEEFHNNLKFVYKWMRSHIEDGDNELNKPVMFTEYGLSN
QNKDFEPSQRVRFYKTILDVIYKSAKKNQSGAGALAWQFFVGGMDEYNDEFGIIPWESPSEYKMMIEQSC
RLARLKGPTQQQRNLKDLCSQRQ

>S.lycopersicum (AEKE02023616)
GLFYPVIGFALFVTFLYLAFGNLWGFNFNREEIKLSFVERNGTQFFVDGKAFYINGWNSYWLMDHAVDYSNRPRIKGILQAGAKMGLSVCRTWAFNDGGYNALQISPGRFDERVFRLLQALDHVIAEARKNGIRLMLSLVNNLHAFGGKTEYVKWAEKEGVALSSSNDSFFYDPTIRRYFKNYVKVVLTRRNIYTGIEYRDDPTIFAWELINEPRCMTDPSGDTLQDWIEEMSTFVKSIDRKHLLTVGLEGFYGRKSPKRSTGNPEFWAADLGSDFIRNSMLSTIDFASVHVYPDHWFHDKNFEEKLKFAAKWMLSHIEDGDKELRKPIMFTEFGLSNENEDFEPAQRDRFYKMVLDFIYKSAKRNRSGAGSFFWQFLVEGMELYNDDFGIVPWERPSTYELITEHSCRLAKEHGLLHTQMEHLKDFCA

>F.vesca (AEMH01013418)
NGLFYPIVGFASCLALIYLSFGDLRSNFREEDHQLAFVKRNGTQFTSDGKPFYINGWNSYWLMYHGVDEYTRPRVREILQAGAKMGLTLCRTWAFNDGDYNALQVSPGQFDERVFQALDHVIVEARQQGIRLLLCLVNNLENYGGKSQYVRWAWQEGVGLSASNDSFFFDPSIRNYFKSYIKVLLTRKNTLNGIEYRDDPTIFGWELINEPRCSTDASGDTLQDWIEEMSAFVKLIDKKHLLTVGLEGFYGPKDPKALTVNPERWASRLGSDFIRNSKIPSIDFASVHIYPDHWFHDLEVEDHLKFVTKWMLSHIEDGEKELNKPVMFTEFGLADQLDRFYKTIYDIIYKSAKKHQAGAGALAWQFIVGGMEKFNDEFGIIPWERPATYKLIIEHTCRLARIQGPVLEQRNLKELCLQK

>P.persica_WGS (AEKW01020770)
NGLFYPIVGFASCVAFIYMSFGGLGTNLQEKTKLGFVERNGTQFMLDGKAFYINGWNSYWLMDHSVDEYTKPRVREILQAGATMGLTVCRTWAFNDGDYNALQISPGRFNEQVFQALDHVIVEARQQGIRLLFSLVNNLQAYGGKTQYVKWAWDEGVGLSASNDSFFFDPSIRNYFKNYVKVLLTRKNTLNGIEYRDDPTIFAWELINEPRCITDASGDTLQLQDWIEEMSAFVKAIDKKHLLTVGLEGFYGPKNPKRLTVNPEMWASRLGSDFIRNSKVPNIDFASVHIYPDHWFHDKEFHENLKFVSKWMHSHIEDGDKELNKPVMFTEYGLSNQNKDFEPSQRDRFYKVILDAIYKSAKKNGSGAGSLVWQLFVGGMDKYNDEFGIVPWERPSTYKLIIEQSCRLARLHGPTQQQRNLKDLCSQR
