# Supplementary material for: Analysis of ripening-related gene expression in papaya using an Arabidopsis-based microarray
Source: BMC Plant Biol. 2012 Dec 21;12:242. doi: 10.1186/1471-2229-12-242 (PMC3562526; doi:10.1186/1471-2229-12-242)
Supplement: Additional file 11 — Genbank ID and sequences of proteins used for comparative biology analyses. This is compacted (zipped) file which contains all sequences of proteins used for generating the phylogenetic trees in order to analyse the comparative biology between different. [file 1471-2229-12-242-S11.zip › ERD3 proteins.txt]

>A.thaliana (AAK96646)
MKPLTNGDLFKSPTLIKISALVFVTVAFFYLGKHWSDDGYQQLVFFSSSTSGSSIPEVSVSPNSNRVFNL
SAIIPTNHTQIEIPATIRQQPPSVVADTEKVKVEANPPPPPPPSPSPPPPPGPVKSFGIVDANGVMSDDF
EVGEVESDTVEDWGNQTEIVEAKSDGDSKARVRIKKFGMCPESMREYIPCLDNTDVIKKLKSTERGERFE
RHCPEKGKGLNCLVPPPKGYRQPIPWPKSRDEVWFSNVPHTRLVEDKGGQNWISRDKNKFKFPGGGTQFI
HGADQYLDQMSKMVSDITFGKHIRVAMDVGCGVASFGAYLLSRDVMTMSVAPKDVHENQIQFALERGVPA
MAAAFATRRLLYPSQAFDLIHCSRCRINWTRDDGILLLEINRMLRAGGYFAWAAQPVYKHEPALEEQWTE
MLNLTISLCWKLVKKEGYVAIWQKPFNNDCYLSREAGTKPPLCDESDDPDNVWYTNLKPCISRIPEKGYG
GNVPLWPARLHTPPDRLQTIKFDSYIARKELFKAESKYWNEIIGGYVRALKWKKMKLRNVLDMRAGFGGF
AAALNDHKLDCWVLSVVPVSGPNTLPVIYDRGLLGVMHDWCEPFDTYPRTYDFLHASGLFSIERKRCEMS
TILLEMDRILRPGGRAYIRDSIDVMDEIQEITKAMGWHTSLRDTSEGPHASYRILTCEKRLLRA

>C.papaya (ABIM01005921)
MKRLNNVEFLRNPTVVKILAFVFISFAFFYLGKHWSDNGYQQLIFFTAGNTPISVTVSPNYNKEYNISSLTSQNLTQQEAPATSPTRAEDPAVPSSHSLPLPPPPPSPSLPPPPLCPDSMREYIPCLDNEDAIKNLKSTERGERFERHCPEKKPLNCLVPPPKGYRPPIPWPRSRDEVVWFNNVPHTRLVEDKGGQNWIFRQKDKFKFPGGGTQFIHGANKYLDQISQMVPNISFGKRIRVVLDVGCGVASFGAYLLSRNVLTMSVAPKDVHENQIQFALERGVPAMAAAFATHRLLYPSQAFDLIHCSRCRINWTRDDGILLLEVNRMLRAGGYFAWAAQPVYKHEEALEEQWEMFNLTTGLCWELVKKEGYIAIWQKPFNNSCYLSREAGAKPQLCGPDDDPDKVWYVDLKPCISRIPENGYGANLAPWPDRLQTPPDRLQTIQIDSYIARKELFKAESKYWSEIIESYVRSLHWKKMKFRNVLDMKAGFGGFAAALIEQKFDCWVLNVVPISGPNTLPVIYDRGLLGVMHDWCEPFDTYPRTYDFLHAAGLFSTERKRCNMSTIMLEMDRILRPGGRAYIRDSIDVMDELMEIGKAMGWHTSLRDTSEGPHASYRILTCDKRLLRS

>V.vinifera (CBI31622)
MKLLNNGDPRRAPSLLTISTFVVVSFAFDSATFGIVDENGTMAEEFEVGDYDPEFVENWGNGSDAEVGGS
SGGSFRFGIKKFKMCPETMREYIPCLDNEEAIRNLKSTKNGEKFERHCPERSRGLNCLVPAPKGYRTPIP
WPKSRDEVWFSNVPHTKLVEDKGGQNWISVDKNKFKFPGGGTQFIHGADQYLDQISKMVPDIAFGRHTRV
VLDVGCGVASFGAYLLSRNVITLSIAPKDVHENQIQFALERGVPAMVAAFVTRRLLYPSQAFDLIHCSRC
RIDWTRDDGILLLEVNRMLRAGGYFAWAAQPVYKHEENLEEQWKEMVNLTTRLCWELVKKEGYIAIWQKP
FNNSCYLNRKAATKPPLCDPDDDPDDVWYVDLKACITRLPEDGYGANLPTWPGRLQNYPDRLQSIRMDAY
ISRKELFKAEYKYWKEIIDGYYRVLKWKNFKLRNVLDMRAGFGGFAAALTERKVDCWVLNVVPVSGPNTL
PVIYDRGLIGVMHDWCESFDTYPRTYDFLHAAGLFSIERKRCNMSSIMLEMDRILRPGGHAYIRDSIIVM
DELQEIAKAMGWKVSVRPTSEGPHASYRILTCEKRMLH

>A.lyrata (XP_002881674)
MKPLPNGDLLKSPTLIKISALVFVTVAFFYLGKHWSDDGYQQLVFFSSSTSRSSIPEVSVSPNSNRVFNL
SAIIPTNHTEIEIPATIQQQPPSVVKVEANPPPPPPSPPPPSPPPPGPVKSFGIVDENGVMSDDFEVGEV
ESDTVEDWGNQTEIVEAKRDGDSKARVRIKKFGMCPESMREYIPCLDNTDAIKKLKSTERGERFERHCPE
KGKGLNCLVPPPKGYRQPIPWPKSRDEVWFSNVPHTRLVEDKGGQNWISRDKNKFKFPGGGTQFIHGADQ
YLDQMSKMVSDITFGKHIRVAMDVGCGVASFGAYLLSRDVLTLSVAPKDVHENQIQFALERGVPAMAAAF
ATRRLLYPSQAFDLIHCSRCRINWTRDDGILLLEINRMLRAGGYFAWAAQPVYKHEPALEEQWTEMLNLT
TSLCWKLVKKEGYVAIWQKPFNNDCYLSREAGTKPPLCDESEDPDNVWYTNLKPCISRIPENGYGGNVPL
WPARLHTPPDRLQTIKFDSYIARKELFKAESKYWNEIIGGYVRALKWKKMKLRNVLDMRAGFGGFAAALN
DHKLDCWVLSVVPVSGPNTLPVIYDRGLLGVMHDWCEPFDTYPRTYDFLHASGLFSIERKRCEMSTILLE
MDRILRPGGRAYIRDSIDVMDEIQEITKAMGWHTSLRDTSEGPHASYRILTCEKRLLRA

>A.thaliana_PMT11 (NP_03052)
MKPLTNGDLFKSPTLIKISALVFVTVAFFYLGKHWSDDGYQQLVFFSSSTSGSSIPEVSVSPNSNRVFNL
SAIIPTNHTQIEIPATIRQQPPSVVADTEKVKVEANPPPPPPPSPSPPPPPGPVKSFGIVDANGVMSDDF
EVGEVESDTVEDWGNQTEIVEAKSDGDSKARVRIKKFGMCPESMREYIPCLDNTDVIKKLKSTERGERFE
RHCPEKGKGLNCLVPPPKGYRQPIPWPKSRDEVWFSNVPHTRLVEDKGGQNWISRDKNKFKFPGGGTQFI
HGADQYLDQMSKMVSDITFGKHIRVAMDVGCGVASFGAYLLSRDVMTMSVAPKDVHENQIQFALERGVPA
MAAAFATRRLLYPSQAFDLIHCSRCRINWTRDDGILLLEINRMLRAGGYFAWAAQPVYKHEPALEEQWTE
MLNLTISLCWKLVKKEGYVAIWQKPFNNDCYLSREAGTKPPLCDESDDPDNVWYTNLKPCISRIPEKGYG
GNVPLWPARLHTPPDRLQTIKFDSYIARKELFKAESKYWNEIIGGYVRALKWKKMKLRNVLDMRAGFGGF
AAALNDHKLDCWVLSVVPVSGPNTLPVIYDRGLLGVMHDWCEPFDTYPRTYDFLHASGLFSIERKRCEMS
TILLEMDRILRPGGRAYIRDSIDVMDEIQEITKAMGWHTSLRDTSEGPHASYRILTCEKRLLRA

>A.thaliana_PMT12 (NP_196224)
MKLFLNSNLLRNSIFFKISAFVLISVACFFLGKHWSEDGFRRLIFFSAEPSRSPIVALSPDFGKTYNISG
LIYESHPILPPSLSPPPPPDSVELKVFGIVNENGTMSDEFQIGDYDVESAETLGNQTEFESSDDDDIKST
TARVSVRKFEICSENMTEYIPCLDNVEAIKRLNSTARGERFERNCPNDGMGLNCTVPIPQGYRSPIPWPR
SRDEVWFNNVPHTKLVEDKGGQNWIYKENDKFKFPGGGTQFIHGADQYLDQISQMIPDISFGNHTRVVLD
IGCGVASFGAYLMSRNVLTMSIAPKDVHENQIQFALERGVPAMVAAFTTRRLLYPSQAFDLVHCSRCRIN
WTRDDGILLLEVNRMLRAGGYFVWAAQPVYKHEKALEEQWEEMLNLTTRLCWVLVKKEGYIAIWQKPVNN
TCYLSRGAGVSPPLCNSEDDPDNVWYVDLKACITRIEENGYGANLAPWPARLLTPPDRLQTIQIDSYIAR
KELFVAESKYWKEIISNYVNALHWKQIGLRNVLDMRAGFGGFAAALAELKVDCWVLNVIPVSGPNTLPVI
YDRGLLGVMHDWCEPFDTYPRTYDLLHAAGLFSIERKRCNMTTMMLEMDRILRPGGRVYIRDTINVTSEL
QEIGNAMRWHTSLRETAEGPHSSYRVLLCEKRFESSEKRRTKKRRKTKGKRA

>A.thaliana_PMT10 (NP_565153)
MKLSDVGLDVVKTPRLVKLIAFAFLSISTIFLFNHFSDSFSYPSLPFPISSSSNVTEAIQTNITSVAAVA
PSPPPRPRLKISPPPLPPTVVRTGIINENGAMSDSFEIGGFDPDSIDELKSATGNSSVEEKESPEVGFQI
EKLKLCDKTKIDYIPCLDNEEEIKRLNNTDRGENYERHCPKQSLDCLIPPPDGYKKPIQWPQSRDKIWFN
NVPHTRLVEDKGGQNWIRREKDKFVFPGGGTQFIHGADQYLDQISQMIPDITFGSRTRVALDIGCGVASF
GAFLMQRNTTTLSVAPKDVHENQIQFALERGVPAMVAVFATRRLLYPSQSFEMIHCSRCRINWTRDDGIL
LLEVNRMLRAGGYFVWAAQPVYKHEDNLQEQWKEMLDLTNRICWELIKKEGYIAVWRKPLNNSCYVSREA
GTKPPLCRPDDDPDDVWYVDMKPCITRLPDNGYGANVSTWPARLHDPPERLQSIQMDAYISRKEIMKAES
RFWLEVVESYVRVFRWKEFKLRNVLDMRAGFGGFAAALNDLGLDCWVMNIVPVSGFNTLPVIYDRGLQGA
MHDWCEPFDTYPRTYDLIHAAFLFSVEKKRCNITNIMLEMDRMLRPGGHVYIRDSLSLMDQLQQVAKAIG
WTAGVHDTGEGPHASVRILICDKRI

>F.vesca (AEMH01015041)
MGILSNGDWLKIPLLIKLCGFIVISVTFFFFGKNWTGGAQQLLSFSAAAGRSPPSVSISPNLNYPFNLSALLNETLAPPPLPPPPSPPPPPLLSPPPPPSDMIQRFGIVDENGTMADEFEIGEFDPDEVVENWSGKNETAAESDRAGSGRVSVKKFQLCPSSMSEFIPCLDNAEAIKQLKSTEKGERFERHCPETGGGLNCLVPPPNNYKSPIPWPKSRDEVVWFNNVPHTRLVEDKGGQNWITRKKNKFKFPGGGTQFIHGANEYLDHMSKMIPDITFGRHIRVALDVGCGVASFGAYLMQRNVITMSIAPKDVHENQIQFALERGVPAMVAAFATRRLLYPSQAFDLIHCSRCRIDWTRDDGILLLEVNRMLRAGGYFVWAAQPVYKHEEVLEEQWEMLNLTTRLCWEFVKKDGYVAVWQKPVNNSCYLSRDAETKPPLCDSTDDPDKVWYVDLKPCITRLPDNGYGANVTTWPDRLQTPPDRLQSIQFDAYISRKELFKAESKYWHEIIEGYVRAFKWKKLRLRNVMDMRAGFGGFAVALIEHNLNSWVMNVVPVSGPNTLPVIYDRGLIGVMHDWCEPFDTYPRTYDLLHAAGLFSIEKKRCDISTIMLEMDRMLRPGGRVYIRDTLAVMDELQAIGNAMGWRVNLRDTSEGPHASYRLFMAEKRLLHS

>S.lycopersicum (BABP01008393)
LKSATVIKVLAFTLLSIAFFYFGKHWSD-GSQQLVFFNSRQDSASLTNPTNPSSQFVSISPNFNKSFDLSSVINDTTVSDKPQEKTPSVEVVLSPPPPPPSPPPAVQKMGVLDENGVMNDNFEVGEFDPEVVDNWGVGNETEVEDGDGVKRFRVKKFGLCPDSMREYIPCLDNVEAISKLKSTERGEKFERHCPEKDKGLNCLVPPPRGYRAPITWPKSRDEVVWFSNVPHARLAEDKGGQNWILIDKDKFKFPGGGTQFIHGADQYLDQIRQMLPEIAFGHHVRVALDIGCGVASFGAYLLSRNVLTLSVAPKDVHENQIQFALERGVPAMVAAIATHRLRHPSQAFELIHCSRCRINWTRDDGILLLEVNRLLRAGGYFVWAAQPVYKHEAALEEQWEMVNLTTRLCWNLVKKEGYIAIWQKPLNNSCYLSREEGTQPPLCDPHDDPDNVWYVDLKACITRLPEEGFGANITTWPSRLQYPPDRLQSIQVDSFLSRKELFNAESKFWNEIIGSYVRAWHWKKLKLRNVMDMRAGFGGFAAAMIENQLDCWVLNVVPVSGKNTLPVIFDRGLLGVKHDWCEPFDTYPRTYDLLHANGLFSIEQKRCNMSTIMLEMDRILRPGGRAYIRDSVAIMDELQDIGKAMGWRVTVRDTSEGPHASYKILTGDKHLLRA

>P.persica (AEKW01000142)
MTILNNGDWLRIPLILKVFGFAMVSITFFYLGKHWSDGSQQLLFFTTTRRAPSTVSLSPNQNKPFNLSSLIPQAQAPPPSPPPPSPPPPPPPDVIQRFGIVDENGTMSDEFEVGDFDPDEVVENWGSWNGSVAESEASGTGKISVKRFELCPKSMSEYIPCLDNVDAIKRLKSTKNGERFERHCPEPARGLNCLVPPPKNYKSPIPWPKSRDEVVWFNNVPHTRLVEDKGGQNWITRQKNKFKFPGGGTQFIHGANEYLDHISQVVPDITFGQHIRVVLDVGCGVASFGAYLLSRNVVTMSIAPKDVHENQIQFALERGVPAMIAAFATHRLLYPSQAFDLIHCSRCRINWTRDDGILLLEVNRMLRAGGYFVWAAQPVYKHEEVLEEQWQMLNLTTRLCWEFVKKDGYVAIWQKPLNNSCYLNRDPGTKPPLCDPSDDPDKVWYVDLKACITRLPENGYGANVTKWPDRLQTPPDRLQSIQFDAYISRKELFRAESRYWHEIIESYVRVLHWKKIRLRNAMDMRAGFGGFAAALIEQNLNSWVMNVVPVSGPNTLPVIYDRGLIGVMHDWCEPFDTYPRTYDLLHAAGLFSIEKKRCNISTIMLEMDRMLRPGGRVYIRDSLSVMDELQAIGNAMGWHINLRDTSEGPHASYRLIIADKRLLTS
