# Supplementary material for: Analysis of ripening-related gene expression in papaya using an Arabidopsis-based microarray
Source: BMC Plant Biol. 2012 Dec 21;12:242. doi: 10.1186/1471-2229-12-242 (PMC3562526; doi:10.1186/1471-2229-12-242)
Supplement: Additional file 11 — Genbank ID and sequences of proteins used for comparative biology analyses. This is compacted (zipped) file which contains all sequences of proteins used for generating the phylogenetic trees in order to analyse the comparative biology between different. [file 1471-2229-12-242-S11.zip › ERD4 proteins.txt]

>A.thaliana (NP_192343)
MATLKDIGVSAGINILTAFIFFIIFAFLRLQPFNDRVYFSKWYLRGLRSSPASGGGFAGRFVNLELRSYL
KFLHWMPEALKMPERELIDHAGLDSVVYLRIYWLGLKIFAPIAMLAWAVLVPVNWTNNELELAKHFKNVT
SSDIDKLTISNIPEGSNRFWAHIIMAYAFTIWTCYMLMKEYETVANMRLQFLASEGRRPDQFTVLVRNVP
PDPDETVSELVEHFFLVNHPDNYLTHQVVCNANKLADLVSKKTKLQNWLDYYQLKYTRNNSQIRPITKLG
CLGLCGQKVDAIEHYIAEVDKTSKEIAEERENVVNDQKSVMPASFVSFKTRWAAAVCAQTTQTRNPTEWL
TEWAAEPRDIYWPNLAIPYVSLTVRRLVMNVAFFFLTFFFIIPIAFVQSLATIEGIEKVAPFLKVIIEKD
FIKSLIQGLLAGIALKLFLIFLPAILMTMSKFEGFTSVSFLERRSASRYYIFNLVNVFLGSVIAGAAFEQ
LNSFLNQSPNQIPKTIGMAIPMKATFFITYIMVDGWAGVAGEILMLKPLIIYHLKNAFLVKTEKDREEAM
NPGSIGFNTGEPQIQLYFLLGLVYAPVTPMLLPFILVFFALAYVVYRHQIINVYNQEYESAAAFWPDVHG
RVITALIISQLLLMGLLGTKHAASAAPFLIALPVITIGFHRFCKGRFEPAFVRYPLQEAMMKDTLERARE
PNLNLKGYLQDAYIHPVFKGGDNDDDGDMIGKLENEVIIVPTKRQSRRNTPAPSRISGESSPSLAVINGK
EV

>C.papaya (ABIM01020900)
MATLKDIGVAAGFNILSALVFLLAFAILRLQPFNDRVYFPKWYLKGLRSSPTRSGAFVRRFVNLDFRSYASFLNWMPAALKMPEPELIEHAGLDSAVYLRIYICRLKIFIPIAFLAWAILVPVNLTTDGLERAKALNVTSSDIDKLSISNIPRGSDRYWTHVVMAYAFTFWTCYVLMKEYEKVANMRLHFLASEKRRPDQFTVLVRNVPPDPDESVSELVEHFFLVNHPDHYLTHQVVVYNANKLAKLVKKKKKLRNWLDYYQLKYSRNSSQRPLMKVGFLGLCGEKVDAIDHYTSEIEKTSKEQIVAERERVTNDPKSIMPAAFVSFKTRWGAAVCAQTQQCRNPTLWLTDWASEPRDVYWANLAIPYVSLTVRRLIMGVAFFFLTFFFMIPIALVQSLASIEGIEKAAPFLKPIIEKSFIKSVIQGLLPGLALKLFLIFLPTILMIMSKFEGFISISSLERRSASRYYLFNLVNVFLGNIIAGTAFEQLSSFMKLSANEIPKTIGVAIPLKATFFITYIMVDGWAGVAGEILRLKPLIIYHLKNFFLVKTEKDREEAMDPGSIGFNTGEPQIQFYFLLGLVYSTVTPILLPFILVFFALAYVVFRHQV

>V.vinifera (XP_002264591)
MATLQDIALAAAINILSACIFFLAFAVLRIQPFNDRVYFPKWYLKGLRSSPTRSGAFVQRFVNLDFRSYL
RFLNWMPDALKMPEPELIEHAGLDSAVYLRIYLIGLKLFVPITFLAWAILVPVNWTNASNTLAQSKATYS
DIDKLSISNTPLGSERFWSHIVMAYAFTFWTCYLLQKEYEIIASMRLQFLASEKRRPDQFTVLVRNVPPD
ADESVSELVEHFFLVNHSDNYLTHQVVYDANKLAKLVKKKEKMQNWLDYYQIKYSRNESSRPFLKTGFLG
LWGNRVDAMDFYTSEIEKLCKEISVERERVANDPKSIMPAAFVSFKTRWGAAVCAQTQQSRNPTLWLTEW
APEPRDVYWHNLAIPFVSLTVRRLIIAVAFFFLTFFYMIPIAFVQSLASIEGIEKAVPFLRPIIEKKFIK
SLIQGFLPGIVLKIFLIVLPTILMLMSKFEGFISISSLERRSASRYYLFNFVNVFLGSIITGSALEQLNT
FMKQSPNQIPRTIGVAIPMKATFFISYIMVDGWAGIAAEILMLKPLIIFHLKNFFLVKTEKDREEAMDPG
SIGFNTGEPRIQLYFLLGLVYAVVTPVLLPFIIVFFCLAYVVFRHQVKKYESGAAFWPDVHGRIIGALII
SQLLLMGLLSTKQAAQSTPFLIALPILTISFHYYCKGRFEPAFIRYPLQEAKMKDTLERAREPHLNLKGY
LQTAYIHPVFKSAEDDEEEEIHGKWEHDAELVPTKRQSRRNTPLPSKFSGSSSPSLPEVVEERGQP

>F.vesca (AEMH01007223)
MATLGDIGVGASINILSAFLFFVVFAFLRLQPFNDRVYFPKWYLKGVRDSPTRSGAFVRKFVNLDYRSYVRFLNWMPEALKMPEPELIDHAGLDSAVYLRIYLICRLKIFVPIALVAWAVLVPVNWTNNTLDIAAHLKNVTSSDIDRLSISNIPEKSHRLWTHIVVAYAFTFWTCYVLLKEYEKVANMRLHFLATERRRPDQFTVLVRNVPPDPDESVSELVEHFFLVNHPDHYLTHQVVVYNANKLAKLVKKKKKMDNWLVYYQNKLERSKTSVRPLTKVGFLGLWGKKVDAIEHYQSEIDKLKKEPEEREKVSNDPKSIVAAAFVSFKSRWGAAVCAQTQQSRNPTIWLTEWAPEPRDVYWPNLAIPYVELTVKRLIMGVAFFFLTFFFMIPIAFVQSLASIEGLEKAAPFLKPIVERKFIKSVITGFLPGIALKLFLIFLPTILMIMAKFEGYASRSSLERRAASRYYLFSLVNVFLGSIIAGSALEQLKTFMHQSPSEIPVTIGTAVPIKATFFITYIMVDGWAGIAAEILMLKPLIIYHLKNTFLVKTDKDREEAMDPGSIGFNTGEPRIQLYILLGLVYATLTPVLLPFIIIFFGLAYVVFRHQV

>S.lycopersicum (AEKE02000658)
MASVKDISVSAVINLISALVFLLAFAIARLQPINDRVYFPKWYLKGIRASPRSSGSYVNKFVNLDFRTYIRFLNWMPAALKMPEQELISHAGLDSAVYIRMYLCSLKIFVPITLLSFAVLVPVNWTCGETLHHIEDLTFSNIDKLSISNVPSGSKRRLWAHVVMAYVYTLWTLYILYKEYKKISTMRLDFLASEKRRPDQFTVLVRNVPPDPDESVSKHVEHFFRVNHSDHYLTQQVCVVYNANKLAKLVEKKKSYHNWLTYYQTKNERNPEKKQKIKVGFWGLWGKSVDAIDYYTTEIEKLTKEEREKVKSEPNAIVSAAFVSFNSRWGAAVCAQTQQSRNSTIWLTEWAPEPRDVYWDNLSIPYIQLSLRRLLMAVALFFLTFFFMIPIGFVQAFASIDGIRKVLPFLKPLIDRDFVKSFVQGFLPGIVLKIFLILLPMILMIMSKIEGFTSISSLDRRSAAKYHLFVIVNVFFGSIITGAAFEQLDRFLHVSANQIPKTIGVTLPMKATFFITFIMVDGWAGIAAEILRLVPLIMFHIKNTFLVKTEHDREEAMDPGSLNFSVSEPRLQLYFLLGLVYSVVTPILLPFIIIFFAFSYMVFRHQV

>P.persica (AEJG01001129)
MATLADLGVGAAINILSAFLFFVVFAILRLQPFNDRVYFPKWYFKGLRESPTHSGAFVRKFVNLDFRSYIRFLNWMPAALKMPEPELIDHAGLDSAVYLRIYLCRLKIFVPIAFLAWAVLVPVNWTNSTLDLAKLANVTSSDIDKLSISNVPDKSQRYWCHIVMAYIFTFWTCYVLLKEYETVAKMRLHFLATEQRRPDQFTVLVRNVPPDADESTSELVEHFFLVNHPDHYLTHQVVVYNANKLAKLVKKKKKMQNWLVYYRNKFSRSKNSTRPLMKVGFLGLWGNKVDAIEYYETEIEKLSNDQIAEEKERVANDSKSIMPAAFVSFKTRWGAAVCAQTQQSRDPTIWLTDWAAEPRDVYWPNLAIPYVSLSVKRLIMGVAFFFLTFFFMIPIAIVQSFASLDGIEKAAPFLKPIVERKFIKSVIAGFLPGIALKLFLIFLPTILMIMAKFEGFTSKSSLERRAASRYYLFTFVNVFLGSIIAGTAFEQLDSFIHQSATEIPKTIGVAIPMKATFFITYIMVDGWAGIAAEILMLKPLIIFHLKNFFLVKTEKDREEAMDPGSIGFNTGEPRIQLYFLLGLVYATVTPALLPFIIIFFGLAYVVFRHQV
