# Supplementary material for: Analysis of ripening-related gene expression in papaya using an Arabidopsis-based microarray
Source: BMC Plant Biol. 2012 Dec 21;12:242. doi: 10.1186/1471-2229-12-242 (PMC3562526; doi:10.1186/1471-2229-12-242)
Supplement: Additional file 11 — Genbank ID and sequences of proteins used for comparative biology analyses. This is compacted (zipped) file which contains all sequences of proteins used for generating the phylogenetic trees in order to analyse the comparative biology between different. [file 1471-2229-12-242-S11.zip › HSP70 proteins.txt]

>C.papaya (ABIM01025814)
MAKTEGKAIGIDLGTTYSCVGVWLNDRVEIIANDQGNRTTPSYVAFTDTERLIGDAAKNQVAMNPQNTVFDAKRLIGRRFSDPSVQSDMKLWPFKVVAGPGDKPMIVVQHKGEEKQFSAEEISSMVLTKMKEIAEAFLGQNVKNAVITVPAYFNDSQRQATKDAGAISGINVMRIINEPTAAAIAYGLDKKGSRTGEQNVLIFDLGGGTFDVSLLTIEEGIFEVKATAGDTHLGGEDFDNRLVNHFVAEFKRKHKKDISGNARALRRLRTACERAKRTLSSTTQTTIEIDSLYEGIDFYSTITRARFEELNMDLFRKCMEPVEKCLRDSKIDKSNVHEVVLVGGSTRIPKVQQLLQDFFNGKELCKSINPDEAVAYGAAVQAAILSGEGNEKVQDLLLLDVTPLSLGIETAGGVMTVLIPRNTTIPTKKEQIFSTYSDNQPGVLIQVYEGERARTKDNNLLGKFELTGIPPAPRGVPQINVCFDIDANGILNVSAEDKTAGVKNKITITNDKGRLSKDEIDRMVQEAERYKAEDEQVKKKVEAKNSLENYAYNMRNTVKDEKIGGKLNPADKQKIEKAIDETVEWLDRNQLAEVEELEDKLKELEGICNPIIAKMYQGGAGGDVPTGGD

>A.thaliana (AAN71999)
MATKSEKAIGIDLGTTYSCVGVWMNDRVEIIPNDQGNRTTPSYVAFTDTERLIGDAAKNQVALNPQNTVF
DAKRLIGRKFSDPSVQSDILHWPFKVVSGPGEKPMIVVSYKNEEKQFSPEEISSMVLVKMKEVAEAFLGR
TVKNAVVTVPAYFNDSQRQATKDAGAISGLNVLRIINEPTAAAIAYGLDKKGTKAGEKNVLIFDLGGGTF
DVSLLTIEEGVFEVKATAGDTHLGGEDFDNRLVNHFVAEFRRKHKKDIAGNARALRRLRTACERAKRTLS
STAQTTIEIDSLHEGIDFYATISRARFEEMNMDLFRKCMDPVEKVLKDAKLDKSSVHDVVLVGGSTRIPK
IQQLLQDFFNGKELCKSINPDEAVAYGAAVQAAILTGEGSEKVQDLLLLDVAPLSLGLETAGGVMTVLIP
RNTTVPCKKEQVFSTYADNQPGVLIQVYEGERARTRDNNLLGTFELKGIPPAPRGVPQINVCFDIDANGI
LNVSAEDKTAGVKNQITITNDKGRLSKEEIEKMVQDAEKYKAEDEQVKKKVEAKNSLENYAYNMRNTIKD
EKLAQKLTQEDKQKIEKAIDETIEWIEGNQLAEVDEFEYKLKELEGICNPIISKMYQGGAAAGGMPTDGD
FSSSGAAGGPKIEEVD

>F.vesca (AEMH01007248)
AKTEGKAIGIDLGTTYSCVGVWQNDRVEIIANDQGNRTTPSYVAFTDTERLIGDAAKNQVAMNPQNTVFDAKRLIGRRFSDPSVQADMKLWPFKVVAGPGDKPMIVVTYKGEEKQFSAEEISSMVLIKMKEIAEAYLGQTIKNAVVTVPAYFNDSQRQATKDAGVISGLNVMRIINEPTAAAIAYGLDKKASRKGEQNVLIFDLGGGTFDVSILTIEEGIFEVKATAGDTHLGGEDFDNRMVNHFVAEFKRKNKKDISGNARALRRLRTACERAKRTLSSTSQTTIEIDSLYEGIDFYSTITRARFEELNMDLFRKCMEPVEKCLRDAKIDKSLIHDVVLVGGSTRIPKVQQLLQDFFNGKELCKSINPDEAVAYGAAVQAAILSGEGDQKVQDLLLLDVTPLSLGLETAGGVMTTLIPRNTTIPTKKEQIFSTYSDNQPGVLIQVYEGERARTKDNNLLGKFELTGIPPAPRGVPQINVCFDIDANGILNVSAEDKTAGVKNKITITNDKGRLSKEDIEKMVQDAEKYKAEDEEVKKKVDAKNALENYAYNMRNTIKDDKIAGKLDPSDKQTIEKAVEEAIQWLEGNQLAEVDEFEDKQKELEGICNPIIAKMYQ

>M.domestica (AAF34134)
MAGKGEGPAIGIDLGTTYSCVGVWQHDRVEIIANDQGNRTTPSYVAFTDTERLIGDAAKNQVAMNPVNTV
FDAKRLIGRRYSDPSVQGDMKHWPFKVIPGPGDKPMIVVIYKGEEKQFAAEEISSMVLVKMREIAEAYLG
SSIKNAVVTVPAYFNDSQRQATKDAGVIAGLNVLRIINEPTAAAIAYGLDKKATSVGEKNVLIFDLGGGT
FDVSLLTIEEGIFEVKATAGDTHLGGEDFDNRMVNHFVQEFKRKHKKDISSSPRALRRLRTACERAKRTL
SSTAQTTIEIDSLYEGVDFYSTITRARFEELNMDLFRKCMEPVEKCLRDAKMDKSTVHDVVLVGGSTRIP
KVQQLLQDFFNGKELCKSINPDEAVAYGAAVQAAILSGEGNEKVQDLLLLDVTPLSLGLETAGGVMTVLI
PRNTTVPTKKEQVFSTYSDNQPGVLIQVYEGERTRTRDNNLLGKFELSGIPPAPRGVPQITVCFDIDANG
ILNVSAEDKTTGQKNKITITNDKGRLSKEEIEKMVQEAEKYKSEDEEHKKKVEAKNALENYAYNMRNTIK
DDKIASKLDAADKKKIEDAIDQAIQWLDGNQLAEADEFEDKMKELESICNPIIAKMYQGGAGGPDVGGGM
DEDVPPAGGSSAGPKIEEVD

>C.sativus (CAB72129)
MAGKGEGPAIGIDLGTTYSCVGVWQHDRVEIFANDQGNRTTPSYVAFTDSERLIGDAAKNQVAMNPINTV
FDAKRLIGRRFSDASVQSDIKLWPFKVIAGPSDKPMIVVNYKGEEKQFSAEEISSMVLIKMKEIAEAYLG
TTVKNAVVTVPAYFNDSQRQATKDAGVISGLNVMRIINEPTAAAIAYGLDKKSSSSGEKNVLIFDLGGGT
FDVSLLTIEEGIFEVKSTAGDTHLGGEDFDNRLVNHFVQEFKRKNKKDISGNPRALRRLRTACERAKRTL
SSTAQTTIEIDSLYEGIDFYSTITRARFEELNMDLFRKCMEPVEKCLRDAKMDKSTVHDVVLVGGSTRIP
KVQQLLQDFFDGKELCKSINPDEAVAYGAAVQAAILSGEGNEKVQDLLLLDVTPLSLGLETAGGVMTVLI
PRNTTIPTKKEQVFSTYSDNQPGVLIQVYEGERARTRDNNLLGKFELSGIPPAPRGVPQITVCFDIDANG
ILNVSAEDKTTGQKNKITITNDKGRLSKEEIEKMVQEAEKYKADDEEHKKKVEAKNSLENYAYNMRNTVR
DEKFSSKLDPADKKKIEDAIEQAVQWLDNNQLAEADEFEDKMKELESICNPIVAKMYQGAGGPGMGGGAM
DDDDAPPPSGGSGAGPKIEEVD

>V.vinifera (XP_002277050)
MAASKAEGKAIGIDLGTTYSCVGVWLHDRVEIIPNDQGNRTTPSYVAFTDTERLIGDAAKNQVALNPNNT
VFDAKRLIGRRFSDPSVQGDMKLWPFKVVPGPGDKPFIVVQYKGEEKKFTAEEISSMVLVKMRETAEAFL
GHSVNNAVVTVPAYFNDSQRQATKDAGAIAGLNVMRIINEPTAAAIAYGLDKKASRKGEQNVLIFDLGGG
TFDVSLLTIEEGIFEVKATAGDTHLGGEDFDNRLVNHFVSEFRRKHKKDIGGNARALRRLRTACERAKRT
LSSTTQTTIEIDSLYEGTDFYATITRARFEELCMDLFRKCMEPVEKCLRDAKIDKGQVHEVVLVGGSTRI
PKVQQLLQDFFNGKELCKSINPDEAVAYGAAVQAAILSGEGNEKVQDLLLLDVTPLSLGLETAGGVMTVL
IPRNTTIPTKKEQIFSTYSDNQPGVLIQVYEGERARTKDNNLLGKFELTGIPPAPRGVPQINVCFDIDAN
GILNVSAEDKTAGVKNKITITNDKGRLSKEEIEKLVKDAEQYKAEDEEVKRKVEAKNSLENYAYNMRNTV
KDEKIAGKLSGPDKQAIEKAVEDTIGWLEGNQLAEVEEFEDKLKELEGICNPIIAKMYQGSGGDASMGGA
GDMPGAGYGGSTGSGGGAGPKIEEVD

>S.lycopersicum (AAB42159)
MAGKGEGPAIGIDLGTTYSCVGVWQHDRVEIIANDQGNRTTPSYVAFTDTERLIGDAAKNQVAMNPTNTV
FDAKRLIGRRFSDPSVQSDMKLWPFKVIPGPADKPMIVVNYKGEEKQFSAEEISSMVLIKMKEIAEAFLG
TTIKNAVVTVPAYFNDSQRQATKDAGTISGLNVMRIINEPTAAAIAYGLDKKISSTGEKTVLIFDLGGGT
FDVSLLTIEEGIFEVKATAGDTHLGGEDFDNRMVNHFVQEFKRKHKKDISGNPRALRRLRTACERAKRTL
SSTAQTTIEIDSLYEGIDFYTTITRARFEELNMDLFRKCMEPVEKCLRDAKIDKSGVHDIVLVGGSTRIP
KVQQLLQDFFNGRELCKSINPDEAVAYGAAVQAAILSGEGNEKVQDLLLLDVTPLSLGLETAGGVMTTLI
PRNTTIPTKKEQVFSTYSDNQPGVLIQVYEGERARTRDNNLLGKFELTGIPPAPRGVPQITVCFDIDANG
ILNVSAEDKTTGQKNKITITNDKGRLSKDEIEKMVQEAEKYKAEDEEHKKKVEAKNALENYAYNMRNTIK
DDKIASKLSPDEKKKIEDSVEQAIQWLDGNQLAEADEFEDKMKELESICNPIIAKMYQGRAGPDMAGGMD
EDGPSAGASSAGAGPKIEEVD

>P.persica (AEKW01010141)
SKTEGKAIGIDLGTTYSCVGVWQNDRVEIIANDQGNRTTPSYVAFTDTERLIGDAAKNQVAMNPQNTVFDAKRLIGRRFSDPSVQSDMKHWPFKVVPGPGDKPMIVVQYKGEEKQFAAEEISSMVLTKMREIAEAYLGHSVNNAVVTVPAYFNDSQRQATKDAGVIAGLNVMRIINEPTAAAIAYGLDKKGSTGGEKNILIFDLGGGTFDVSLLTIEEGIFEVKATAGDTHLGGEDFDNRLVNHFVQEFKRKHKKDISGNARALRRLRTACERAKRTLSSTAQTTIEIDSLYEGIDFYSTITRARFEEMNMDLFRKCMEPVEKCLRDSKIDKSRVDEVVLVGGSTRIPKVQQLLQDFFNGKELCKSINPDEAVAYGAAVQAAILTGEGNEKVQDLLLLDVTPLSLGLETAGGVMTVLIPRNTTIPTKKEQIFSTYSDNQPGVLIQVYEGERARTKDNNLLGKFELTGIPPAPRGVPQINVCFDIDANGILNVSAEDKTAGVKNKITITNDKGRLSKEEIERLVQEAERYKAEDEEVKKKVDAKNSLENYAYNMRNTVKDEKIAGKLDPADKQKIEKAIDEAIEWLDRNQLAEVEEFEDKQKELEGLCNPIIAKMYQ
