# Supplementary material for: Analysis of ripening-related gene expression in papaya using an Arabidopsis-based microarray
Source: BMC Plant Biol. 2012 Dec 21;12:242. doi: 10.1186/1471-2229-12-242 (PMC3562526; doi:10.1186/1471-2229-12-242)
Supplement: Additional file 11 — Genbank ID and sequences of proteins used for comparative biology analyses. This is compacted (zipped) file which contains all sequences of proteins used for generating the phylogenetic trees in order to analyse the comparative biology between different. [file 1471-2229-12-242-S11.zip › LIP proteins.txt]

>C.papaya (ABIM01036746)
ILFVLVVALTLQISTAQHYCNSSIFSFGDSLADTGNLFNIARPGGLPSFGLPPYGETFFHHPTGRPSDGRLVIDFIAEYLGLPLVPPFFGGENGTDQSFKDGVNFAVFGATALDYSFLLDKGIKNPVTNFSLGVELNFLADCSKLLQNSLILMGEIGGNDYNYPLFAKTNIELVRKLVPLVVGKIILNYMQELIELGGVTFMVPGNLPIGCIPIYLTIYQTSNTEEYDPEIGCLNWLNKFSEYHNQLLQEELTRIRQLHPHVNLIYADYYNATLQCYRNPNEFGFEKKSLKACCGGGGPYNFNITASCGRPGSTACNDPSSYISWDGIHLTEAAYRTIAKALIQGPYTIPQINTSCIVS

>A.thaliana (NP_174181)
MASLDSLPAMKLVRFILSTLLVTSVNSQTQCRNFKSIISFGDSIADTGNLLGLSDPNDLPASAFPPYGET
FFHHPTGRYSDGRLIIDFIAEFLGFPLVPPFYGCQNANFKKGVNFAVAGATALEPSFLEERGIHSTITNV
SLSVQLRSFTESLPNLCGSPSDCRDMIENALILMGEIGGNDYNFALFQRKPVKEVEELVPFVIATISSAI
TELVCMGGRTFLVPGNFPIGYSASYLTLYKTSNKEEYDPLTGCLKWLNDFSEYYNKQLQEELNGLRKLYP
HVNIIYADYYNALLRLFQEPAKFGFMNRPLPACCGVGGSYNFNFSRRCGSVGVEYCDDPSQYVNYDGIHM
TEAAYRLISEGLLKGPYAIPPFKWSCLSSEIMNKMSLDTQILDEQLLQGCLKV

>L.esculentum (AEKE02015975)
SSAQTKCNVNSVYQLGDSLADAGNVIRTPGASIIFRADRSPYGETFFRKPTGRFSNGRVITDFISQSFKLPFLNAYLDRTASFSQGVNFAVAGATALDTSFWTARNIRLPTWNTPLSNQLTWFKSHLKSTCGSKCAENLKNSIVIMGEWGGNDYYNCFFQRKQISEVRSYVPFVVAGIMRGIKEVIQLGATRVLVPSIYPLGCLPLYLTSFPDNNTSGYDQLGCLKSFNDFASYHNRFVVRAMANLQRQFPNVSIVYGDFYGSILSLIRNPSSFGFNQNTLLSACCGTGGTHNFNFRTVCGGAGINACSNPAKYVHWDGIHLTDEAHRRISEVLVR

>F.vesca (AEMH01000217)
LLLISLSVFFAGAFG-CYSSIFSFGDSITDTGNLY-ISSKNSSFHFFFPPYGETYFHHPTGRCSDGRLIIDFIVAEFLGLPYVRPYTEVKSNASPQNIEGGVNFAVIGATAMDAEFLAAMGDENDYTNSSLGTQLHWFADCNKLLSSSLVLVGEIGSNDYNDALLAGKNIEQVQTYVPLVPITVVYALLN-LQELIELGAVTLVVPGNFPIGCLPIYLTKFQTSDKGQYNSSTGCLNWLNKFAEYHNDQLQIELSRIQRLHPNINIIYADYYNAVMHFYHSPDQFGFIGGTVKACCGGGGPYNYNSSAQCGSIEASACENPAEFINWDGIHFTEAAYRWIVKVLFKGKYNVPGIS

>V.vinifera (XP_002267261)
MVWRFILVLIFAHTQQVIGCYESIFSFGDSLTDTGNLLLASPAHNLPHFAKPPYGETFFHRPTGRCSDGR
LIIDFIAGFLGLPLIHPYLETTDPRQSVNFAIVGATALDDEFFQARNIHIPYTNISLGIQLGWFKDKLLS
LCPTFSNCNELFNSSLFLMGEIGGNDYGYPFFQGRSLEEIRTYVPPVIHAIASAITELIELGAVTLMVPG
KLPTGCSASYLTLFKTPNIEDYDPVTGCLNWLNEFAEYHNEQLKTELNRIRELYPHTNIIYADYYNAAMR
IYRSPNKFGFKRGALTACCGGGGPYNYNSSVECGNLPATSCDDPSLYVSWDGLHLTEAAYKWIANGLLEE
PYTFPPLNASCISADLSTAGYSSGM

>A.lyrata (XP_002893538)
MASLDALLTFLYSTLLVTIVSSETPCQNFKSIISFGDSIADTGNLVGLSNRNNLPVTAFPPYGETFFHHP
TGRSCDGRIIMDFIAEFVGLPYVPPYFGSKNGNFDKGVNFAVAGATALESSFLMKRGIHPHTNVSLGVQL
KSFKKSLPDLCGSPSDCRDKIGNALILMGEIGGNDYNFPFFERKPIKEVKELVPFVIATISSAITELIGM
GAKTFLVPGEFPIGCSVVYLTLYQTSNKEEYDPLTGCLKWLNKFGEYHSQQLKTELNRLRKLNPHVNIIY
ADYYNALLRLFKEPAKFGFMDRPLHACCGIGGQYNFNFTRKCGSVGVESCKDPSKYVGWDGVHMTEGAYK
WIADGILKGPYAIPPFGRSCLRSEIKNKESLDKQFTLAQALEIADLRIYEVLCRFSPYKEKESNLGASPM
ASPDSLLVMKLVSFLLSTLLVTSANSQTQCRNFKSIISFGDSIADTGNLLGLSDPNNLPASAFPPYGETF
FHHPTGRYSDGRLIIDFIAEFLGFPLVHPFYGCQNANFEKGVNFAVAGATALDTSFLEEGGIHSDITNVS
LSVQLRSFKESLPNLCGSPSDCRDMIENALILMGEIGGNDYNFALFQRKAIEEVEELVPFVVSAISLAIK
ELVCMGGRTFLVPGNFPLGCSAAYLTLYQTSNKEEYDPLTGCLTWLNVFSEYYNEQLQKELNRLKELYPH
VNIIYADYYNALLRLFPEPAKFGFMNRPLPACCGLGGSYNFNFSRRCGSVGVEYCNDPSKYVNWDGIHMT
EAAYRWISEGLLKGPYAIPTFNWSCLSSEIMNKKSLDT

>P.persica (AEJG01000073)
LLLLSAIIFIPHALGDCFSSIFSFRDSLADTGNLYISSHDKPFHFFFPPYGETYFHHPTGRCSDGRLVIDFILITDCKKFLSTSLILMGSIGCNDYNDGLLGGKSIELVRSYLPLVIEAILWLHGLQELIELGAATLLVPGDFPIGCLPAYLTKYGSSDKNQYDPKTGCLKWLNEFSQYHNEQLQIELSRI*RLHPQVTIIYADYYNALLQLYQGFIGETSKACCGGGGPYNYNASALCGDAGASACENPAQFISWDGLHSTEAAHRWITKAILQGNYTVPRVSTLC
