# Supplementary material for: Analysis of ripening-related gene expression in papaya using an Arabidopsis-based microarray
Source: BMC Plant Biol. 2012 Dec 21;12:242. doi: 10.1186/1471-2229-12-242 (PMC3562526; doi:10.1186/1471-2229-12-242)
Supplement: Additional file 11 — Genbank ID and sequences of proteins used for comparative biology analyses. This is compacted (zipped) file which contains all sequences of proteins used for generating the phylogenetic trees in order to analyse the comparative biology between different. [file 1471-2229-12-242-S11.zip › MEV proteins.txt]

>A.thaliana (BAF00296)
MAEEKWVVMVTAQTPTNIAVIKYWGKRDEVRILPINDSISVTLDPDHLCTLTTVAVSPSFDRDRMWLNGK
EISLSGSRYQNCLREIRSRADDVEDKEKGIKIAKKDWEKLHLHIASHNNFPTAAGLASSAAGFACLVFAL
AKLMNVNEDPSQLSAIARQGSGSACRSLFGGFVKWNMGNKEDGSDSVAVQLVDDKHWDDLVIIIAVVSSR
QKETSSTSGMRESVETSLLLQHRAKEVVPVRILQMEEAIKNRDFTSFTKLTCSDSNQFHAVCMDTSPPIF
YMNDTSHRIISLVEKWNRSAGTPEIAYTFDAGPNAVMIARNRKVAVELLQGLLYCFPPKPDTDMKSYVLG
DTSIVKEAGLEGELPQGIKDKIGSQDQKGEVSYFICSRPGRGPVVLQDQTQALLHPQTGLPK

>C.papaya (ABIM01022218)
DKWVLMVTAQTPTNIAVIKYWGKRDETLILPINDSISVTLDPDHLCTTTTVAVSPVFDQDRMWLNGKEISLSGGRYQNCLREIRSRAGDVEDKEKGIKIVKEDWKKLHVHIASYNNFPTAAGLASSAAGFACLVFALANLMNVKEDQSKLSAIARRQGSGSACRSLFGGFVKWIMGENGSDSIAVQLADEKHWDDLVIIIAVVSSRQKETSSTSGMRESVETSLLLQHRAKEIVPKRIQEMEEAIKSCDFASFAQLTCADSNQFHAVCLDTCPPIFYMNNTSHRIISIVEKWNRSEGTPQVAYTFDAGPNAVLIARDRNVATQLLQRLLFYFPPTSDTDLSSYVLGDKSILGEAGLEGIKDVEALQPPPETKDNSISAQKYKGDVSYFICTRPGRGPVLLSDSNHALLNPETGLPK

>F.vesca (AEMH01014062)
KWVLMVTAQTPTNIAVIKYWGKRDESLILPVNDSISVTLDPDHLCTTTTVSVSPSFSHDRMWLNGDEISLSGGRFQRCLREIRSRACDVHDESKGIHITKKDWEKLHVHIASYNNFPTAAGLASSAAGFACLVFALGKLMNVKEDQSQLSAIARQGSGSACRSLYGGFVKWIMGDKGTDSLAVQLADEKHWDELVIIIAVVRQKETSSTTGMRDTVETSLLLQHRAKEVVPKRIIKMEEAIRNRDFASFAQLSCTDSNQFHAVCLDTCPPIFYMNDTSHRIISLVEKWNRSEGTPQVAYTFDAGPNAVMIARDRKTATLLLQKLLYTFPPNSDADLSSFVLGDKSILKDAGINCPEDIASLPPPPEIKGQQYKGDVSYFICTRPGRGPVVLSDETKFLLDPETGMPK

>S.lycopersicum_WGS (AEKE02000532)
KWVLMVTAQTPTNIAVIKYWGKRDENLILAINDSISVTLDPAHLCTTTTVAVSPAFDQDRMWLNGKEISLSGGRYQNCLREIRARANDVEDKKKGVKIAKKDWENLHVHVASYNNFPTVVYSLAKLMNVQEDNGRLSAIARQGSGSACRSLYGGFVKWVMGENGSDSIAVPLVDEKHWDELVIIIAVVCSRQKETSSTSGMRETVETSALIEHRAKEVVPKRIIQMEEAIQKRDFATFTHLTCADSNQFHAVCLDTSPPIFYMNDTSHRIISCVEKWNRSEGTPQVAYTFDAGPNAVLIARNRTYAALLLQRLLFHFPPNSETDLNRYVIGDKSLMEDIGIQDIKDIEALPPPPEIKDK-VPAQKYKGEISYFICTRPGRGPVLISDDSQALLHPDTGLPK

>P.persica (AEJG01007186)
KWVLMVTAQTPTNIAVIKYWGKRDETLILPVNDSISVTLDPEHLCTTTTVSVSPSFDQDRMWLNGKEISLSGGRFQSCLREIRSRATDVHDKEKGIKITKKDWEKLNVHIASYNNFPTAAGLASSAAGFACLVFALAKLMNANEDHSQLSAIARRGSGSACRSLYGGFVKWIMGKKGTDSLAVQLADEKHWDELVIVIAVVVSSQQKETSSTTGMRDTVETSLLLQHRAKEVVPKRILKMEEAIKNRDFASFAQLACTDSNQFHAVCLDTCPPIFYMNDTSHRIISLVEKWNRAAGTPQVAYTFDAGPNAVLIARNRETAALLVQKLLFCFPPKSDADLNSFVLGDKSILKDAGVESLEAIESLPAPPEIKDPSQRHRGDVSYFICTRPGRGPVVLSDESQFLLNPETGLPK

>V.vinifera_1 (XP_002266399)
MAADSSQKWILMTTAQTPTNIAVIKYWGKRDEALILAVNDSISVTLDPQHLCTTTTVAVSPMFQSDRMWL
NGKEISLSGGRYQNCLREIRSRASKIEDEKKGIKITKKDWEKLHVHIASYNNFPTAAGLASSAAGFACLV
FSLAKLMNVQEDQGKLSAIARQGSGSACRSLYGGFVKWVMGNEENGSDSIAVQLQDEKHWDELVIIIAVV
SSRQKETSSTSGMRDSVETSLLLQHRAKEVVPKRIIEMEEAIKNRDFPSFARLTCADSNQFHAVCLDTSP
PIFYMNDTSHRIISCVEKWNRSEGTPQVAYTFDAGPNAVLIARDRKVAANLLQRLLYYFPPHSDTDLNSY
VIGDKSILGDVGVEEMKDVEALPPPPETKDQIPAQKQRGAVSYFICTRPGKGPVLLSDESQALLNPESGL
PK

>S.lycopersicum (NP_001234815)
MAAEQSKKWILMVTAQTPTNIAVIKYWGKRDENLILAINDSISVTLDPAHLCTTTTVAVSPSFQQDRMWL
NKKEISLDGARYQNCLREIRARANDYEDEKKGIKISKNDWQNLHVHIDSYNNFPTAAGLASSAAGFACLV
FSLAKLMNVQEDNGRLSAIARQGSGSACRSLFGGFVKWVMGKEEDGSDSIAVPLADEKHWDELVIIIAVV
SSRQKETSSTSGMRETVVTSALIDHRAKEVVPKRIVQMEEAIQNRDFPTFAQLTCSDSNQFHAVCMDTSP
PIFYMNDTSHRVISCVEKWNRAEGTPQVAYTFDAGPNAVLIARNRKAATLMLQRLLFHFPPNSDTDLDSY
VIGDKSILKDAGIKDLNDIEALPPPPEIKDKVPAQKCKGEISYFICTRPGRGPVLLPDESQALLCLETGL
PK

>V.vinifera_2 (CAN82519)
MAADSSQKWILMTTAQTPTNIAVIKYWGKRDEGLILAVNDSISVTLDPQHLCTTTTVAVSPMFQSDRMWL
NGKEISLSGGRYQNCLREIRSRASKIEDEKKGIKITKKDWEKLHVHIASYNNFPTAAGLASSAAGFACLV
FSLAKLMNVQEDQGKLSAIARQGSGSACRSLYGGFVKWVMGNEENGSDSIAVQLQDEKHWDELVIIIAVV
SSRQKETSSTSGMRDSVETSLLLQHRAKEVVPKRIIEMEEAIKNRDFPSFARLTCXDSNQFHAVCLDTSP
PIFYMNDTSHRQVAYTFDAGPNAVLIARDRKVAANLLQRLLYYFPPHSDTDLNSYVIGDKSILGDVGVEE
MKDVEALPPPPETKDQIPAQKQRGAVSYFICTRPGKGPXLLSDESQALLNPESGLPKIVWKLDAEGVEGK
WRVTAPTSQSKGRDDWNSVIQIIAYANSPFI
