# Supplementary material for: Analysis of ripening-related gene expression in papaya using an Arabidopsis-based microarray
Source: BMC Plant Biol. 2012 Dec 21;12:242. doi: 10.1186/1471-2229-12-242 (PMC3562526; doi:10.1186/1471-2229-12-242)
Supplement: Additional file 11 — Genbank ID and sequences of proteins used for comparative biology analyses. This is compacted (zipped) file which contains all sequences of proteins used for generating the phylogenetic trees in order to analyse the comparative biology between different. [file 1471-2229-12-242-S11.zip › PL proteins.txt]

>A.thaliana (AAK25850)
MKMQTKKLFITIVSFLLYAPLFLSSPVPDPESVVEEVHKSINASVAGRRKLGYLSCTTGNPIDDCWRCDP
HWEQHRQRLADCAIGFGKNAIGGRDGRIYVVTDSGNDNPVSPKPGTLRHAVVQDEPLWIIFQRDMTIQLK
EELIMNSFKTIDGRGASVHISGGPCITIQYVTNIIIHGIHIHDCKQGGNAMVRSSPRHFGWRTISDGDGV
SIFGGSHVWVDHCSFSNCEDGLIDAIMGSTAITLSNNHMTHHDKVMLLGHSDTYSRDKNMHVTIAFNHFG
EGLVQRMPRCRHGYFHVVNNDYTHWEMYAIGGSANPTINSQGNRFLAPNIRFSKEVTKHEDAPESEWKRW
NWRSSGDLLLNGAFFTPSGGAASSSYAKASSLGAKPSSLVGPLTSTSGALNCRKGSRC

>C.papaya_WGS (ABIM01001816)
YRSINESRRNLGYLSCGTGNPIDDCWRCDANWEKNRQRLADCAIGFGKNAIGGRDGKIYVVTDPGDDDVVNPKPGTLRYAVIQDEPLWIIFQRDMTINLKEELIMNSFKTIDGRGVSVHIAGGPCITIQYVTNIIIHGLNIHDCKQGGNTYVRDSPHHYGWRTISDGDGVSIFGGSHIWVDHNSLSNCHDGLIDAIHGSNFITISNNYMTHHDKVMLLGHSDSYTQDKNMQVTIAFNHFGEGLVQRMPRCRHGYFHVVNNDYTHWEMYAIGGSANPTINSQGNRFLAPNDRFSKEVVTKHEDAPESEWKNWNWRSEGDLMMNGAFFTPSGAGASSSYAKASSLGARPSSLVGAITTSAGALSCKKGSRC

>S.lycopersicum (AEKE02002467)
RSINGSRRNLGYLSCGTGNPIDDCWRCDPNWEKNRQRLADCAIGFGKNAIGGRDGKIYVVTDSGDDNAVTPKPGTLRHAVIQTEPLWIIFARDMVIQLKEELIMNSFKTIDGRGASVHIAGGPCITIQYVTNIIIHGIHIHDCKQGGNAMVRSSPSHYGWRTVSDGDGVSIFGGSHVWVDHCSLSNCKDGLIDAIMGSTAITISNNYMTHHDKVMLLGHSDTYTQDKNMQVTIAFNHFGEGLVQRMPRCRHGYFHVVNNDYTHWEMYAIGGSADPTINSQGNRFLAPDIRFSKEVVTKHEDAPESEWKNWNWRTDGDLMLNGAFFTRSGVRTGSSSYAKASSLSARPSSLVANLVSSSGALNCKKGSRC

>P.persica_WGS (AEKV01000118)
YRSINASRRNLGYLSCGTGNPIDDCWRCDPNWEQNRQRLADCAIGFGKDAIGGRNGRIYVVTDSGDDDPVNPRPGTLRHAVIQDEPLWIIFKRDMVVQLKQELVMNSFKTIDGRGASVHIAGGPCITIHYATNIIIHGINIHDCKQAGNGNIRDSPQHSGWWTISDGDGVSIFGGKHIWVDHCSLSNCHDGLIDAIHGSTAITISNNYMTHHDKVMLLGHSDSYTQDKGMQVTVAFNHFGEGLVQRMPRCRHGYFHVVNNDYTHWEMYAIGGSAAPTINSQGNRFLAPNTRFNKEVVTKHEDAPESEWRGWNWRSEGDLMLNGAYFRQSGAGASSSYARASSLSARPSSLVGSITTTAGALICRKGSRC

>F.vesca (AEMH01016113)
FRSINASRRSLGYLSCGSGNPIDDCWRCDPKWEQNRQRLADCAIGFGKHAIGGRDGKIYVVTDAGDHPVNPKPGTLRYGVIQDEPLWIIFKGDMTIKLKEELMMNSFKTIDGRGANVHIAGGPCITIQYVTNIIIHGLNIHDCKQGGNAYVRDSPGHYGWRTLSDGDGVSIFGGSHVWVDHCSLSNCRDGLIDAIHGSTAITISNNYMTHHNKVMLLGHSDSYTQDKNMQVTIAFNHFGEGLVQRMPRCRHGNFHVVNNDYTHWEMYAIGGSASPTINSQGNRFLAPNDRFNKEVVTKHEDAPQKDWSKWNWRSSGDLMLNGAFFTASGAGASSSYAKASSLGARPSSLVSSITAGAGSLKCKKGSRC

>P.mume (BAE48664)
MARPSSGPSPLSLLSFLLFSLLTPTLIASRPLQQNPELVVQDVQRSINDSVSRRNLGYLSCGTGNPIDDC
WRCDPNWEQNRERLADCAIGFGKNAVGGRDGKIYVVTDSGDSDPVNPKPGTLRHAVIQDEPLWIIFQRDM
TIQLKEELIMNSFKTIDGRGASVHIAGGPCITIQFVTNIIIHGLHIHDCKQGGNAMVRSSPEHYGWRTIS
DGDGVSIFGGSHVWVDHCSLSNCKDGLVDAIHGSTAITISNNYMTHHDKVMLLGHSDSYTEDKNMQVTIA
FNHFGEGLVQRMPRCRHGYFHVVNNDYTHWEMYAIGGSANPTINSQGNRFAAPDIRFSKEVTKHEDAPES
EWRNWNWRSEGDLMINGAFFTASGAGASSSYARASSLGAKPSSLVGSITTASGALSCRKGSRC

>P.persica_1 (ABV32549)
MARPSLGPSPLSLLSFLLFCLLTPTLIASRPLQQNPELVVQDVQRSINDSVSRRNLGYLSCGTGNPIDDC
WRCDPNWEQNRQRLADCAIGFGKNAIGGRDGKIYVVTDSGDNDPVNPKPGTLRHAVIQDEPLWIIFQRDM
TIQLKEELIMNSFKTIDGRGASVHIAGGPCITVQFVTNIIIHGLHIHDCKPGGNAMVRSSPEHYGWRTIS
DGDGVSIFGGSHVWVDHCSLSNCKDGLVDAIHGSTAITISNNYMTHHDKVMLLGHSDSYTEDKNMQVTIA
FNHFGEGLVQRMPRCRHGYFHVVNNDYTHWEMYAIGGSANPTINSQGNRFAAPDIRFSKEVTKHEDAPES
EWRNWNWRSEGDLMINGAFFTASGAGASSSYARASSLGAKPSSLVGSITTASGALSCRKGSRC

>M.domestica (AAQ84042)
MPKMPRPSSGPSLLSPLLLLPLLSLLSPTLISSRPLHLQDPELVVQEVQRNISDSVSRRNLGYLSCGTGN
PIDDCWRCDPNWEKNRQSLADCAIGFGKNAIGGRDGKIYVVTDSGDDDPVNPKPGTLRHAVIQDEPLWII
FQRDMTIQLKEELIMNSFKTIDGRGASVHIAGGPCITIQFVTNIIIHGLHIHDCKQGGNAMVRSSPRHFG
WRTVSDGDGVSIFGGSHVWVDHCSLSNCKDGLVDAIYGSTAITISNNYMTHHDKVMLLGHSDSYTNDKNM
QITIAFNHFGEGLVQRMPRCRHGYFHVVNNDYTHWEMYAIGGSADPTINSQGNRFAAPDIRSSKEVTKHE
DAPESEWKNWNWRSEGDLMLNGAFFTASGAGASSSYARASSLGAKPSSLVGAITTASGALSCRKGSRC

>P.persica_2 (BAF43572)
MARPSLGPSPLSLLSFLLFCLLTPTLIASRPLQQNPELVVQDVQRSINDSVSRRNLGYLSCGTGNPIDDC
WRCDPNWEQNRQRLADCAIGFGKNAIGGRDGKIYVVTDSGDNDPVNPKPGTLRHAVIQDEPLWIIFQRDM
TIQLKEELIMNSFKTIDGRGASVHIAGGPCNHRPFVTNIIIHGLHIHDCKPGGNAMVRSSPEHYGWRTIS
DGDGVSIFGGSHVWVDHCSLSNCKDGLVDAIHGSTAITISNNYMTHHDKVMLLGHSDSYTEDKNMQVTIA
FNHFGEGLVQRMPRCRHGYFHVVNNDYTHWEMYAIGGSANPTINSQGNRFAAPDIRFSKEVTKHEDAPES
EWRNWNWRSEGDLMINGAFFTASGAGASSSYARASSLGAKPSSLVGSITTASGALSCRKGSRC

>M.acuminata_1 (AAF19195)
MAAFMFFLTIAAFTAPVYSSRAPLTSAAVRDPELVVQEVQRSLNVSRRRLGYLSCGTGNPIDDCWRCDPD
WADNRQRLADCAIGFGKNAIGGRDGEIYVVTDSGDDDPVNPKTGTLRYAVIQEEPLWIIFKRDMVIQLKE
ELIMNSHKTIDGRGASVHISGGPCITIQYVTNIIIHGVHIHDCKQGGNAYVRDSPGHYGWRTVSDGDGVS
IFGGSHVWVDHCTLSNCHDGLIDAIHGSTAITISNNYLSHHDKVMLLGHSDELTSDKSMQVTIAFNHFGE
DLVQRMPRCRHGYFHVVNNDYTHWEMYAIGGSAAPTINSQGNRFLAPNDRFAKEVTKREDAQESEWKKWN
WRSEGDQMLNGAFFTPSGAGASSSYAKASSLGARSSSLVGTITVSAGVLSCKKGSRC

>V.vinifera (AAF63756)
MSLLFLFSLLPPILGSPAPVQDPEVVVQEVHRSINASRRNLGYFSCGTGNPIDDCWRCDANWDKNRQRLA
DCAIGFGKDAMGGKNGRIYVVTDSEDDDPVNPRPGTLRHAVIQDEPLWIIFKRDMVIKLKQELVMNSFKT
IDGRGASVHIAGGPCITIHYASNIIIHGLHIHDCKQGGNANIRNSPHHSGWWTVSDGDGVSIFGGRHIWV
DHCSLSNCHDGLIDAIHGSTAITISNNFMTHHDKVMLLGHSDSYTEDKNMQVTIAFNHFGEGLVQRMPRC
RHGYFHVVNNDYTHWEMYAIGGSADPTINSQGNRFLAPNDRFKKAVTKHEDAPESEWRHWNWRSEGDLML
NGAFFLQSGAGASSSYARRSSLSARPSSLVGSITLGSGALGCRKGSRC

>M.acuminata_2 (CAA63496)
AAFTAPIYSSRAPLTSAAVRDPELVVQEVQRSLNVSRRRLGYLSCGTGNPIDDCWRCDPDWADNRQRLAD
CAIGFGKNAIGGRDGEIYVVTDSGDDDPVNPKPGTLRYAVIQEEPLWIIFKRDIVIQLKEELIMNSHKTI
DGRGASVHISGGPCITIQYVTNIIIHGVHIHDCKQGGNAYVRDSPGHYGWRTVSDGDGVSIFGGQPPSWV
DHCTLFNCHDGLIDAIHGSTAITISNNYLRHHDKVMLLGHSDELTSDKSMQVTIAFNHFGEDLVQRMPRC
RHGYFHVVNNDYTHWEMYAIGGSAAPTINSQGNRFLAPNDRFAKEVTKREDAQESEWKKWNWRSEGDQML
NGAFFTPSGAGASSSHAKASSLGPRSSSLVGTITVSAGVLSCKKGSRC

>M.indica (AAX88800)
MAVSPRWISSVCALLILCLFLGVKASTVKHELNYRLLNSKNTSIADSSDDSWSQHAVDNPEEVAAMVDIS
IRNSTERRRLGYFSCETGNPIDDCWRCDPKWHLHRKHLADCAIGFGRNAIGGRDGKFYVVSDSSDDNPVD
PKPGTLRHAVIQDRPLWIVFKQDMAITLKQELIMNSFKTIDGRGVNVHIANGACITIQYITNVIIHGIHI
HDCKPTGNAMVRSSPSHYGWRTMADGDGISIFGASHIWIDHNSLSNCADGLIDAIMASTAITISNNYFTH
HNEVMLLGHSDSYTRDKQMQVTIAYNHFGEGLIQRMPRCRHGYFHVVNNDYTHWEMFAIGGSADPTINSQ
GNRYLAPSNPFAKEVTKRVDTSDGVWKSWNWRSEGDLLLNGAYFISSGARSAASYARASSLGAKSSSLVG
ALTSSAGAMSCRVGRQC

>C.papaya (ABG66729)
MLILLYCCFFFFFFLIRSIRNSTERRKLGFFSCVTGNPIDDCWRCDRKWHLRRKRLANCGIGFGRSAIGG
RDGKYYVVSDPGDDDPVNPKPGTLRHAVIQDEPLWIVFKRDMVIKLKEELIMNSFKTIDGRGVNVHIANG
ACITIQFVTNIIIHGIHIHDCKPTGNAMVRSSPSHYGWRTMADGDGISIFGSSHIWIDHNSLSNCADGLI
DAVMGSTAITVSNNYFTHHNEVMLLGHSDSYTRDKVMQVTIAYNHFGEGLIQRMPRCRHGYFHVVNNDYT
HWVMYAIGGSANPTINSQGNRYLAPANPFAKEVTKRVVTPNSAWRHWNWRSEGDLLLNGAFFTPSGAGAA
ASYARASSLAAKSSSMVGAITTSAGALSCRYGSQC
