# Supplementary material for: Analysis of ripening-related gene expression in papaya using an Arabidopsis-based microarray
Source: BMC Plant Biol. 2012 Dec 21;12:242. doi: 10.1186/1471-2229-12-242 (PMC3562526; doi:10.1186/1471-2229-12-242)
Supplement: Additional file 11 — Genbank ID and sequences of proteins used for comparative biology analyses. This is compacted (zipped) file which contains all sequences of proteins used for generating the phylogenetic trees in order to analyse the comparative biology between different. [file 1471-2229-12-242-S11.zip › PME1 proteins.txt]

>C.papaya (ABIM01018702)
SEDPYLFFTWNVTYGTIFPLGVPQQGILINGQFPGPNINSTTNNNIVINVFNNIDQPLLFTWSGVQHRKNSWQDGVEGTMCPILPGTNFTYRFQVKDQIGSYFYYPSTAMQRAAGGFGGLRVNSRLLIPVPYADPEDDYTVLIGDWYAKSHTALEKFLESGRSIGRPQGVLINGKAGKAKDEPLFTMKPGKTYKYRICNIGLKNSLNFRIQNHKMKLVEMEGSHVLQNVYDSLDVHVGQCYAVLVTADQKPLDYYMVASTRFTKQVLSTTGIIRYEGSKVQASPQLPAAPVGWAWSLNQFRSFRWNLTASAARPNPQGSYRYGSINITRTIKLVNSANKVDGKLRYAISGVSHVDTETPLKLVEYFGAADKAFKYNIIADEPPAKIANVIKEPNVINITHRTFVEIIFENHEKTIQSWHLDGYSFFAVAIEPGTWTPEKRKNYNLLDAVSRHTIQVFPKSWAAIMLTFDNCGMWNVRSEMWERRYLGQQLYASVLSPAHSLRDEYNIPDNTPLCGIVKGL

>A.thaliana (NP_199656)
MRCFPPPLWCTSLVVFLSVTGALAADPYVFFDWTVSYLSASPLGTRQQVIGINGQFPGPILNVTTNWNVV
MNVKNNLDEPLLLTWNGIQHRKNSWQDGVLGTNCPIPSGWNWTYEFQVKDQIGSFFYFPSTNFQRASGGY
GGIIVNNRAIIPVPFALPDGDVTLFISDWYTKSHKKLRKDVESKNGLRPPDGIVINGFGPFASNGSPFGT
INVEPGRTYRFRVHNSGIATSLNFRIQNHNLLLVETEGSYTIQQNYTNMDIHVGQSFSFLVTMDQSGSND
YYIVASPRFATSIKASGVAVLRYSNSQGPASGPLPDPPIELDTFFSMNQARSLRLNLSSGAARPNPQGSF
KYGQITVTDVYVIVNRPPEMIEGRLRATLNGISYLPPATPLKLAQQYNISGVYKLDFPKRPMNRHPRVDT
SVINGTFKGFVEIIFQNSDTTVKSYHLDGYAFFVVGMDFGLWTENSRSTYNKGDAVARSTTQVFPGAWTA
VLVSLDNAGMWNLRIDNLASWYLGQELYLSVVNPEIDIDSSENSVPKNSIYCGRLSPLQKDQAQRVNFSG
SQRSIFVTSRGILLALFAILVNINRLCNTKKILDSTAKAQTDLSLVETDRISEKNRDRISY

>C.melo (ADN34135)
MLPLTSPFFALCAFFCFFSTLSAENPYRFFTWNVSYANIYPLGVRQQGILINGQFPGPDIHCVTNDNLII
NVFNSLDEPFLISWNGIQQRRNSYEDGVYGTTCPIPPGKNFTYILQVKDQIGSFYYFPSLAFHKAAGGFG
GIRILSRPRIPVPFPDPAGDYTVLIGDWYKSNHTTLKAHLDRGKKLPFPDGILINGRANDTSFSVEQGKT
YRLRISNVGLQHSLNFRIQGHKMKLVEVEGTHTLQTTYSSLDVHVGQSYSVLVTADQPAQDYYIVVSTRF
TSRVLATTGILRYSNSAGPVKGPPPGGPTIQIDWSLNQARSIRTNLTASGPRPNPQGSYHYGLINTTKTI
ILANSAGQVNRKQRYAVNSVSFVPADTPLKLADFFKIGGVFRVGSISDRPTGGGIYLDTSVMGADYRAFV
EIVFQNNENIVQSWHIDGYSFFVVGMDGGQWTQSSRNQYNLRDAIARCTTQVYPYSWTAIYVALDNVGLW
NVRSEFWARQYLGQQFYLRVYTPSTSLRDEFPIPKNALLCGRASGRHTRPL

>S.lycopersicum (CAB08077)
EDPYRYFDWNVTYGTIYPLGVPQQGILINGQFPGPDINSVTNDNLVINIHNSLDEPFLLSWNGIQNRRNS
FVDGVYGTTCPIPPGRNNTFNLQVKDQIGSFYYFPSLAFHKAAGGFGGIRILSRPRIPVPFPDPANDYTI
LIGDWYKKNHTDLKAILDGGRKLPFPDGILINGRGPNGVTFTVDQGKTYRLRISNVGLQNSLNFRVEGHK
MTLVEVEGTHTLQTTYSSLDVHAGQSYSVLITANQEAKDHYIVVSSRFTTPVLTTTAVLHYSSSNTPVSG
PPPGGPTIQIDWSLNQARSIRTNLSASGPRPNPQGSYHYGMINTTKTIRLASSAGQVNGKQRYAVNSVSF
VPLDTPLKLLDYFKIGGFRVGSIPDSPTGGGIYQDTSVLGVNYRQFIEIIFENNEDIVQSWHLDGYSFWV
VGMDGGQWTQASRNGYNLRDAVSRCTTQVYPKSWTAIYIALDNVGMWNLRTEFWARQYLGQQLYMRVYTD
STSTSLRDEYPIPR

>V.vinifera (CAN69061)
MGGSRVLLALLLCLSAGSFLVRGEDPYFFYTWNVTYGTISPLGVPQQGILINGEFPGPRINCSSNNNIVI
NVFNNLDEPLLFTWYCIFHVLVRXGRNGIQQRKNSWQDGLPGTNCPIQPGTNFTYRFQVKDQIGTYFYFP
SLGMQRAAGGIGGLRVNSRLLIPVPFDDPEDDYTVLIGDWYKKSHTVLKKKLDSGHSIGRPDGVQINGKS
EDKDEPLFTMKPGLTYRYRICNVGIKSSLNFRIQGHTMKLVELEGSHTVQNVYDSLDVHLGQCYSVLVTA
NQDPKDYYMVASTRFLKQVYTAKRIIRYTNGKGPASPELPEPPSGWIWSLNQFRSFRWNLTASAARPNPQ
GSYHYGFINITRTIKIVNSASTVDGKLRYAINGVSHTDPTTPPKLAEYFGVVDKVFKYNTMVDDPPPESA
EKIVITPNVLNITFRTFVEIIFENHEKSIQSWHLNGYSFFAVAMEPGRWNPDKRKNYNLLDAVSRNTIQV
YPGSWTAILLTFDNAGLWNLRSETWERNYLGQQLYVSVLSPARSLRDEYNIPDVAELCGIVKGLPKPQPY
TI

>A.thaliana_1 (AAF99833)
MAVGRSGGTILLFCLSFFAAVTAESPYRFFDWNVTYGDIYPLGVRQQGILINGQFPGPDIHSVTNDNLII
NVHNSLDEPFLISWNGVQNRRNSYVDGMYGTTCPIPPRSNYTYILQVKDQIGSFYYFPSLAFHKAAGGFG
GIRILSRPGIPVPFADPAGDYTVLIGDWYKFNHTDLKSRLDRGRKLPSPDGILINGRSNGATLNVEQGKT
YRLRISNVGLQDSLNFRIQNHRMKLVEVEGTHTLQTMFSSLDVHVGQSYSVLITADQSPRDYYVVVSSRF
TDKIITTTGVLRYSGSSTPASGPIPGGPTIQVDWSLNQARAIRTNLTASGPRPNPQGSYHYGLIPLIRTI
VFGSSAGQINGKQRYGVNSVSFVPADTPLKLADFFKISGVYKINSISDKPTYGGLYLDTSVLQVDYRTFI
EIVFENQEDIVQSYHLNGYSFWVVGMDGGQWKTGSRNGYNLRDAVSRSTVQVYPKSWTAIYIALDNVGMW
NLRSEFWARQYLGQQLYLRVFTSSTSLRDEYPIPKNSRLCGRARGRHTRPL

>S.lycopersicum_WGS1 (AEKE02019901)
AEDPYLYFNWNVTYGTVSPLGVPQQGILINGQFPGPRINCTSNNNIVVNVFNNLDEPFLFTWNGVQHRKNSWQDGTPGTMCPIMPGQNFTYRFQVKDQIGSYYYFPTTALHRAAGGYGAINVHSRALIPVPFDNPADEYNVFVGDWYNKGHKTLKKVLDGGHTVGRPDGIIINGKSAKVGEAKEPLFTMEAGKTYRYRFCNLGMRSSVNVRLQGHPMKLVELEGSHTVQNIYDSLDIHVGQCLSVLVTANQEPKDYYLVVSSRFLKQELSSVAIIRYANGKGPASPELPASPPDNTEGIAWSMNQFRSFRWNLTASAARPNPQGSYHYGQINITRTIKIVNSMGQVNGKLRYGLNGISHSDTETPLKLVEYFGAADKSFKYDLMADEAPADPSKLTVAPNVKNTTYRNFVEIIFENHEKSIRTYHLDGYSFFAVAVEPGRWSAEKRKNYNLVDATSRNNIQVYPNSWAAIMLTFDNAGMWNLRSEMWEKTYLGEQMYFSVLSPSRSLRDEYNLPDNHPLCGVVKGM

>S.lycopersicum_WGS2 (AEKE02013034)
EDPYLRFEWNVTYGTIAPLGVPQQGILINGQLPGPRINCTSNNNIVVNVFNHLDEPLLLTWNGVQQRKNSWQDGTPGTMCPIMPGTNFTYRFQVKDQIGSFFYFPTTDLHRAAGGFGAINVHSRALIPVPFDNPADDYSVFVGDWYNKGYKSLKKILDGGRTIGRPDGIHINGKSEKVGEKVAEPLYKMEAGKTYRYRFCNVGMRTSVNVRIQGHPMKLVEIEGSHTVQNVYESLDLHVGQCLSVLVTADQEPKDYYMIVSSRFLKQAELSSVSIIRYVNGKGPASSDLPAPPPENTQGIAWSMNQFRSFRWNLTASAARPNPQGSYHYGQINITRTFKIVNSRTEVDGKLRYALNGISHTDSETPFKLAEYFGATDKVFKYDLMPDQPSTPDDKVTIASNIKNATFRNFVEIVFENHEKTIQTYHLDGYSFFAVAVEPGKWTPEKRKNYNLVDAISRHSIQVYPNSWAAVMTTLDNAGLWSLRSEMWERFYLGQQLYFSVLSPARSLRDEYNLPDNHPLCGIVKTM

>S.lycopersicum_WGS3 (AEKE02017040)
DPTVTFEWKVTYGTISPLGVPQQVILINDKFPGPVINGTSNNNIVVNVFNQLDEPFLFTWNGIQQRKNSWQEGTLGTNCPIPPGGNFTYHFQVKDQIGTFFYYPTTALHRAAGGYGGLSVHSRALIPIPFDINPADEFFVLVSDWYTKSHTQLRKFLDSGRSMGRPDGVIINGKGGNGDGKDEPMFSMTPGKTYRYRFCNAGNKDSINVRIQGHTMKLVEIEGSHVVQNMYDSLDIHLGQCVSVLVTADKDPKDYLLVASTRFTKEPHTATSIIRYTNGKGPASPELPKAPIGWAWSLNQFRSFRWNLTASAARPNPQGSYHYGQINITRTIKLVNTAGTVDGKLRYAFNGISHVNPTTPIKLAEYYGVEDKVFKYDLMKDEYEPPAGKAEEKITLAPNVVKVIYRNYVEIIFENHEKSVQSFHLAGYSFFAVAIEPGKWTPEKRKNYNLLDAVSRNTIQVYPNSWAAIMTTLDNAGLWNLRSNSLERQYLGQQLYFSALSPKRDLKDEYNMPDNDVLCGIIKDM

>F.vesca (AEMH01016441)
EDPYLFFTWNVSYGTISPLGVPQQGILINNEFPGPNINSTTNNNIVINVFNNLDEPLMFTWNGIQQRKNSWQDGTPGTMCPIPPGKNYTYHFQVKDQIGSYFYYPITAMHRAGGAFGGLRVNSRLLIPVPYADPEDDYTVLIGDWYTKSHNSLRKQLDMGRSLGRPEGVLINGKNARGDGTDEPLFTMKPGKTYKFRVCNVGLKNSLNFRIQGHTMKLVEMEGSHVVQNTYESLDVHLGQCFSALVTADKEPKDYWMVADTRFTKTMLTGLGLIRYTNGNGPANPELPLPPEGLAWSLNQARSFRWNLTASAARPNPQGSYHYGAINITRTIKLVNSASKVDGKLRYAVNGVSHIDTETPLKYAEYFGVADKVFKYDIIKDDPSPEAEAKITLAPNVVNQTYRDFVEIIFENHGKSIQSWHLDGYAFFPVAIEFGRWAPEKRRNYNLLDAISRHTVQVYPGSWAAIMLTFDNAGMWNLRSAQAERAYLGQQLYLSVENVARSLRDEYMLLDTTPLCGVVKGL

>P.persica (AEKW01010326)
EDPYLYFTWNVTYGTISPLGVPQQGILINGQFPGPNINSTSNNNIVLNVFNNLDEPLLFTWSGVQQRKNSWQDGTLGTMCPIPPGQNYTYRFQVKDQIGSYFYYPITAMHRASGGFGGLRINSRLLIPVPYADPEDDYTVLIGDWYAKGHTALKKHLDSGRSMARPDGVIINGKSAKGDGKDEPLFTMKPGKTYKYRICNVGLKNSLNFRIQGHPMKLVEMEGSHTVQNTYESLDVHVGQCFSVLVTADKDPKDYYMVASTRFTKKVLTGKGIMRYENGNGPASPELPEAPVGWAWSLNQFRSFRWNLTASAARPNPQGSYHYGKINITRTLKIVNSATKVDGKLRYAINGVSHVDPETPLKLAEYYGVADKVFKYDTIQDDPPATVEDKVTLAPNVVNQTFRNFVEIIFENHEKSIQSWNLDGYSFFAVAIEPGRWAPEKRKNYNLLDGVSRHTIQVFPKSWAAIMLTFDNAGMWNVRSEQSERRYLGQQFYVSVLSPARSLRDEYNLPDNTLVCGIVKDL
