# Supplementary material for: Analysis of ripening-related gene expression in papaya using an Arabidopsis-based microarray
Source: BMC Plant Biol. 2012 Dec 21;12:242. doi: 10.1186/1471-2229-12-242 (PMC3562526; doi:10.1186/1471-2229-12-242)
Supplement: Additional file 11 — Genbank ID and sequences of proteins used for comparative biology analyses. This is compacted (zipped) file which contains all sequences of proteins used for generating the phylogenetic trees in order to analyse the comparative biology between different. [file 1471-2229-12-242-S11.zip › PME2 proteins.txt]

>C.papaya (ABIM01018702)
SEDPYLFFTWNVTYGTIFPLGVPQQGILINGQFPGPNINSTTNNNIVINVFNNIDQPLLFTWSGVQHRKNSWQDGVEGTMCPILPGTNFTYRFQVKDQIGSYFYYPSTAMQRAAGGFGGLRVNSRLLIPVPYADPEDDYTVLIGDWYAKSHTALEKFLESGRSIGRPQGVLINGKAGKADGKDEPLFTMKPGKTYKYRICNIGLKNSLNFRIQNHKMKLVEMEGSHVLQNVYDSLDVHVGQCYAVLVTADQKPLDYYMVASTRFTKQVLSTTGIIRYEGSKVQASPQLPAAPVGWAWSLNQFRSFRWNLTASAARPNPQGSYRYGSINITRTIKLVNSANKVDGKLRYAISGVSHVDTETPLKLVEYFGAADKAFKYNIIADEPPAKIANVIKEPNVINITHRTFVEIIFENHEKTIQSWHLDGYSFFAVAIEPGTWTPEKRKNYNLLDAVSRHTIQVFPKSWAAIMLTFDNCGMWNVRSEMWERRYLGQQLYASVLSPAHSLRDEYNIPDNTPLCGIVKGLPLPK

>A.thaliana (AAL62306)
MDLFKILLLVFFVNISFCFAADPYSFYNFEVSYITASPLGVPQQVIAINGKFPGPTINVTTNENLVVNVR
NKLDEGLLLHWNGIQQRRVSWQDGVLGTNCPIPPKWNWTYEFQVKDQIGSFFYFPSLHFQRASGGFGSFV
VNPRAIIPVPFSTPDGDITVTIGDWYIRNHTALRKALDDGKDLGMPDGVLINGKGPYRYNDTLVADGIDF
ETITVHPGKTYRLRVSNVGISTSLNFRIQGHNLVLAESEGSYTVQQNYTSLDIHVGQSYSFLVTMDQNAS
SDYYIVASARVVNETIWRRVTGVGILKYTNSKGKAKGQLPPGPQDEFDKTFSMNQARSIRWNVSASGARP
NPQGSFKYGSINVTDVYVLRNMPPVTISGKRRTTLNGISFKNPSTPIRLADKLKVKDVYKLDFPKRPLTG
PAKVATSIINGTYRGFMEVVLQNNDTKMQSYHMSGYAFFVVGMDYGEWTENSRGTYNKWDGIARSTIQVY
PGAWSAILISLDNPGAWNLRTENLDSWYLGQETYVRVVNPDENNKTEFGHPDNVLYCGALSKLQKPQKVS
SSASKSIGFTSLSMVVMALVMMMMLQH

>A.thaliana_2 (NP_187947)
MRGVKLLAACLYLAAAATVVVRAEDPYFHHVWNVTYGTVSPLGVPQQVILINGQFPGPNVNSTSNNNVII
NVFNNLDEPFLLTWNGIQHRKNCWQDGTPGTMCPIMPGTNYTYHFQPKDQIGSYFYYPSTAMHRSAGGFG
GLRVNSRLLIPVPYADPEDDYTVLIGDWYTKSHTQLKKFLDSGRTLGRPDGILINGKSGKGDGSDAPLFT
LKPGKTYRVRICNVGLKTSLNFRIQNHKLKLVEMEGSHVLQNDYDSLDVHVGQCYGTILTANQEAKDYYM
VASSRFLKSVITTTGLLRYEGGKGPASSQLPPGPVGWAWSLNQFRSFRWNLTASAARPNPQGSYHYGKIN
ITRTIKLVNTQGKVDGKLRYALNGVSHTDPETPLKLAEYFGVADKVFKYDSITDNPTPEQIKSIKIVPNV
LNITHRTFIEVVFENHEKSVQSWHLDGYSFFAVAVEPGTWTPEKRKNYNLLDAVSRHTVQVYPKCWAAIL
LTFDNCGMWNVRSENSERRYLGQQLYASVLSPEKSLRDEYNMPETSLQCGLVKGTPKPNPYAGA

>A.thaliana_3 (NP_175953)
MKGGVKLLAVCLCVATATVMMVQAEDPYFHHVWNVTYGTASPLGVPQQVILINGQFPGPNINSTSNNNVI
VNVFNNLDEPFLITWAGIQHRKNCWQDGTAGTMCPIPPGQNFTYHFQPKDQIGSYFYYPTTAMHRAAGGF
GGLRVNSRLLIPVPYADPEDDYTILINDWYTKSHTQLKKFLDSGRTIGRPDGILINGKSGKTDGSDKPLF
TLKPGKTYRVRICNVGLKASLNFRIQNHKMKLVEMEGSHVLQNDYDSLDVHVGQCFGVIVTADQEPKDYY
MIASTRFLKKPLTTTGLLRYEGGKGPASSQLPAAPVGWAWSLNQYRSFRWNLTASAARPNPQGSYHYGKI
NITRTIKLVNTQGKVDGKLRYALSGVSHTDPETPLKLAEYFGVADKVFKYDTISDNPNPDQIKNIKIEPN
VLNITHRTFIEVVFENHERSVQSWHLDGYSFFAVAVEPGTWTPEKRKNYNLLDAVSRHTVQVYPKCWAAI
LLTFDNCGMWNIRSENAERRYLGQQLYASVLSPEKSLRDEYNMPETSLQCGLVKGKPKVNPYAGA

>V.vinifera (XP_002285781)
MGGSRVLLALLLCLSAGSFLVRGEDPYFFYTWNVTYGTISPLGVPQQGILINGEFPGPRINCSSNNNIVI
NVFNNLDEPLLFTWNGIQQRKNSWQDGLPGTNCPIQPGTNFTYRFQVKDQIGTYFYFPSLGMQRAAGGIG
GLRVNSRLLIPVPFDDPEDDYTVLIGDWYKKSHTVLKKKLDSGHSIGRPDGVQINGKSEDKDEPLFTMKP
GLTYRYRICNVGIKSSLNFRIQGHTMKLVELEGSHTVQNVYDSLDVHLGQCYSVLVTANQDPKDYYMVAS
TRFLKQVYTAKRIIRYTNGKGPASPELPEPPSGWIWSLNQFRSFRWNLTASAARPNPQGSYHYGFINITR
TIKIVNSASTVDGKLRYAINGVSHTDPTTPPKLAEYFGVVDKVFKYNTMVDDPPPESAEKIVITPNVLNI
TFRTFVEIIFENHEKSIQSWHLNGYSFFAVAMEPGRWNPDKRKNYNLLDAVSRNTIQVYPGSWTAILLTF
DNAGLWNLRSETWERNYLGQQLYVSVLSPARSLRDEYNIPDVAELCGIVKGLPKPQPYTI

>C.melo (ADN34135)
MLPLTSPFFALCAFFCFFSTLSAENPYRFFTWNVSYANIYPLGVRQQGILINGQFPGPDIHCVTNDNLII
NVFNSLDEPFLISWNGIQQRRNSYEDGVYGTTCPIPPGKNFTYILQVKDQIGSFYYFPSLAFHKAAGGFG
GIRILSRPRIPVPFPDPAGDYTVLIGDWYKSNHTTLKAHLDRGKKLPFPDGILINGRANDTSFSVEQGKT
YRLRISNVGLQHSLNFRIQGHKMKLVEVEGTHTLQTTYSSLDVHVGQSYSVLVTADQPAQDYYIVVSTRF
TSRVLATTGILRYSNSAGPVKGPPPGGPTIQIDWSLNQARSIRTNLTASGPRPNPQGSYHYGLINTTKTI
ILANSAGQVNRKQRYAVNSVSFVPADTPLKLADFFKIGGVFRVGSISDRPTGGGIYLDTSVMGADYRAFV
EIVFQNNENIVQSWHIDGYSFFVVGMDGGQWTQSSRNQYNLRDAIARCTTQVYPYSWTAIYVALDNVGLW
NVRSEFWARQYLGQQFYLRVYTPSTSLRDEFPIPKNALLCGRASGRHTRPL

>S.lycopersicum (CAB08077)
EDPYRYFDWNVTYGTIYPLGVPQQGILINGQFPGPDINSVTNDNLVINIHNSLDEPFLLSWNGIQNRRNS
FVDGVYGTTCPIPPGRNNTFNLQVKDQIGSFYYFPSLAFHKAAGGFGGIRILSRPRIPVPFPDPANDYTI
LIGDWYKKNHTDLKAILDGGRKLPFPDGILINGRGPNGVTFTVDQGKTYRLRISNVGLQNSLNFRVEGHK
MTLVEVEGTHTLQTTYSSLDVHAGQSYSVLITANQEAKDHYIVVSSRFTTPVLTTTAVLHYSSSNTPVSG
PPPGGPTIQIDWSLNQARSIRTNLSASGPRPNPQGSYHYGMINTTKTIRLASSAGQVNGKQRYAVNSVSF
VPLDTPLKLLDYFKIGGFRVGSIPDSPTGGGIYQDTSVLGVNYRQFIEIIFENNEDIVQSWHLDGYSFWV
VGMDGGQWTQASRNGYNLRDAVSRCTTQVYPKSWTAIYIALDNVGMWNLRTEFWARQYLGQQLYMRVYTD
STSTSLRDEYPIPR

>A.cherimola (ACN50176)
MPLNLAVLSFALLSISTLCFGEDPYRFFTWNVTYGDIYPLGVRQQGILINGQFPGPDIFSVTNDNLIINV
HNSLPEPFLISWNGVQQRRNSWQDGVYGTNCPIPPGKNFTYILQVKDQIGSFFYFPSLAFHKAAGGFGGI
KILSRPRIPVPFPDPAADYTALIGDWYKKNHTDLKAILDGGRKLPFPDGILINGRGPNGASFTVEQGKTY
RFRISNVGLQNSLNFRIQGHKLKLVEVEGTHTVQTEYSSLDVHVGQSYSVLVLADQPGQDYYIVVSTRFT
TTVLTTTAVLHYANSAGPVSGPPPGGPTIQIDWSLNQARSIRTNLTASGPRPNPQGSYHYGLINTTRTII
LASSAGQVDRKQRYGVNGVSFVPADTPLKLADFFKIGGVFRLGSISDKPTTRHLYQDTSVMAADFRAFVE
IVFQNNEDIVQSWHLDGYNFFVVGMDGGQWTRASKDGYNLRDAISRCTVQVYPKSWTAIWVALDNIGMWN
VRSEFWARQYLGQQFYLRVYSPVESIRDEYPIPKNALLCGRAAGRHTRPL

>S.lycopersicum_WGS1 (AEKE02019901)
AEDPYLYFNWNVTYGTVSPLGVPQQGILINGQFPGPRINCTSNNNIVVNVFNNLDEPFLFTWNGVQHRKNSWQDGTPGTMCPIMPGQNFTYRFQVKDQIGSYYYFPTTALHRAAGGYGAINVHSRALIPVPFDNPADEYNVFVGDWYNKGHKTLKKVLDGGHTVGRPDGIIINGKSAKVGEAKEPLFTMEAGKTYRYRFCNLGMRSSVNVRLQGHPMKLVELEGSHTVQNIYDSLDIHVGQCLSVLVTANQEPKDYYLVVSSRFLKQELSSVAIIRYANGKGPASPELPASPPDNTEGIAWSMNQFRSFRWNLTASAARPNPQGSYHYGQINITRTIKIVNSMGQVNGKLRYGLNGISHSDTETPLKLVEYFGAADKSFKYDLMADEAPADPSKLTVAPNVKNTTYRNFVEIIFENHEKSIRTYHLDGYSFFAVAVYEPGRWSAEKRKNYNLVDATSRNNIQVYPNSWAAIMLTFDNAGMWNLRSEMWEKTLGEQMYFSVLSPSRSLRDEYNLPDNHPLCGVVKGMPLP  

>S.lycopersicum_WGS2 (AEKE02013034)
EDPYLRFEWNVTYGTIAPLGVPQQGILINGQLPGPRINCTSNNNIVVNVFNHLDEPLLLTWNGVQQRKNSWQDGTPGTMCPIMPGTNFTYRFQVKDQIGSFFYFPTTDLHRAAGGFGAINVHSRALIPVPFDNPADDYSVFVGDWYNKGYKSLKKILDGGRTIGRPDGIHINGKSEKVGEKVAEPLYKMEAGKTYRYRFCNVGMRTSVNVRIQGHPMKLVEIEGSHTVQNVYESLDLHVGQCLSVLVTADQEPKDYYMIVSSRFLKQAELSSVSIIRYVNGKGPASSDLPAPPPENTQGIAWSMNQFRSFRWNLTASAARPNPQGSYHYGQINITRTFKIVNSRTEVDGKLRYALNGISHTDSETPFKLAEYFGATDKVFKYDLMPDQPSTPDDKVTIASNIKNATFRNFVEIVFENHEKTIQTYHLDGYSFFAVAVEPGKWTPEKRKNYNLVDAISRHSIQVYPNSWAAVMTTLDNAGLWSLRSEMWERFYLGQQLYFSVLSPARSLRDEYNLPDNHPLCGIVKTMPMP  

>P.persica (AEKW01010326)
EDPYLYFTWNVTYGTISPLGVPQQGILINGQFPGPNINSTSNNNIVLNVFNNLDEPLLFTWSGVQQRKNSWQDGTLGTMCPIPPGQNYTYRFQVKDQIGSYFYYPITAMHRASGGFGGLRINSRLLIPVPYADPEDDYTVLIGDWYAKGHTALKKHLDSGRSMARPDGVIINGKSAKGDGKDEPLFTMKPGKTYKYRICNVGLKNSLNFRIQGHPMKLVEMEGSHTVQNTYESLDVHVGQCFSVLVTADKDPKDYYMVASTRFTKKVLTGKGIMRYENGNGPASPELPEAPVGWAWSLNQFRSFRWNLTASAARPNPQGSYHYGKINITRTLKIVNSATKVDGKLRYAINGVSHVDPETPLKLAEYYGVADKVFKYDTIQDDPPATVEDKVTLAPNVVNQTFRNFVEIIFENHEKSIQSWNLDGYSFFAVAIEPGRWAPEKRKNYNLLDGVSRHTIQVFPKSWAAIMLTFDNAGMWNVRSEQSERRYLGQQFYVSVLSPARSLRDEYNLPDNTLVCGIVKDLPKP 

>F.fresca (AEMH01016441)
EDPYLFFTWNVSYGTISPLGVPQQGILINNEFPGPNINSTTNNNIVINVFNNLDEPLMFT  WNGIQQRKNSWQDGTPGTMCPIPPGKNYTYHFQVKDQIGSYFYYPITAMHRAGGAFGGLR  VNSRLLIPVPYADPEDDYTVLIGDWYTKSHNSLRKQLDMGRSLGRPEGVLINGKNARGDG  TDEPLFTMKPGKTYKFRVCNVGLKNSLNFRIQGHTMKLVEMEGSHVVQNTYESLDVHLGQ  CFSALVTADKEPKDYWMVADTRFTKTMLTGLGLIRYTNGNGPANPELPLPPEGLAWSLNQ  ARSFRWNLTASAARPNPQGSYHYGAINITRTIKLVNSASKVDGKLRYAVNGVSHIDTETP  LKYAEYFGVADKVFKYDIIKDDPSPEAEAKITLAPNVVNQTYRDFVEIIFENHGKSIQSW  HLDGYAFFPVAIEFGRWAPEKRRNYNLLDAISRHTVQVYPGSWAAIMLTFDNAGMWNLRS  AQAERAYLGQQLYLSVENVARSLRDEYMLLDTTPLCGVVKGLPKP  
