# Supplementary material for: Analysis of ripening-related gene expression in papaya using an Arabidopsis-based microarray
Source: BMC Plant Biol. 2012 Dec 21;12:242. doi: 10.1186/1471-2229-12-242 (PMC3562526; doi:10.1186/1471-2229-12-242)
Supplement: Additional file 11 — Genbank ID and sequences of proteins used for comparative biology analyses. This is compacted (zipped) file which contains all sequences of proteins used for generating the phylogenetic trees in order to analyse the comparative biology between different. [file 1471-2229-12-242-S11.zip › XET proteins.txt]

>C.papaya (ABIM01014233)
WSVCLSFLLFCSGTWCAPPRRPVDVPFGRNYVPTWAFDHIKYYNGGSEIQLVLDNTTGTGFQSKGSYLFGHFSMHIKMVAGDSAGTVTAFYLSSQNSEHDEIDFEFLGNRTGQPYILQTNVYTGGKGDKEQRIYLWFDPTKAYHTYSVLWNMYQIVFFVDDVPIRMFKNNKRLGVRFPFNQPMKLYSSLWNADDWATRGGLEKTDWSKAPFVASYMGFHIDGCQVSPNSEFCQTQGKRWWDRKAYRSLDANQLRKLKWVRRECTIYNYCNDRARFPTIPAECKSDGD

>A.thaliana (AAK96738)
MTVSSSPWALMALFLMVSSTMVMAIPPRKAIDVPFGRNYVPTWAFDHQKQFNGGSELQLILDKYTGTGFQSKGSYLFGHFSMHIKLPAGDTAGVVTAFYLSSTNNEHDEIDFEFLGNRTGQPAILQTNVFTGGKGNREQRIYLWFDPSKAYHTYSILWNMYQIVFFVDNIPIRTFKNAKDLGVRFPFNQPMKLYSSLWNADDWATRGGLEKTNWANAPFVASYKGFHIDGCQASVEAKYCATQGRMWWDQKEFRDLDAEQWRRLKWVRMKWTIYNYCTDRTRFPVMPAECKRDRDA

>A.deliciosa_1 (ACD03215)
MASYTWIRSLGLLLMVSATMGAAPKKPVDVPFGRNYVPTWAFDHIKYFNGGSEIQLHLDKYTGTGFQSKG
SYLFGHFSMQIKMVPGDSAGTVTAFYLSSQNSEHDEIDFEFLGNRTGQPYILQTNVFTGGKGDREQRIYL
WFDPTKDYHSYSVLWNLYQIVFFVDDIPIRVFKNSKDLGVKFPFDQPMKIYSSLWNADDWATRGGLEKTD
WSKAPFVAAYKSFHIDGCEASVEAKFCATQGKRWWDQNDYRDLDAFQYRRLRWVRSKYTIYNYCTDRTRY
PTMPPECRRDRDV

>A.deliciosa_2 (ACD03216)
MASHTWILTLGLFLMVSATMATAPRKPVDVPFGRNYVPTWAFDHIKYFNGGSEIQLHLDKYTGTGFQSKG
SYLFGHFSMQIKMVPGDSAGTVTAFYLSSQNSEHDEIDFEFLGNRTGQPYILQTNVFTGGKGDREQRIYL
WFDPTKDYHAYSVLWNLYQIVFYVDDVPIRIFKNSKDLGVKFPFDQPMKIYSSLWNADDWATRGGLEKTD
WSKAPFVAAYKSFHIDGCEASVEAKFCATQGKRWWDQNDFRDLDADQYRRLQWVRSKYTIYNYCTDRKRY
PTMPPECSRDRDV

>F.ananassa (ADE42490)
MSSSKQWTLLLSIVLMVSVTMAAPPKRPVSVPFGRNYMPTWAFDHIKYFNGGNEIQLHLDKYTGTGFQSK
GSYLFGHFHMQIKLPPGDSAGTVTAFYLSSTNAEHDEIDFEFLGNRTGQPFILQTNVFTGGKGDREQRIF
LWFDPTKEYHSYSVLWNLYQIVFFVDDIPIRVFKNSKDLGVKFPFNQPMKLYSSLWNADDWATRGGLEKT
DWSKAPFVATYRGFHIDGCEASVQARFCATQGKRWWDQKEFQDLDAYQWRRLRWVRQRFTIYNYCTDRTR
YPTLPAECKRDRDI

>M.domestica_1 (AAN07897)
MASCKQWTVFLSLLCLVSATVAAPPKKPVAVPFGRNYMPTWAFDHIKYFNGGKEIQLHLDKYTGTGFQSK
GNYLFGHFHMQIKMVPGDSAGTVTAYYLSSQNNEHDEIDFEFLGNRTGQPYILQTNVFTGGKGDREQRIF
LWFDPTAAYHSYAVLWNLYQIVFLVDDIPIRVFKNSKDLGVKFPFNQPMKLYSSLWNADDWATRGGLEKT
DWSKAPFIASYRGFHIDGCEASVEAKYCATQGKRWWDQKEFQDLDAQQWRRLRWVRKKFTIYNYCTDRVR
YPSMPPECKRDRDI

>M.domestica_2 (ACD03225)
MASCKQWTVFFSLLCLASATMAAPLKTPVAVPFGRNYMPTWAFDHIKYFNGGNEIQLHLDKYTGTGFQSK
GNYLFGHFHMQIKMVPGDSAGTVTAFYLSSQNNEHDEIDFEFLGNRTGQPYILQTNVFTGGKGDREQRIF
LWFDPTAAYHSYAVLWNLYQIVFLVDDVPIRVFKNCKDLGVKFPFNQPMKLYSSLWNADDWATRGGLEKT
DWSKAPFIATYRGFHIDGCEASVNAKFCDTQGKRWWDQREYQDLDAQQWRRLRWVRQKYTIYNYCTDRAR
YPTMPPECQRDRDV

>F.chiloensis (ADE42488)
MASSQQCTLLLSIMLMGSVTMAAPPKRPVSVPFGRNYMPTWAFDHIKYFNGGNEIQLHLDKYTGTGFQSK
GSYLFGHFHMQIKLPPGDSAGTVTAFYLSSTNAEHDEIDFEFLGNRTGQPFILQTNVFTGGKGDREQRIF
LWFDPTKEYHSYSVLWNLYQIVFFVDDIPIRVFKNSKDLGVKFPFNQPMKLYSSLWNADDWATRGGLEKT
DWSKAPFVATYRGFHIDGCEASVQARFCATQGKRWWDQKEFQDLDAYQWRRLRWVRQRFTIYNYCTDRTR
YPTLPAEVQRDRDI

>V.vinifera (XP_002274520)
MLTTLPQSLPLGTKMASCLWLLSLGLLFMVSGARGAAPRKPIDVPFGRNYVPTWAFDHIKSYNGGSEIQL
VLDKYTGTGFQSKGSYLFGHFSMQIKMVPGDSAGTVTAFYLSSQNSEHDEIDFEFLGNRSGQPYILQTNV
FTGGKGDREQRIYLWFDPTKAFHSYSVLWNTFLIIFLVDDVPIRVFKNSKDLGVKFPFDQPMKIYSSLWN
ADDWATRGGLEKTDWSKAPFVASYKSFHVDGCEASVEAKFCATQGKRWWDQREFQDLDSLQYRRLAWVRQ
KYTIYNYCTDRVRYPTMPPECKRDRDV

>P.communis (BAC58038)
MQIKSHTTNRAALLSFFLITPQSVSLSLPLLLCAGEKMASCKQWTVFLSLLCLVSATMAAPLKKPVAVPF
GRNYMPTWAFDHIKYFNGGKEIQLHLDKYTGTGFQSKGNYLFGHFHMQIKMVPGDSAGTVTAYYLSSQNN
EHDEIDFEFLGNRTGQPYILQTNVFTGGKGDREQRIFLWFDPTAAYHSYAVLWNLYQIVFLVDDIPIRVF
KNSKDLGVKFPFNQPMKLYSSLWNADDWATRGGLEKTDWSKAPFIASYRGFHIDGCEASVEAKFCATQGK
RWWDQKEFQDLDAQQWRRLRWVRRKFTIYNYCMTESDTLLCHRSARGTETYNTKSKL

>S.lycopersicum (AAG43444)
MKGVLVAFVLINLSILASCGAPRKVIDVPFWNNYEPSWSSHHIKYLNGGTTAELLLDKSSGTGFQSKRSY
LFGHFSMKMKLVGGDSAGVVTAFYLSSTNAEHDEIDFEFLGNRTGQPYILQTNVFTGGKGDREQRIYLWF
DPTKDFHSYSVLWNTYQIAIFVDDVPIRVFKNSKDIGVKFPFNQPMKIYSSLWNADDWATRGGLEKTNWS
GAPFIASYTSFHIDGCEAVTPQEVQVCNTNGMKWWDQKAFQDLDGPEYRKLHRVRQNFXIYNYCTDRKRY
PTLPLECTRDRDL

>P.persica (AEKW01015133)
WTLFVSLLCLVSATMGAPPRKPISVPFGRNYQPTWAFDHIKYFNGGNEIQLHLDKYTGTGFQSKGNYLFGHFHMQIKLVPGDSAGTVTAYYLSSQNAEHDEIDFEFLGNRTGQPYILQTNVFTGGKGDREQRIFLWFDPTAAYHSYSVLWNLYQIVFFVDDIPIRVFKNSKDLGVKFPFNQPMKLYSSLWNADDWATRGGLEKTDWSKAPFIATYKGFHIDGCEASVEAKFCATQGQRWWDQKEFQDLDANQWRRLKWVRQKFTIYNYCTDRVRYPTLPPECKRDRD
